# Supplementary material for: Comparative transcriptomic analyses and single-cell RNA sequencing of the freshwater planarian Schmidtea mediterranea identify major cell types and pathway conservation
Source: Genome Biol. 2018 Aug 24;19:124. doi: 10.1186/s13059-018-1498-x (PMC6109357; doi:10.1186/s13059-018-1498-x)
Supplement: Supplementary file 3 — List of predicted transcription factors identified in Toronto transcriptome dataset. (XLSX 52 kb) [file 13059_2018_1498_MOESM3_ESM.xlsx]

## Sheet: Interpro_DBD
Additional file 3: Predicted transcription factors in the Toronto transcriptome
Search using Interproscan (latest version 5.15.54.0) against several profile databases
All 35232 Schmidtea mediterranea transcripts are searched against profiles from HAMAP, ProDom, PIRSF, SMART, Pfam, Gene3D, Coils, Prosite, TIGRFAM, PRINTS, Superfamily
Interproscan hits with description "transcription factor"
Interproscan hits for the Pfam profiles in DBD (would be updated profiles in Interproscan)
Interproscan hits for the Superfamily profiles in DBD (would be updated profiles in Interproscan)
Consolidated hits from all three
Transcript	Best E-value	Description for Best-Evalue	Methods	E-value list
SmedASXL_000653	1.4e-126	Transcription factor COE1 DNA-binding domain	Interproscan_TF,	Interproscan_TF-1.4E-126,		Number of transcripts
SmedASXL_011371	1.05e-104	Tubby C-terminal domain-like	Pfam_DBD, Superfamily_DBD,	Pfam_DBD-1.4E-85, Superfamily_DBD-1.05E-104,	Interproscan_TF,	60
SmedASXL_017709	2.2e-100	CCR4-Not complex component, Not1	Pfam_DBD,	Pfam_DBD-2.2E-100,	Pfam_DBD,	72
SmedASXL_014618	7.06e-96	Tubby C-terminal domain-like	Pfam_DBD, Superfamily_DBD,	Pfam_DBD-2.9E-79, Superfamily_DBD-7.06E-96,	Superfamily_DBD,	380
SmedASXL_017248	6.3e-90	Transcription factor/nuclear export subunit protein 2	Interproscan_TF,	Interproscan_TF-6.3E-90,	Interproscan_TF, Pfam_DBD,	16
SmedASXL_008862	2.9e-83	Transcription factor Tfb2	Interproscan_TF,	Interproscan_TF-2.9E-83,	Pfam_DBD, Superfamily_DBD,	291
SmedASXL_011903	3.2e-82	Transcription factor AP-2 Transcription factor AP-2	Interproscan_TF, Pfam_DBD,	Interproscan_TF-3.2E-82, Pfam_DBD-3.2E-82,	Interproscan_TF, Pfam_DBD, Superfamily_DBD,	24
SmedASXL_010691	8.9e-78	T-box	Pfam_DBD, Superfamily_DBD,	Pfam_DBD-8.9E-78, Superfamily_DBD-2.11E-77,		843
SmedASXL_011280	3.1e-72	T-box	Pfam_DBD, Superfamily_DBD,	Pfam_DBD-3.1E-72, Superfamily_DBD-1.02E-70,
SmedASXL_018891	7.4e-71	Lysosomal transcription factor, NCU-G1	Interproscan_TF,	Interproscan_TF-7.4E-71,
SmedASXL_010112	1.1e-70	T-box	Pfam_DBD, Superfamily_DBD,	Pfam_DBD-1.1E-70, Superfamily_DBD-1.74E-69,
SmedASXL_011812	1.3e-69	'Paired box' domain	Pfam_DBD, Superfamily_DBD,	Pfam_DBD-1.3E-69, Superfamily_DBD-6.87E-40,
SmedASXL_005803	1.1e-68	T-box	Pfam_DBD, Superfamily_DBD,	Pfam_DBD-1.1E-68, Superfamily_DBD-7.46E-67,
SmedASXL_011073	1.7e-68	T-box	Pfam_DBD, Superfamily_DBD,	Pfam_DBD-1.7E-68, Superfamily_DBD-1.24E-67,
SmedASXL_011125	2.1e-68	'Paired box' domain	Pfam_DBD, Superfamily_DBD,	Pfam_DBD-2.1E-68, Superfamily_DBD-1.11E-37,
SmedASXL_010375	7.1e-68	Homeo-prospero domain	Pfam_DBD, Superfamily_DBD,	Pfam_DBD-7.1E-68, Superfamily_DBD-8.87E-57,
SmedASXL_000673	7.2e-66	Homeo-prospero domain	Pfam_DBD, Superfamily_DBD,	Pfam_DBD-7.2E-66, Superfamily_DBD-3.4E-55,
SmedASXL_011737	1.07e-63	GCM domain	Pfam_DBD, Superfamily_DBD,	Pfam_DBD-4.5E-61, Superfamily_DBD-1.07E-63,
SmedASXL_014957	3.1e-57	'Paired box' domain 'Paired box' domain	Pfam_DBD, Superfamily_DBD,	Pfam_DBD-3.1E-57, Superfamily_DBD-1.25E-37,
SmedASXL_012761	3.8e-56	'Paired box' domain	Pfam_DBD, Superfamily_DBD,	Pfam_DBD-3.8E-56, Superfamily_DBD-1.7E-36,
SmedASXL_008103	3.48e-53	p53-like transcription factors	Superfamily_DBD,	Superfamily_DBD-3.48E-53,
SmedASXL_019743	3.8e-53	'Paired box' domain	Pfam_DBD, Superfamily_DBD,	Pfam_DBD-3.8E-53, Superfamily_DBD-9.86E-31,
SmedASXL_011806	4.2e-52	Runt domain	Pfam_DBD, Superfamily_DBD,	Pfam_DBD-4.2E-52, Superfamily_DBD-2.36E-44,
SmedASXL_016107	1.12e-51	p53-like transcription factors	Interproscan_TF, Pfam_DBD, Superfamily_DBD,	Interproscan_TF-5.8E-6, Pfam_DBD-2.7E-20, Superfamily_DBD-1.12E-51,
SmedASXL_010038	1.5e-51	Found in Pit-Oct-Unc transcription factors	Interproscan_TF, Pfam_DBD, Superfamily_DBD,	Interproscan_TF-1.5E-51, Pfam_DBD-8.6E-39, Superfamily_DBD-5.01E-31,
SmedASXL_011621	1.5e-51	GCM motif protein	Pfam_DBD, Superfamily_DBD,	Pfam_DBD-1.5E-51, Superfamily_DBD-2.22E-49,
SmedASXL_001103	2.2e-51	Transcription factor Tfb4	Interproscan_TF,	Interproscan_TF-2.2E-51,
SmedASXL_012100	5.9e-51	SART-1 family	Pfam_DBD,	Pfam_DBD-5.9E-51,
SmedASXL_002824	2.3e-50	Found in Pit-Oct-Unc transcription factors	Interproscan_TF, Pfam_DBD, Superfamily_DBD,	Interproscan_TF-2.3E-50, Pfam_DBD-3.6E-37, Superfamily_DBD-1.24E-29,
SmedASXL_008748	4.3e-50	Found in Pit-Oct-Unc transcription factors	Interproscan_TF, Pfam_DBD, Superfamily_DBD,	Interproscan_TF-4.3E-50, Pfam_DBD-3.0E-37, Superfamily_DBD-1.21E-29,
SmedASXL_006465	3.27e-49	Winged helix DNA-binding domain	Pfam_DBD, Superfamily_DBD,	Pfam_DBD-3.6E-36, Superfamily_DBD-3.27E-49,
SmedASXL_009973	7.89e-48	Winged helix DNA-binding domain	Pfam_DBD, Superfamily_DBD,	Pfam_DBD-2.5E-35, Superfamily_DBD-7.89E-48,
SmedASXL_011316	2.4e-47	Found in Pit-Oct-Unc transcription factors	Interproscan_TF, Pfam_DBD, Superfamily_DBD,	Interproscan_TF-2.4E-47, Pfam_DBD-9.1E-30, Superfamily_DBD-5.33E-21,
SmedASXL_010590	1.1e-45	Found in Pit-Oct-Unc transcription factors	Interproscan_TF, Pfam_DBD, Superfamily_DBD,	Interproscan_TF-1.1E-45, Pfam_DBD-4.5E-29, Superfamily_DBD-4.15E-21,
SmedASXL_013017	1.55e-45	Homeodomain-like	Superfamily_DBD,	Superfamily_DBD-1.55E-45,
SmedASXL_005979	2.99e-45	Winged helix DNA-binding domain	Pfam_DBD, Superfamily_DBD,	Pfam_DBD-1.3E-36, Superfamily_DBD-2.99E-45,
SmedASXL_012415	7.08e-45	Winged helix DNA-binding domain	Pfam_DBD, Superfamily_DBD,	Pfam_DBD-2.0E-38, Superfamily_DBD-7.08E-45,
SmedASXL_014528	2.85e-44	Homeodomain-like	Superfamily_DBD,	Superfamily_DBD-2.85E-44,
SmedASXL_019024	6.26e-44	Winged helix DNA-binding domain	Superfamily_DBD,	Superfamily_DBD-6.26E-44,
SmedASXL_011942	3.27e-43	Winged helix DNA-binding domain	Pfam_DBD, Superfamily_DBD,	Pfam_DBD-2.9E-36, Superfamily_DBD-3.27E-43,
SmedASXL_010208	4.32e-43	SMAD MH1 domain	Superfamily_DBD,	Superfamily_DBD-4.32E-43,
SmedASXL_009874	1.28e-42	SMAD MH1 domain	Superfamily_DBD,	Superfamily_DBD-1.28E-42,
SmedASXL_079276	4.08e-42	Winged helix DNA-binding domain	Pfam_DBD, Superfamily_DBD,	Pfam_DBD-2.5E-34, Superfamily_DBD-4.08E-42,
SmedASXL_019812	4.4e-42	Runt domain	Pfam_DBD, Superfamily_DBD,	Pfam_DBD-4.4E-42, Superfamily_DBD-1.91E-33,
SmedASXL_015440	6.15e-42	SMAD MH1 domain	Superfamily_DBD,	Superfamily_DBD-6.15E-42,
SmedASXL_010187	1.57e-41	Tubby C-terminal domain-like	Pfam_DBD, Superfamily_DBD,	Pfam_DBD-1.1E-39, Superfamily_DBD-1.57E-41,
SmedASXL_008164	1.59e-41	Winged helix DNA-binding domain	Pfam_DBD, Superfamily_DBD,	Pfam_DBD-3.9E-39, Superfamily_DBD-1.59E-41,
SmedASXL_007800	1.5e-40	Winged helix DNA-binding domain	Pfam_DBD, Superfamily_DBD,	Pfam_DBD-3.0E-38, Superfamily_DBD-1.5E-40,
SmedASXL_007353	1.77e-40	Winged helix DNA-binding domain	Pfam_DBD, Superfamily_DBD,	Pfam_DBD-2.0E-37, Superfamily_DBD-1.77E-40,
SmedASXL_016259	6.8e-40	Winged helix DNA-binding domain	Pfam_DBD, Superfamily_DBD,	Pfam_DBD-8.9E-34, Superfamily_DBD-6.8E-40,
SmedASXL_014664	8.17e-40	Winged helix DNA-binding domain	Pfam_DBD, Superfamily_DBD,	Pfam_DBD-7.5E-39, Superfamily_DBD-8.17E-40,
SmedASXL_006738	1.2e-39	YL1 nuclear protein	Pfam_DBD,	Pfam_DBD-1.2E-39,
SmedASXL_015256	7.71e-39	Winged helix DNA-binding domain	Pfam_DBD, Superfamily_DBD,	Pfam_DBD-3.6E-37, Superfamily_DBD-7.71E-39,
SmedASXL_003687	9.07e-39	Winged helix DNA-binding domain	Pfam_DBD, Superfamily_DBD,	Pfam_DBD-1.7E-37, Superfamily_DBD-9.07E-39,
SmedASXL_005371	1.22e-38	Winged helix DNA-binding domain	Pfam_DBD, Superfamily_DBD,	Pfam_DBD-1.5E-36, Superfamily_DBD-1.22E-38,
SmedASXL_014495	2.3e-38	Transcription factor DP	Interproscan_TF, Pfam_DBD, Superfamily_DBD,	Interproscan_TF-2.3E-38, Pfam_DBD-1.3E-17, Superfamily_DBD-2.04E-17,
SmedASXL_004215	5.9e-38	Winged helix DNA-binding domain	Pfam_DBD, Superfamily_DBD,	Pfam_DBD-5.6E-35, Superfamily_DBD-5.9E-38,
SmedASXL_011347	6e-38	Interferon regulatory factor transcription factor Interferon regulatory factor transcription factor	Interproscan_TF, Pfam_DBD, Superfamily_DBD,	Interproscan_TF-6.0E-38, Pfam_DBD-6.0E-38, Superfamily_DBD-4.81E-37,
SmedASXL_015153	8.37e-38	SMAD MH1 domain	Superfamily_DBD,	Superfamily_DBD-8.37E-38,
SmedASXL_005934	1.3e-37	Forkhead domain	Pfam_DBD, Superfamily_DBD,	Pfam_DBD-1.3E-37, Superfamily_DBD-4.08E-37,
SmedASXL_015101	3.9e-37	Found in Pit-Oct-Unc transcription factors Found in Pit-Oct-Unc transcription factors	Interproscan_TF, Pfam_DBD, Superfamily_DBD,	Interproscan_TF-3.9E-37, Pfam_DBD-1.7E-27, Superfamily_DBD-5.04E-22,
SmedASXL_009835	5.14e-37	Winged helix DNA-binding domain	Pfam_DBD, Superfamily_DBD,	Pfam_DBD-3.6E-33, Superfamily_DBD-5.14E-37,
SmedASXL_006875	8.9e-37	Forkhead domain	Pfam_DBD, Superfamily_DBD,	Pfam_DBD-8.9E-37, Superfamily_DBD-4.67E-36,
SmedASXL_005579	9.5e-37	GCN5-like protein 1 (GCN5L1)	Pfam_DBD,	Pfam_DBD-9.5E-37,
SmedASXL_014172	1.34e-36	lambda repressor-like DNA-binding domains	Pfam_DBD, Superfamily_DBD,	Pfam_DBD-5.7E-32, Superfamily_DBD-1.34E-36,
SmedASXL_004298	1.81e-36	Winged helix DNA-binding domain	Superfamily_DBD,	Superfamily_DBD-1.81E-36,
SmedASXL_001195	2.63e-36	Winged helix DNA-binding domain	Pfam_DBD, Superfamily_DBD,	Pfam_DBD-7.6E-36, Superfamily_DBD-2.63E-36,
SmedASXL_002262	1.64e-35	lambda repressor-like DNA-binding domains	Pfam_DBD, Superfamily_DBD,	Pfam_DBD-4.3E-31, Superfamily_DBD-1.64E-35,
SmedASXL_007393	2.6e-35	Forkhead domain	Pfam_DBD, Superfamily_DBD,	Pfam_DBD-2.6E-35, Superfamily_DBD-6.35E-35,
SmedASXL_008122	3.2e-35	CCAAT-Binding transcription Factor	Interproscan_TF, Pfam_DBD,	Interproscan_TF-3.2E-35, Pfam_DBD-8.3E-29,
SmedASXL_011146	3.58e-35	Winged helix DNA-binding domain	Pfam_DBD, Superfamily_DBD,	Pfam_DBD-3.8E-35, Superfamily_DBD-3.58E-35,
SmedASXL_008850	4e-35	Forkhead domain	Pfam_DBD, Superfamily_DBD,	Pfam_DBD-4.0E-35, Superfamily_DBD-2.86E-34,
SmedASXL_015248	4.93e-35	lambda repressor-like DNA-binding domains	Pfam_DBD, Superfamily_DBD,	Pfam_DBD-2.2E-32, Superfamily_DBD-4.93E-35,
SmedASXL_007000	2e-34	RFX DNA-binding domain	Pfam_DBD, Superfamily_DBD,	Pfam_DBD-2.0E-34, Superfamily_DBD-1.5E-24,
SmedASXL_004386	3.5e-34	CCAAT-Binding transcription Factor	Interproscan_TF, Pfam_DBD,	Interproscan_TF-3.5E-34, Pfam_DBD-9.3E-28,
SmedASXL_017596	4.75e-34	Homeodomain-like	Superfamily_DBD,	Superfamily_DBD-4.75E-34,
SmedASXL_009891	1.59e-33	Winged helix DNA-binding domain	Pfam_DBD, Superfamily_DBD,	Pfam_DBD-5.1E-32, Superfamily_DBD-1.59E-33,
SmedASXL_007166	1.37e-32	Putative DNA-binding domain	Superfamily_DBD,	Superfamily_DBD-1.37E-32,
SmedASXL_063901	2.99e-32	Winged helix DNA-binding domain	Pfam_DBD, Superfamily_DBD,	Pfam_DBD-5.1E-25, Superfamily_DBD-2.99E-32,
SmedASXL_017068	4.4e-32	CG-1 domain	Pfam_DBD,	Pfam_DBD-4.4E-32,
SmedASXL_005596	5.2e-32	Transcription factor e(y)2	Interproscan_TF,	Interproscan_TF-5.2E-32,
SmedASXL_010909	7.24e-32	Glucocorticoid receptor-like (DNA-binding domain)	Pfam_DBD, Superfamily_DBD,	Pfam_DBD-8.3E-31, Superfamily_DBD-7.24E-32,
SmedASXL_016937	1.3e-31	Zinc finger, C4 type (two domains)	Pfam_DBD, Superfamily_DBD,	Pfam_DBD-1.3E-31, Superfamily_DBD-1.32E-28,
SmedASXL_013061	1.36e-31	Winged helix DNA-binding domain	Pfam_DBD, Superfamily_DBD,	Pfam_DBD-1.3E-29, Superfamily_DBD-1.36E-31,
SmedASXL_011026	1.5e-31	Found in Pit-Oct-Unc transcription factors Found in Pit-Oct-Unc transcription factors	Interproscan_TF, Pfam_DBD, Superfamily_DBD,	Interproscan_TF-1.5E-31, Pfam_DBD-5.6E-28, Superfamily_DBD-1.41E-21,
SmedASXL_010761	2.62e-31	SRF-like	Interproscan_TF, Pfam_DBD, Superfamily_DBD,	Interproscan_TF-6.1E-25, Pfam_DBD-6.1E-25, Superfamily_DBD-2.62E-31,
SmedASXL_011632	3.27e-31	SRF-like	Interproscan_TF, Pfam_DBD, Superfamily_DBD,	Interproscan_TF-2.4E-25, Pfam_DBD-2.4E-25, Superfamily_DBD-3.27E-31,
SmedASXL_014041	3.6e-31	Forkhead domain	Pfam_DBD, Superfamily_DBD,	Pfam_DBD-3.6E-31, Superfamily_DBD-1.09E-29,
SmedASXL_007041	6.7e-31	Zinc finger, C4 type (two domains)	Pfam_DBD, Superfamily_DBD,	Pfam_DBD-6.7E-31, Superfamily_DBD-1.53E-29,
SmedASXL_015967	1.72e-30	Winged helix DNA-binding domain	Pfam_DBD, Superfamily_DBD,	Pfam_DBD-8.8E-28, Superfamily_DBD-1.72E-30,
SmedASXL_017198	2e-30	Forkhead domain	Pfam_DBD, Superfamily_DBD,	Pfam_DBD-2.0E-30, Superfamily_DBD-3.65E-29,
SmedASXL_011041	2.12e-30	Winged helix DNA-binding domain "Winged helix" DNA-binding domain	Superfamily_DBD,	Superfamily_DBD-2.12E-30,
SmedASXL_008770	2.24e-30	Glucocorticoid receptor-like (DNA-binding domain)	Pfam_DBD, Superfamily_DBD,	Pfam_DBD-3.4E-29, Superfamily_DBD-2.24E-30,
SmedASXL_011997	4.99e-30	Winged helix DNA-binding domain	Pfam_DBD, Superfamily_DBD,	Pfam_DBD-1.9E-29, Superfamily_DBD-4.99E-30,
SmedASXL_015754	5.5e-30	Zinc finger, C4 type (two domains)	Pfam_DBD, Superfamily_DBD,	Pfam_DBD-5.5E-30, Superfamily_DBD-1.12E-26,
SmedASXL_017430	6.3e-30	Zinc finger, C4 type (two domains)	Pfam_DBD, Superfamily_DBD,	Pfam_DBD-6.3E-30, Superfamily_DBD-6.11E-28,
SmedASXL_002078	7.6e-30	Zinc finger, C4 type (two domains)	Pfam_DBD, Superfamily_DBD,	Pfam_DBD-7.6E-30, Superfamily_DBD-2.04E-29,
SmedASXL_013294	1.13e-29	Winged helix DNA-binding domain	Pfam_DBD, Superfamily_DBD,	Pfam_DBD-1.5E-27, Superfamily_DBD-1.13E-29,
SmedASXL_004826	1.7e-29	Zinc finger, C4 type (two domains)	Pfam_DBD, Superfamily_DBD,	Pfam_DBD-1.7E-29, Superfamily_DBD-4.28E-29,
SmedASXL_017328	2e-29	Zinc finger, C4 type (two domains)	Pfam_DBD, Superfamily_DBD,	Pfam_DBD-2.0E-29, Superfamily_DBD-5.6E-29,
SmedASXL_016415	2.9e-29	Transcription factor IIA, alpha/beta subunit	Interproscan_TF,	Interproscan_TF-2.9E-29,
SmedASXL_012727	3.7e-29	Transcription factor S-II (TFIIS), central domain	Interproscan_TF,	Interproscan_TF-3.7E-29,
SmedASXL_000004	4.69e-29	Glucocorticoid receptor-like (DNA-binding domain)	Pfam_DBD, Superfamily_DBD,	Pfam_DBD-8.6E-28, Superfamily_DBD-4.69E-29,
SmedASXL_010110	6.1e-29	Zinc finger, C4 type (two domains)	Pfam_DBD, Superfamily_DBD,	Pfam_DBD-6.1E-29, Superfamily_DBD-1.22E-28,
SmedASXL_005154	1e-28	Histone-like transcription factor (CBF/NF-Y) and archaeal histone	Interproscan_TF,	Interproscan_TF-1.0E-28,
SmedASXL_013483	2.8e-28	RFX DNA-binding domain RFX DNA-binding domain	Pfam_DBD, Superfamily_DBD,	Pfam_DBD-2.8E-28, Superfamily_DBD-7.34E-20,
SmedASXL_009406	2.91e-28	Homeodomain-like	Pfam_DBD, Superfamily_DBD,	Pfam_DBD-3.6E-25, Superfamily_DBD-2.91E-28,
SmedASXL_015776	3.27e-28	Winged helix DNA-binding domain	Pfam_DBD, Superfamily_DBD,	Pfam_DBD-7.1E-24, Superfamily_DBD-3.27E-28,
SmedASXL_007329	4e-28	Zinc finger, C4 type (two domains)	Pfam_DBD, Superfamily_DBD,	Pfam_DBD-4.0E-28, Superfamily_DBD-8.66E-28,
SmedASXL_001941	7.34e-28	Glucocorticoid receptor-like (DNA-binding domain)	Pfam_DBD, Superfamily_DBD,	Pfam_DBD-2.5E-27, Superfamily_DBD-7.34E-28,
SmedASXL_014235	7.44e-28	Glucocorticoid receptor-like (DNA-binding domain)	Pfam_DBD, Superfamily_DBD,	Pfam_DBD-8.8E-28, Superfamily_DBD-7.44E-28,
SmedASXL_006350	7.62e-28	Winged helix DNA-binding domain	Superfamily_DBD,	Superfamily_DBD-7.62E-28,
SmedASXL_013700	9.84e-28	Homeodomain-like	Pfam_DBD, Superfamily_DBD,	Pfam_DBD-6.5E-24, Superfamily_DBD-9.84E-28,
SmedASXL_010974	1.1e-27	Transcription factor TFIID (or TATA-binding protein, TBP)	Interproscan_TF,	Interproscan_TF-1.1E-27,
SmedASXL_002197	1.11e-27	Homeodomain-like	Pfam_DBD, Superfamily_DBD,	Pfam_DBD-4.6E-25, Superfamily_DBD-1.11E-27,
SmedASXL_016134	1.9e-27	lambda repressor-like DNA-binding domains	Pfam_DBD, Superfamily_DBD,	Pfam_DBD-1.9E-22, Superfamily_DBD-1.9E-27,
SmedASXL_014996	2e-27	Winged helix DNA-binding domain	Pfam_DBD, Superfamily_DBD,	Pfam_DBD-4.8E-25, Superfamily_DBD-2.0E-27,
SmedASXL_012510	2.51e-27	Winged helix DNA-binding domain	Pfam_DBD, Superfamily_DBD,	Pfam_DBD-2.6E-26, Superfamily_DBD-2.51E-27,
SmedASXL_019741	2.6e-27	Transcription factor subunit Med10 of Mediator complex	Interproscan_TF,	Interproscan_TF-2.6E-27,
SmedASXL_012986	2.9e-27	RFX DNA-binding domain	Pfam_DBD, Superfamily_DBD,	Pfam_DBD-2.9E-27, Superfamily_DBD-1.77E-19,
SmedASXL_010733	2.91e-27	Homeodomain-like	Pfam_DBD, Superfamily_DBD,	Pfam_DBD-1.9E-24, Superfamily_DBD-2.91E-27,
SmedASXL_007160	3.42e-27	Homeodomain-like	Pfam_DBD, Superfamily_DBD,	Pfam_DBD-1.5E-22, Superfamily_DBD-3.42E-27,
SmedASXL_000870	4.15e-27	Homeodomain-like	Pfam_DBD, Superfamily_DBD,	Pfam_DBD-3.1E-23, Superfamily_DBD-4.15E-27,
SmedASXL_013264	5.81e-27	Glucocorticoid receptor-like (DNA-binding domain)	Pfam_DBD, Superfamily_DBD,	Pfam_DBD-9.2E-26, Superfamily_DBD-5.81E-27,
SmedASXL_004291	7.5e-27	Transcription factor TFIID (or TATA-binding protein, TBP)	Interproscan_TF,	Interproscan_TF-7.5E-27,
SmedASXL_010034	8e-27	ssl1: transcription factor ssl1	Interproscan_TF,	Interproscan_TF-8.0E-27,
SmedASXL_013163	1.5e-26	Forkhead domain	Pfam_DBD, Superfamily_DBD,	Pfam_DBD-1.5E-26, Superfamily_DBD-2.31E-25,
SmedASXL_002885	1.71e-26	Homeodomain-like	Pfam_DBD, Superfamily_DBD,	Pfam_DBD-3.2E-21, Superfamily_DBD-1.71E-26,
SmedASXL_012163	2.27e-26	Homeodomain-like	Pfam_DBD, Superfamily_DBD,	Pfam_DBD-2.5E-21, Superfamily_DBD-2.27E-26,
SmedASXL_002981	2.3e-26	'Cold-shock' DNA-binding domain	Pfam_DBD,	Pfam_DBD-2.3E-26,
SmedASXL_019830	2.87e-26	Homeodomain-like Homeodomain-like	Pfam_DBD, Superfamily_DBD,	Pfam_DBD-1.3E-24, Superfamily_DBD-2.87E-26,
SmedASXL_006508	2.9e-26	Histone-like transcription factor (CBF/NF-Y) and archaeal histone	Interproscan_TF,	Interproscan_TF-2.9E-26,
SmedASXL_014312	3.45e-26	SAND domain-like	Superfamily_DBD,	Superfamily_DBD-3.45E-26,
SmedASXL_006842	5.1e-26	SAND domain-like	Superfamily_DBD,	Superfamily_DBD-5.1E-26,
SmedASXL_019822	7.2e-26	'Cold-shock' DNA-binding domain	Pfam_DBD,	Pfam_DBD-7.2E-26,
SmedASXL_002407	9.16e-26	SAND domain-like	Superfamily_DBD,	Superfamily_DBD-9.16E-26,
SmedASXL_002564	1.5e-25	Homeo-prospero domain	Pfam_DBD, Superfamily_DBD,	Pfam_DBD-1.5E-25, Superfamily_DBD-2.51E-19,
SmedASXL_013632	1.54e-25	Homeodomain-like	Pfam_DBD, Superfamily_DBD,	Pfam_DBD-1.7E-21, Superfamily_DBD-1.54E-25,
SmedASXL_000725	1.84e-25	Homeodomain-like	Pfam_DBD, Superfamily_DBD,	Pfam_DBD-6.6E-23, Superfamily_DBD-1.84E-25,
SmedASXL_002943	2.1e-25	'Cold-shock' DNA-binding domain	Pfam_DBD,	Pfam_DBD-2.1E-25,
SmedASXL_012419	2.24e-25	Glucocorticoid receptor-like (DNA-binding domain)	Pfam_DBD, Superfamily_DBD,	Pfam_DBD-1.7E-24, Superfamily_DBD-2.24E-25,
SmedASXL_006490	2.95e-25	Homeodomain-like	Pfam_DBD, Superfamily_DBD,	Pfam_DBD-5.3E-25, Superfamily_DBD-2.95E-25,
SmedASXL_008180	3.6e-25	Forkhead domain	Pfam_DBD, Superfamily_DBD,	Pfam_DBD-3.6E-25, Superfamily_DBD-1.18E-24,
SmedASXL_018875	4.71e-25	Homeodomain-like	Pfam_DBD, Superfamily_DBD,	Pfam_DBD-6.2E-25, Superfamily_DBD-4.71E-25,
SmedASXL_005553	5.56e-25	Homeodomain-like	Pfam_DBD, Superfamily_DBD,	Pfam_DBD-1.9E-20, Superfamily_DBD-5.56E-25,
SmedASXL_009048	6.1e-25	Zinc finger, C4 type (two domains)	Pfam_DBD, Superfamily_DBD,	Pfam_DBD-6.1E-25, Superfamily_DBD-1.16E-24,
SmedASXL_011256	6.27e-25	Homeodomain-like	Pfam_DBD, Superfamily_DBD,	Pfam_DBD-1.4E-22, Superfamily_DBD-6.27E-25,
SmedASXL_000474	8.55e-25	Homeodomain-like	Pfam_DBD, Superfamily_DBD,	Pfam_DBD-7.0E-22, Superfamily_DBD-8.55E-25,
SmedASXL_012875	2.13e-24	Winged helix DNA-binding domain	Pfam_DBD, Superfamily_DBD,	Pfam_DBD-8.3E-23, Superfamily_DBD-2.13E-24,
SmedASXL_006131	2.44e-24	Homeodomain-like	Pfam_DBD, Superfamily_DBD,	Pfam_DBD-4.0E-21, Superfamily_DBD-2.44E-24,
SmedASXL_000518	2.45e-24	Glucocorticoid receptor-like (DNA-binding domain)	Pfam_DBD, Superfamily_DBD,	Pfam_DBD-3.4E-23, Superfamily_DBD-2.45E-24,
SmedASXL_007853	3.2e-24	COUP transcription factor (2F nuclear receptor) family signature COUP transcription factor (2F nuclear receptor) family signature COUP transcription factor (2F nuclear receptor) family signature COUP transcription factor (2F nuclear receptor) family signature COUP transcription factor (2F nuclear receptor) family signature COUP transcription factor (2F nuclear receptor) family signature	Interproscan_TF,	Interproscan_TF-3.2E-24,
SmedASXL_013900	3.59e-24	Homeodomain-like	Pfam_DBD, Superfamily_DBD,	Pfam_DBD-7.0E-22, Superfamily_DBD-3.59E-24,
SmedASXL_006362	3.6e-24	'Cold-shock' DNA-binding domain	Pfam_DBD,	Pfam_DBD-3.6E-24,
SmedASXL_002901	3.8e-24	'Cold-shock' DNA-binding domain	Pfam_DBD,	Pfam_DBD-3.8E-24,
SmedASXL_001897	4.2e-24	HSF-type DNA-binding	Pfam_DBD, Superfamily_DBD,	Pfam_DBD-4.2E-24, Superfamily_DBD-4.35E-22,
SmedASXL_011486	5.13e-24	Homeodomain-like	Pfam_DBD, Superfamily_DBD,	Pfam_DBD-6.8E-20, Superfamily_DBD-5.13E-24,
SmedASXL_004810	7.27e-24	Homeodomain-like	Pfam_DBD, Superfamily_DBD,	Pfam_DBD-2.4E-20, Superfamily_DBD-7.27E-24,
SmedASXL_008435	1.07e-23	Homeodomain-like	Pfam_DBD, Superfamily_DBD,	Pfam_DBD-3.1E-20, Superfamily_DBD-1.07E-23,
SmedASXL_019490	1.13e-23	Homeodomain-like	Pfam_DBD, Superfamily_DBD,	Pfam_DBD-2.1E-23, Superfamily_DBD-1.13E-23,
SmedASXL_006287	1.17e-23	Winged helix DNA-binding domain	Superfamily_DBD,	Superfamily_DBD-1.17E-23,
SmedASXL_001191	1.2e-23	Homeodomain-like	Pfam_DBD, Superfamily_DBD,	Pfam_DBD-1.3E-21, Superfamily_DBD-1.2E-23,
SmedASXL_009658	1.2e-23	'Cold-shock' DNA-binding domain	Pfam_DBD,	Pfam_DBD-1.2E-23,
SmedASXL_012281	1.24e-23	Homeodomain-like	Pfam_DBD, Superfamily_DBD,	Pfam_DBD-6.3E-21, Superfamily_DBD-1.24E-23,
SmedASXL_010342	1.3e-23	TEA/ATTS domain family	Pfam_DBD,	Pfam_DBD-1.3E-23,
SmedASXL_009379	1.4e-23	E2F transcription factor CC-MB domain	Interproscan_TF, Pfam_DBD, Superfamily_DBD,	Interproscan_TF-1.4E-23, Pfam_DBD-4.4E-23, Superfamily_DBD-2.18E-17,
SmedASXL_000759	1.47e-23	Winged helix DNA-binding domain	Superfamily_DBD,	Superfamily_DBD-1.47E-23,
SmedASXL_072287	1.5e-23	'Cold-shock' DNA-binding domain	Pfam_DBD,	Pfam_DBD-1.5E-23,
SmedASXL_014597	1.73e-23	Glucocorticoid receptor-like (DNA-binding domain)	Pfam_DBD, Superfamily_DBD,	Pfam_DBD-4.5E-21, Superfamily_DBD-1.73E-23,
SmedASXL_009256	1.77e-23	Winged helix DNA-binding domain "Winged helix" DNA-binding domain	Superfamily_DBD,	Superfamily_DBD-1.77E-23,
SmedASXL_002393	1.84e-23	Homeodomain-like Homeodomain-like	Pfam_DBD, Superfamily_DBD,	Pfam_DBD-1.0E-19, Superfamily_DBD-1.84E-23,
SmedASXL_012822	2.5e-23	'Cold-shock' DNA-binding domain	Pfam_DBD,	Pfam_DBD-2.5E-23,
SmedASXL_008080	2.66e-23	Winged helix DNA-binding domain	Pfam_DBD, Superfamily_DBD,	Pfam_DBD-6.5E-23, Superfamily_DBD-2.66E-23,
SmedASXL_007645	2.95e-23	Homeodomain-like	Pfam_DBD, Superfamily_DBD,	Pfam_DBD-6.2E-21, Superfamily_DBD-2.95E-23,
SmedASXL_017261	3.14e-23	Glucocorticoid receptor-like (DNA-binding domain)	Superfamily_DBD,	Superfamily_DBD-3.14E-23,
SmedASXL_014455	3.5e-23	Zinc finger, C4 type (two domains)	Pfam_DBD, Superfamily_DBD,	Pfam_DBD-3.5E-23, Superfamily_DBD-1.53E-22,
SmedASXL_007578	4.71e-23	Homeodomain-like	Pfam_DBD, Superfamily_DBD,	Pfam_DBD-1.0E-20, Superfamily_DBD-4.71E-23,
SmedASXL_008220	4.71e-23	Homeodomain-like	Pfam_DBD, Superfamily_DBD,	Pfam_DBD-2.4E-21, Superfamily_DBD-4.71E-23,
SmedASXL_008878	5.13e-23	Homeodomain-like	Pfam_DBD, Superfamily_DBD,	Pfam_DBD-6.4E-20, Superfamily_DBD-5.13E-23,
SmedASXL_008903	5.13e-23	Homeodomain-like	Pfam_DBD, Superfamily_DBD,	Pfam_DBD-1.8E-20, Superfamily_DBD-5.13E-23,
SmedASXL_016324	5.4e-23	Small domain found in the jumonji family of transcription factors	Interproscan_TF, Pfam_DBD,	Interproscan_TF-5.4E-23, Pfam_DBD-4.6E-12,
SmedASXL_016327	5.99e-23	Homeodomain-like	Pfam_DBD, Superfamily_DBD,	Pfam_DBD-1.1E-21, Superfamily_DBD-5.99E-23,
SmedASXL_010281	7.9e-23	TEA/ATTS domain family	Pfam_DBD,	Pfam_DBD-7.9E-23,
SmedASXL_017029	7.95e-23	Glucocorticoid receptor-like (DNA-binding domain)	Pfam_DBD, Superfamily_DBD,	Pfam_DBD-6.9E-21, Superfamily_DBD-7.95E-23,
SmedASXL_010069	8.36e-23	Homeodomain-like	Pfam_DBD, Superfamily_DBD,	Pfam_DBD-1.0E-20, Superfamily_DBD-8.36E-23,
SmedASXL_007522	8.55e-23	Homeodomain-like	Pfam_DBD, Superfamily_DBD,	Pfam_DBD-1.3E-21, Superfamily_DBD-8.55E-23,
SmedASXL_013104	8.98e-23	Homeodomain-like	Pfam_DBD, Superfamily_DBD,	Pfam_DBD-3.1E-21, Superfamily_DBD-8.98E-23,
SmedASXL_006516	9.7e-23	Transcription factor TFIID (or TATA-binding protein, TBP)	Interproscan_TF,	Interproscan_TF-9.7E-23,
SmedASXL_009659	9.9e-23	'Cold-shock' DNA-binding domain	Pfam_DBD,	Pfam_DBD-9.9E-23,
SmedASXL_009037	9.98e-23	Winged helix DNA-binding domain	Pfam_DBD, Superfamily_DBD,	Pfam_DBD-3.6E-20, Superfamily_DBD-9.98E-23,
SmedASXL_009660	1e-22	'Cold-shock' DNA-binding domain	Pfam_DBD,	Pfam_DBD-1.0E-22,
SmedASXL_015286	1.18e-22	Winged helix DNA-binding domain	Superfamily_DBD,	Superfamily_DBD-1.18E-22,
SmedASXL_007043	1.22e-22	Winged helix DNA-binding domain	Superfamily_DBD,	Superfamily_DBD-1.22E-22,
SmedASXL_053544	1.37e-22	Homeodomain-like	Pfam_DBD, Superfamily_DBD,	Pfam_DBD-3.4E-21, Superfamily_DBD-1.37E-22,
SmedASXL_007889	1.5e-22	Winged helix DNA-binding domain	Superfamily_DBD,	Superfamily_DBD-1.5E-22,
SmedASXL_007760	1.67e-22	Homeodomain-like	Pfam_DBD, Superfamily_DBD,	Pfam_DBD-1.3E-20, Superfamily_DBD-1.67E-22,
SmedASXL_008181	1.67e-22	Homeodomain-like	Pfam_DBD, Superfamily_DBD,	Pfam_DBD-3.0E-20, Superfamily_DBD-1.67E-22,
SmedASXL_007298	2.05e-22	Homeodomain-like	Pfam_DBD, Superfamily_DBD,	Pfam_DBD-3.0E-21, Superfamily_DBD-2.05E-22,
SmedASXL_005357	2.34e-22	Glucocorticoid receptor-like (DNA-binding domain)	Pfam_DBD, Superfamily_DBD,	Pfam_DBD-2.5E-20, Superfamily_DBD-2.34E-22,
SmedASXL_012639	2.78e-22	Homeodomain-like	Pfam_DBD, Superfamily_DBD,	Pfam_DBD-9.5E-20, Superfamily_DBD-2.78E-22,
SmedASXL_013150	2.86e-22	beta-beta-alpha zinc fingers	Pfam_DBD, Superfamily_DBD,	Pfam_DBD-7.5E-6, Superfamily_DBD-2.86E-22,
SmedASXL_004469	3.9e-22	'Cold-shock' DNA-binding domain	Pfam_DBD,	Pfam_DBD-3.9E-22,
SmedASXL_019006	4.06e-22	Homeodomain-like	Pfam_DBD, Superfamily_DBD,	Pfam_DBD-4.7E-20, Superfamily_DBD-4.06E-22,
SmedASXL_003250	4.58e-22	Putative DNA-binding domain	Superfamily_DBD,	Superfamily_DBD-4.58E-22,
SmedASXL_013521	5.5e-22	Pou domain - N-terminal to homeobox domain	Interproscan_TF, Pfam_DBD, Superfamily_DBD,	Interproscan_TF-9.2E-17, Pfam_DBD-5.5E-22, Superfamily_DBD-3.59E-16,
SmedASXL_003610	5.7e-22	Homeobox domain	Pfam_DBD, Superfamily_DBD,	Pfam_DBD-5.7E-22, Superfamily_DBD-2.48E-21,
SmedASXL_008593	5.99e-22	Homeodomain-like	Pfam_DBD, Superfamily_DBD,	Pfam_DBD-3.3E-20, Superfamily_DBD-5.99E-22,
SmedASXL_003216	6.4e-22	DM DNA binding domain	Pfam_DBD, Superfamily_DBD,	Pfam_DBD-6.4E-22, Superfamily_DBD-3.92E-18,
SmedASXL_009299	9.98e-22	beta-beta-alpha zinc fingers	Pfam_DBD, Superfamily_DBD,	Pfam_DBD-7.0E-6, Superfamily_DBD-9.98E-22,
SmedASXL_008764	1.07e-21	Homeodomain-like	Pfam_DBD, Superfamily_DBD,	Pfam_DBD-4.1E-18, Superfamily_DBD-1.07E-21,
SmedASXL_019497	1.31e-21	SRF-like	Interproscan_TF, Pfam_DBD, Superfamily_DBD,	Interproscan_TF-8.9E-20, Pfam_DBD-8.9E-20, Superfamily_DBD-1.31E-21,
SmedASXL_007019	1.36e-21	Winged helix DNA-binding domain	Superfamily_DBD,	Superfamily_DBD-1.36E-21,
SmedASXL_017710	1.6e-21	MIZ/SP-RING zinc finger	Pfam_DBD,	Pfam_DBD-1.6E-21,
SmedASXL_015870	2.15e-21	Winged helix DNA-binding domain	Pfam_DBD, Superfamily_DBD,	Pfam_DBD-1.9E-20, Superfamily_DBD-2.15E-21,
SmedASXL_003508	2.27e-21	Homeodomain-like	Pfam_DBD, Superfamily_DBD,	Pfam_DBD-9.6E-20, Superfamily_DBD-2.27E-21,
SmedASXL_010056	2.6e-21	STAT protein, DNA binding domain	Pfam_DBD, Superfamily_DBD,	Pfam_DBD-2.6E-21, Superfamily_DBD-5.47E-19,
SmedASXL_011549	3.1e-21	RNA polymerase III transcription factor (TF)IIIC subunit	Interproscan_TF,	Interproscan_TF-3.1E-21,
SmedASXL_002441	3.22e-21	Homeodomain-like	Pfam_DBD, Superfamily_DBD,	Pfam_DBD-1.7E-19, Superfamily_DBD-3.22E-21,
SmedASXL_045558	3.54e-21	Winged helix DNA-binding domain	Superfamily_DBD,	Superfamily_DBD-3.54E-21,
SmedASXL_010830	4.71e-21	Homeodomain-like	Pfam_DBD, Superfamily_DBD,	Pfam_DBD-4.2E-19, Superfamily_DBD-4.71E-21,
SmedASXL_015893	5.1e-21	MIZ/SP-RING zinc finger	Pfam_DBD,	Pfam_DBD-5.1E-21,
SmedASXL_014323	7.7e-21	Homeodomain-like	Pfam_DBD, Superfamily_DBD,	Pfam_DBD-2.2E-19, Superfamily_DBD-7.7E-21,
SmedASXL_009121	1.05e-20	beta-beta-alpha zinc fingers	Superfamily_DBD,	Superfamily_DBD-1.05E-20,
SmedASXL_010428	1.2e-20	Homeobox domain Homeobox domain	Pfam_DBD, Superfamily_DBD,	Pfam_DBD-1.2E-20, Superfamily_DBD-3.98E-20,
SmedASXL_005666	1.3e-20	DM DNA binding domain	Pfam_DBD, Superfamily_DBD,	Pfam_DBD-1.3E-20, Superfamily_DBD-3.79E-17,
SmedASXL_015850	1.45e-20	beta-beta-alpha zinc fingers	Pfam_DBD, Superfamily_DBD,	Pfam_DBD-1.5E-6, Superfamily_DBD-1.45E-20,
SmedASXL_001599	1.84e-20	Homeodomain-like	Superfamily_DBD,	Superfamily_DBD-1.84E-20,
SmedASXL_014324	1.84e-20	Homeodomain-like	Pfam_DBD, Superfamily_DBD,	Pfam_DBD-2.0E-19, Superfamily_DBD-1.84E-20,
SmedASXL_008753	2e-20	Helix-loop-helix DNA-binding domain Helix-loop-helix DNA-binding domain	Pfam_DBD, Superfamily_DBD,	Pfam_DBD-2.0E-20, Superfamily_DBD-5.89E-19,
SmedASXL_013156	2.18e-20	Winged helix DNA-binding domain	Superfamily_DBD,	Superfamily_DBD-2.18E-20,
SmedASXL_015358	2.55e-20	Winged helix DNA-binding domain	Pfam_DBD, Superfamily_DBD,	Pfam_DBD-6.5E-19, Superfamily_DBD-2.55E-20,
SmedASXL_006838	2.66e-20	beta-beta-alpha zinc fingers	Superfamily_DBD,	Superfamily_DBD-2.66E-20,
SmedASXL_003487	3.19e-20	beta-beta-alpha zinc fingers	Superfamily_DBD,	Superfamily_DBD-3.19E-20,
SmedASXL_028941	3.4e-20	Homeo-prospero domain	Pfam_DBD, Superfamily_DBD,	Pfam_DBD-3.4E-20, Superfamily_DBD-2.33E-15,
SmedASXL_007956	3.54e-20	Winged helix DNA-binding domain	Superfamily_DBD,	Superfamily_DBD-3.54E-20,
SmedASXL_012601	3.7e-20	Small domain found in the jumonji family of transcription factors	Interproscan_TF, Pfam_DBD,	Interproscan_TF-3.7E-20, Pfam_DBD-9.5E-12,
SmedASXL_001049	4.8e-20	Histone-like transcription factor (CBF/NF-Y) and archaeal histone	Interproscan_TF,	Interproscan_TF-4.8E-20,
SmedASXL_006493	5.38e-20	Winged helix DNA-binding domain	Superfamily_DBD,	Superfamily_DBD-5.38E-20,
SmedASXL_013090	5.39e-20	beta-beta-alpha zinc fingers	Pfam_DBD, Superfamily_DBD,	Pfam_DBD-2.0E-6, Superfamily_DBD-5.39E-20,
SmedASXL_012276	6.84e-20	Homeodomain-like	Superfamily_DBD,	Superfamily_DBD-6.84E-20,
SmedASXL_010939	7.19e-20	DNA-binding domain	Superfamily_DBD,	Superfamily_DBD-7.19E-20,
SmedASXL_004375	7.98e-20	HLH@ helix-loop-helix DNA-binding domain	Pfam_DBD, Superfamily_DBD,	Pfam_DBD-1.1E-19, Superfamily_DBD-7.98E-20,
SmedASXL_014111	8.98e-20	Homeodomain-like	Pfam_DBD, Superfamily_DBD,	Pfam_DBD-1.4E-18, Superfamily_DBD-8.98E-20,
SmedASXL_012542	9.07e-20	Winged helix DNA-binding domain	Superfamily_DBD,	Superfamily_DBD-9.07E-20,
SmedASXL_006919	1.03e-19	Winged helix DNA-binding domain	Superfamily_DBD,	Superfamily_DBD-1.03E-19,
SmedASXL_000616	1.21e-19	beta-beta-alpha zinc fingers	Pfam_DBD, Superfamily_DBD,	Pfam_DBD-9.8E-9, Superfamily_DBD-1.21E-19,
SmedASXL_016497	1.28e-19	beta-beta-alpha zinc fingers	Pfam_DBD, Superfamily_DBD,	Pfam_DBD-8.8E-7, Superfamily_DBD-1.28E-19,
SmedASXL_008282	1.3e-19	Transcription factor TFIIB repeat	Interproscan_TF,	Interproscan_TF-1.3E-19,
SmedASXL_014257	1.4e-19	MIZ/SP-RING zinc finger	Pfam_DBD,	Pfam_DBD-1.4E-19,
SmedASXL_008328	2.16e-19	beta-beta-alpha zinc fingers	Superfamily_DBD,	Superfamily_DBD-2.16E-19,
SmedASXL_004348	2.3e-19	'Cold-shock' DNA-binding domain	Pfam_DBD,	Pfam_DBD-2.3E-19,
SmedASXL_006176	3.05e-19	beta-beta-alpha zinc fingers	Pfam_DBD, Superfamily_DBD,	Pfam_DBD-1.5E-5, Superfamily_DBD-3.05E-19,
SmedASXL_019539	3.31e-19	beta-beta-alpha zinc fingers	Superfamily_DBD,	Superfamily_DBD-3.31E-19,
SmedASXL_003087	3.57e-19	beta-beta-alpha zinc fingers	Superfamily_DBD,	Superfamily_DBD-3.57E-19,
SmedASXL_011554	3.63e-19	Winged helix DNA-binding domain	Superfamily_DBD,	Superfamily_DBD-3.63E-19,
SmedASXL_008776	4.26e-19	beta-beta-alpha zinc fingers	Pfam_DBD, Superfamily_DBD,	Pfam_DBD-1.5E-5, Superfamily_DBD-4.26E-19,
SmedASXL_011611	4.5e-19	MIZ/SP-RING zinc finger	Pfam_DBD,	Pfam_DBD-4.5E-19,
SmedASXL_011745	4.71e-19	Homeodomain-like	Pfam_DBD, Superfamily_DBD,	Pfam_DBD-5.1E-17, Superfamily_DBD-4.71E-19,
SmedASXL_005121	6.15e-19	SRF-like	Interproscan_TF, Pfam_DBD, Superfamily_DBD,	Interproscan_TF-1.4E-17, Pfam_DBD-1.4E-17, Superfamily_DBD-6.15E-19,
SmedASXL_009728	6.42e-19	Homeodomain-like	Pfam_DBD, Superfamily_DBD,	Pfam_DBD-2.1E-14, Superfamily_DBD-6.42E-19,
SmedASXL_005998	6.8e-19	Winged helix DNA-binding domain	Superfamily_DBD,	Superfamily_DBD-6.8E-19,
SmedASXL_008454	6.96e-19	p53-like transcription factors	Pfam_DBD, Superfamily_DBD,	Pfam_DBD-1.2E-18, Superfamily_DBD-6.96E-19,
SmedASXL_018829	7.85e-19	ssDNA-binding transcriptional regulator domain	Superfamily_DBD,	Superfamily_DBD-7.85E-19,
SmedASXL_006882	8.33e-19	beta-beta-alpha zinc fingers	Superfamily_DBD,	Superfamily_DBD-8.33E-19,
SmedASXL_004727	8.37e-19	SAND domain-like	Superfamily_DBD,	Superfamily_DBD-8.37E-19,
SmedASXL_004502	9.2e-19	Transcription factor S-II (TFIIS)	Interproscan_TF,	Interproscan_TF-9.2E-19,
SmedASXL_031233	1.2e-18	Transcription factor TFIIH complex subunit Tfb5	Interproscan_TF,	Interproscan_TF-1.2E-18,
SmedASXL_010367	1.24e-18	Homeodomain-like	Superfamily_DBD,	Superfamily_DBD-1.24E-18,
SmedASXL_002176	1.28e-18	Putative DNA-binding domain	Superfamily_DBD,	Superfamily_DBD-1.28E-18,
SmedASXL_003946	1.3e-18	DM DNA binding domain	Pfam_DBD, Superfamily_DBD,	Pfam_DBD-1.3E-18, Superfamily_DBD-1.24E-15,
SmedASXL_012767	1.3e-18	Helix-loop-helix DNA-binding domain	Pfam_DBD, Superfamily_DBD,	Pfam_DBD-1.3E-18, Superfamily_DBD-6.94E-18,
SmedASXL_002191	1.33e-18	Glucocorticoid receptor-like (DNA-binding domain)	Superfamily_DBD,	Superfamily_DBD-1.33E-18,
SmedASXL_012534	1.34e-18	beta-beta-alpha zinc fingers	Pfam_DBD, Superfamily_DBD,	Pfam_DBD-1.0E-6, Superfamily_DBD-1.34E-18,
SmedASXL_010153	1.4e-18	beta-beta-alpha zinc fingers	Pfam_DBD, Superfamily_DBD,	Pfam_DBD-2.9E-6, Superfamily_DBD-1.4E-18,
SmedASXL_006379	1.45e-18	beta-beta-alpha zinc fingers	Pfam_DBD, Superfamily_DBD,	Pfam_DBD-2.2E-6, Superfamily_DBD-1.45E-18,
SmedASXL_011380	1.45e-18	Homeodomain-like	Superfamily_DBD,	Superfamily_DBD-1.45E-18,
SmedASXL_007580	1.46e-18	beta-beta-alpha zinc fingers	Superfamily_DBD,	Superfamily_DBD-1.46E-18,
SmedASXL_019746	1.58e-18	Homeodomain-like	Pfam_DBD, Superfamily_DBD,	Pfam_DBD-2.9E-15, Superfamily_DBD-1.58E-18,
SmedASXL_009219	1.73e-18	beta-beta-alpha zinc fingers	Superfamily_DBD,	Superfamily_DBD-1.73E-18,
SmedASXL_003065	1.96e-18	HLH@ helix-loop-helix DNA-binding domain HLH@ helix-loop-helix DNA-binding domain	Pfam_DBD, Superfamily_DBD,	Pfam_DBD-2.3E-18, Superfamily_DBD-1.96E-18,
SmedASXL_006281	2e-18	Glucocorticoid receptor-like (DNA-binding domain)	Interproscan_TF, Pfam_DBD, Superfamily_DBD,	Interproscan_TF-1.0E-15, Pfam_DBD-9.4E-15, Superfamily_DBD-2.0E-18,
SmedASXL_005115	2.02e-18	beta-beta-alpha zinc fingers	Pfam_DBD, Superfamily_DBD,	Pfam_DBD-1.9E-6, Superfamily_DBD-2.02E-18,
SmedASXL_001620	2.3e-18	CCAAT-Binding transcription Factor	Interproscan_TF, Pfam_DBD,	Interproscan_TF-2.3E-18, Pfam_DBD-1.7E-17,
SmedASXL_008900	2.3e-18	MIZ/SP-RING zinc finger	Pfam_DBD,	Pfam_DBD-2.3E-18,
SmedASXL_011605	2.31e-18	Homeodomain-like	Superfamily_DBD,	Superfamily_DBD-2.31E-18,
SmedASXL_000523	2.49e-18	beta-beta-alpha zinc fingers	Pfam_DBD, Superfamily_DBD,	Pfam_DBD-6.4E-7, Superfamily_DBD-2.49E-18,
SmedASXL_005768	2.75e-18	HLH@ helix-loop-helix DNA-binding domain	Pfam_DBD, Superfamily_DBD,	Pfam_DBD-1.6E-16, Superfamily_DBD-2.75E-18,
SmedASXL_004269	2.93e-18	beta-beta-alpha zinc fingers	Superfamily_DBD,	Superfamily_DBD-2.93E-18,
SmedASXL_007865	3.01e-18	HLH@ helix-loop-helix DNA-binding domain	Pfam_DBD, Superfamily_DBD,	Pfam_DBD-2.4E-16, Superfamily_DBD-3.01E-18,
SmedASXL_002055	3.41e-18	beta-beta-alpha zinc fingers	Superfamily_DBD,	Superfamily_DBD-3.41E-18,
SmedASXL_011879	3.62e-18	beta-beta-alpha zinc fingers	Superfamily_DBD,	Superfamily_DBD-3.62E-18,
SmedASXL_003859	3.93e-18	HLH@ helix-loop-helix DNA-binding domain	Pfam_DBD, Superfamily_DBD,	Pfam_DBD-6.4E-17, Superfamily_DBD-3.93E-18,
SmedASXL_010947	4.06e-18	Homeodomain-like	Pfam_DBD, Superfamily_DBD,	Pfam_DBD-1.2E-14, Superfamily_DBD-4.06E-18,
SmedASXL_012111	4.28e-18	Homeodomain-like	Pfam_DBD, Superfamily_DBD,	Pfam_DBD-4.6E-16, Superfamily_DBD-4.28E-18,
SmedASXL_005968	4.57e-18	beta-beta-alpha zinc fingers	Pfam_DBD, Superfamily_DBD,	Pfam_DBD-5.2E-6, Superfamily_DBD-4.57E-18,
SmedASXL_003878	5.13e-18	Homeodomain-like	Pfam_DBD, Superfamily_DBD,	Pfam_DBD-1.9E-17, Superfamily_DBD-5.13E-18,
SmedASXL_011130	5.38e-18	Homeodomain-like	Superfamily_DBD,	Superfamily_DBD-5.38E-18,
SmedASXL_009340	5.6e-18	bZIP transcription factor bZIP transcription factor	Interproscan_TF, Pfam_DBD,	Interproscan_TF-5.6E-18, Pfam_DBD-5.6E-18,
SmedASXL_072001	5.82e-18	Homeodomain-like	Superfamily_DBD,	Superfamily_DBD-5.82E-18,
SmedASXL_003734	5.99e-18	Homeodomain-like	Pfam_DBD, Superfamily_DBD,	Pfam_DBD-7.2E-16, Superfamily_DBD-5.99E-18,
SmedASXL_015087	6.27e-18	Homeodomain-like	Superfamily_DBD,	Superfamily_DBD-6.27E-18,
SmedASXL_019824	6.84e-18	Homeodomain-like	Pfam_DBD, Superfamily_DBD,	Pfam_DBD-2.1E-17, Superfamily_DBD-6.84E-18,
SmedASXL_006645	7.2e-18	HLH@ helix-loop-helix DNA-binding domain	Pfam_DBD, Superfamily_DBD,	Pfam_DBD-8.9E-16, Superfamily_DBD-7.2E-18,
SmedASXL_011703	8.08e-18	Glucocorticoid receptor-like (DNA-binding domain)	Interproscan_TF, Pfam_DBD, Superfamily_DBD,	Interproscan_TF-5.7E-9, Pfam_DBD-3.3E-14, Superfamily_DBD-8.08E-18,
SmedASXL_009974	8.13e-18	Homeodomain-like Homeodomain-like	Superfamily_DBD,	Superfamily_DBD-8.13E-18,
SmedASXL_081501	8.84e-18	Glucocorticoid receptor-like (DNA-binding domain)	Superfamily_DBD,	Superfamily_DBD-8.84E-18,
SmedASXL_016786	9.41e-18	Homeodomain-like	Pfam_DBD, Superfamily_DBD,	Pfam_DBD-2.9E-16, Superfamily_DBD-9.41E-18,
SmedASXL_019479	9.84e-18	Homeodomain-like	Pfam_DBD, Superfamily_DBD,	Pfam_DBD-3.8E-17, Superfamily_DBD-9.84E-18,
SmedASXL_005606	1.05e-17	beta-beta-alpha zinc fingers	Superfamily_DBD,	Superfamily_DBD-1.05E-17,
SmedASXL_012469	1.11e-17	Homeodomain-like	Superfamily_DBD,	Superfamily_DBD-1.11E-17,
SmedASXL_012189	1.22e-17	beta-beta-alpha zinc fingers	Superfamily_DBD,	Superfamily_DBD-1.22E-17,
SmedASXL_006179	1.25e-17	Winged helix DNA-binding domain	Superfamily_DBD,	Superfamily_DBD-1.25E-17,
SmedASXL_008821	1.28e-17	HLH@ helix-loop-helix DNA-binding domain	Pfam_DBD, Superfamily_DBD,	Pfam_DBD-1.7E-17, Superfamily_DBD-1.28E-17,
SmedASXL_016931	1.59e-17	beta-beta-alpha zinc fingers	Superfamily_DBD,	Superfamily_DBD-1.59E-17,
SmedASXL_061982	1.6e-17	beta-beta-alpha zinc fingers	Superfamily_DBD,	Superfamily_DBD-1.6E-17,
SmedASXL_009560	1.63e-17	Winged helix DNA-binding domain	Superfamily_DBD,	Superfamily_DBD-1.63E-17,
SmedASXL_019625	1.91e-17	Homeodomain-like	Superfamily_DBD,	Superfamily_DBD-1.91E-17,
SmedASXL_013781	1.92e-17	Homeodomain-like	Pfam_DBD, Superfamily_DBD,	Pfam_DBD-6.0E-13, Superfamily_DBD-1.92E-17,
SmedASXL_000127	1.94e-17	beta-beta-alpha zinc fingers	Pfam_DBD, Superfamily_DBD,	Pfam_DBD-2.2E-6, Superfamily_DBD-1.94E-17,
SmedASXL_008890	2e-17	Alcohol dehydrogenase transcription factor Myb/SANT-like	Interproscan_TF,	Interproscan_TF-2.0E-17,
SmedASXL_011007	2.45e-17	Glucocorticoid receptor-like (DNA-binding domain)	Superfamily_DBD,	Superfamily_DBD-2.45E-17,
SmedASXL_009692	2.47e-17	Glucocorticoid receptor-like (DNA-binding domain)	Interproscan_TF, Pfam_DBD, Superfamily_DBD,	Interproscan_TF-4.6E-9, Pfam_DBD-2.2E-14, Superfamily_DBD-2.47E-17,
SmedASXL_069403	2.51e-17	Homeodomain-like	Superfamily_DBD,	Superfamily_DBD-2.51E-17,
SmedASXL_012673	2.99e-17	Glucocorticoid receptor-like (DNA-binding domain)	Interproscan_TF, Pfam_DBD, Superfamily_DBD,	Interproscan_TF-3.4E-14, Pfam_DBD-2.0E-15, Superfamily_DBD-2.99E-17,
SmedASXL_019323	3e-17	beta-beta-alpha zinc fingers	Pfam_DBD, Superfamily_DBD,	Pfam_DBD-1.3E-5, Superfamily_DBD-3.0E-17,
SmedASXL_007923	3.13e-17	Winged helix DNA-binding domain	Superfamily_DBD,	Superfamily_DBD-3.13E-17,
SmedASXL_011339	3.14e-17	HLH@ helix-loop-helix DNA-binding domain	Pfam_DBD, Superfamily_DBD,	Pfam_DBD-1.1E-14, Superfamily_DBD-3.14E-17,
SmedASXL_009664	3.21e-17	beta-beta-alpha zinc fingers	Pfam_DBD, Superfamily_DBD,	Pfam_DBD-1.8E-6, Superfamily_DBD-3.21E-17,
SmedASXL_004267	3.66e-17	HLH@ helix-loop-helix DNA-binding domain	Pfam_DBD, Superfamily_DBD,	Pfam_DBD-4.2E-16, Superfamily_DBD-3.66E-17,
SmedASXL_008128	4.03e-17	beta-beta-alpha zinc fingers	Pfam_DBD, Superfamily_DBD,	Pfam_DBD-2.3E-5, Superfamily_DBD-4.03E-17,
SmedASXL_016178	4.26e-17	Winged helix DNA-binding domain	Superfamily_DBD,	Superfamily_DBD-4.26E-17,
SmedASXL_007179	4.45e-17	HLH@ helix-loop-helix DNA-binding domain	Pfam_DBD, Superfamily_DBD,	Pfam_DBD-2.2E-14, Superfamily_DBD-4.45E-17,
SmedASXL_005029	4.86e-17	Winged helix DNA-binding domain	Pfam_DBD, Superfamily_DBD,	Pfam_DBD-3.8E-15, Superfamily_DBD-4.86E-17,
SmedASXL_018737	4.97e-17	HLH@ helix-loop-helix DNA-binding domain	Pfam_DBD, Superfamily_DBD,	Pfam_DBD-1.4E-15, Superfamily_DBD-4.97E-17,
SmedASXL_012976	5.1e-17	Glucocorticoid receptor-like (DNA-binding domain)	Superfamily_DBD,	Superfamily_DBD-5.1E-17,
SmedASXL_012977	5.1e-17	Glucocorticoid receptor-like (DNA-binding domain)	Superfamily_DBD,	Superfamily_DBD-5.1E-17,
SmedASXL_012256	5.71e-17	Glucocorticoid receptor-like (DNA-binding domain)	Superfamily_DBD,	Superfamily_DBD-5.71E-17,
SmedASXL_007821	6.6e-17	Homeobox domain	Pfam_DBD, Superfamily_DBD,	Pfam_DBD-6.6E-17, Superfamily_DBD-7.27E-17,
SmedASXL_014517	8.02e-17	beta-beta-alpha zinc fingers	Pfam_DBD, Superfamily_DBD,	Pfam_DBD-6.9E-7, Superfamily_DBD-8.02E-17,
SmedASXL_001116	8.55e-17	Homeodomain-like	Pfam_DBD, Superfamily_DBD,	Pfam_DBD-3.3E-13, Superfamily_DBD-8.55E-17,
SmedASXL_007084	8.77e-17	HLH@ helix-loop-helix DNA-binding domain HLH@ helix-loop-helix DNA-binding domain	Pfam_DBD, Superfamily_DBD,	Pfam_DBD-4.9E-16, Superfamily_DBD-8.77E-17,
SmedASXL_000844	9.84e-17	Homeodomain-like	Superfamily_DBD,	Superfamily_DBD-9.84E-17,
SmedASXL_018848	1.03e-16	Winged helix DNA-binding domain	Superfamily_DBD,	Superfamily_DBD-1.03E-16,
SmedASXL_010870	1.07e-16	HLH@ helix-loop-helix DNA-binding domain	Pfam_DBD, Superfamily_DBD,	Pfam_DBD-1.2E-14, Superfamily_DBD-1.07E-16,
SmedASXL_007345	1.18e-16	beta-beta-alpha zinc fingers	Pfam_DBD, Superfamily_DBD,	Pfam_DBD-1.3E-6, Superfamily_DBD-1.18E-16,
SmedASXL_073797	1.29e-16	lambda repressor-like DNA-binding domains	Pfam_DBD, Superfamily_DBD,	Pfam_DBD-7.9E-16, Superfamily_DBD-1.29E-16,
SmedASXL_010678	1.33e-16	Homeodomain-like	Pfam_DBD, Superfamily_DBD,	Pfam_DBD-2.6E-16, Superfamily_DBD-1.33E-16,
SmedASXL_011453	1.39e-16	Homeodomain-like	Pfam_DBD, Superfamily_DBD,	Pfam_DBD-5.5E-12, Superfamily_DBD-1.39E-16,
SmedASXL_016095	1.45e-16	Homeodomain-like	Pfam_DBD, Superfamily_DBD,	Pfam_DBD-1.6E-15, Superfamily_DBD-1.45E-16,
SmedASXL_006377	1.58e-16	Glucocorticoid receptor-like (DNA-binding domain)	Superfamily_DBD,	Superfamily_DBD-1.58E-16,
SmedASXL_003781	1.96e-16	HLH@ helix-loop-helix DNA-binding domain	Pfam_DBD, Superfamily_DBD,	Pfam_DBD-4.9E-16, Superfamily_DBD-1.96E-16,
SmedASXL_010769	1.97e-16	Homeodomain-like	Superfamily_DBD,	Superfamily_DBD-1.97E-16,
SmedASXL_019129	2e-16	Glucocorticoid receptor-like (DNA-binding domain)	Superfamily_DBD,	Superfamily_DBD-2.0E-16,
SmedASXL_008066	2.22e-16	beta-beta-alpha zinc fingers	Pfam_DBD, Superfamily_DBD,	Pfam_DBD-2.4E-7, Superfamily_DBD-2.22E-16,
SmedASXL_005338	2.29e-16	Putative DNA-binding domain	Superfamily_DBD,	Superfamily_DBD-2.29E-16,
SmedASXL_019251	2.58e-16	Winged helix DNA-binding domain	Superfamily_DBD,	Superfamily_DBD-2.58E-16,
SmedASXL_006184	2.7e-16	Helix-loop-helix DNA-binding domain	Pfam_DBD, Superfamily_DBD,	Pfam_DBD-2.7E-16, Superfamily_DBD-1.31E-15,
SmedASXL_010451	2.75e-16	Glucocorticoid receptor-like (DNA-binding domain)	Superfamily_DBD,	Superfamily_DBD-2.75E-16,
SmedASXL_015270	2.95e-16	beta-beta-alpha zinc fingers	Pfam_DBD, Superfamily_DBD,	Pfam_DBD-2.5E-6, Superfamily_DBD-2.95E-16,
SmedASXL_004204	3e-16	Homeobox domain	Pfam_DBD, Superfamily_DBD,	Pfam_DBD-3.0E-16, Superfamily_DBD-3.42E-16,
SmedASXL_011723	3.04e-16	Winged helix DNA-binding domain	Superfamily_DBD,	Superfamily_DBD-3.04E-16,
SmedASXL_001270	3.3e-16	Transcription factor Pcc1	Interproscan_TF,	Interproscan_TF-3.3E-16,
SmedASXL_015117	3.5e-16	MIZ/SP-RING zinc finger	Pfam_DBD,	Pfam_DBD-3.5E-16,
SmedASXL_000196	3.54e-16	Winged helix DNA-binding domain	Pfam_DBD, Superfamily_DBD,	Pfam_DBD-2.6E-15, Superfamily_DBD-3.54E-16,
SmedASXL_009802	3.66e-16	HLH@ helix-loop-helix DNA-binding domain	Pfam_DBD, Superfamily_DBD,	Pfam_DBD-3.5E-14, Superfamily_DBD-3.66E-16,
SmedASXL_003824	3.71e-16	beta-beta-alpha zinc fingers	Superfamily_DBD,	Superfamily_DBD-3.71E-16,
SmedASXL_007377	3.81e-16	Homeodomain-like	Pfam_DBD, Superfamily_DBD,	Pfam_DBD-3.6E-15, Superfamily_DBD-3.81E-16,
SmedASXL_007544	3.81e-16	Winged helix DNA-binding domain	Superfamily_DBD,	Superfamily_DBD-3.81E-16,
SmedASXL_013014	4.19e-16	HLH@ helix-loop-helix DNA-binding domain	Pfam_DBD, Superfamily_DBD,	Pfam_DBD-4.4E-12, Superfamily_DBD-4.19E-16,
SmedASXL_001357	4.4e-16	Helix-loop-helix DNA-binding domain	Pfam_DBD, Superfamily_DBD,	Pfam_DBD-4.4E-16, Superfamily_DBD-5.5E-16,
SmedASXL_005628	4.43e-16	beta-beta-alpha zinc fingers	Pfam_DBD, Superfamily_DBD,	Pfam_DBD-2.0E-5, Superfamily_DBD-4.43E-16,
SmedASXL_014982	4.76e-16	Glucocorticoid receptor-like (DNA-binding domain)	Superfamily_DBD,	Superfamily_DBD-4.76E-16,
SmedASXL_018721	4.95e-16	Glucocorticoid receptor-like (DNA-binding domain)	Superfamily_DBD,	Superfamily_DBD-4.95E-16,
SmedASXL_019640	5.5e-16	Histone-like transcription factor (CBF/NF-Y) and archaeal histone	Interproscan_TF,	Interproscan_TF-5.5E-16,
SmedASXL_052270	5.91e-16	beta-beta-alpha zinc fingers	Superfamily_DBD,	Superfamily_DBD-5.91E-16,
SmedASXL_001521	6.41e-16	HLH@ helix-loop-helix DNA-binding domain	Pfam_DBD, Superfamily_DBD,	Pfam_DBD-8.7E-14, Superfamily_DBD-6.41E-16,
SmedASXL_019296	6.8e-16	Histone-like transcription factor (CBF/NF-Y) and archaeal histone	Interproscan_TF,	Interproscan_TF-6.8E-16,
SmedASXL_017482	7.24e-16	beta-beta-alpha zinc fingers	Pfam_DBD, Superfamily_DBD,	Pfam_DBD-7.9E-6, Superfamily_DBD-7.24E-16,
SmedASXL_015062	8.35e-16	beta-beta-alpha zinc fingers	Superfamily_DBD,	Superfamily_DBD-8.35E-16,
SmedASXL_007255	1.24e-15	HLH@ helix-loop-helix DNA-binding domain	Pfam_DBD, Superfamily_DBD,	Pfam_DBD-4.9E-15, Superfamily_DBD-1.24E-15,
SmedASXL_009703	1.34e-15	Glucocorticoid receptor-like (DNA-binding domain)	Superfamily_DBD,	Superfamily_DBD-1.34E-15,
SmedASXL_019139	1.5e-15	Glucocorticoid receptor-like (DNA-binding domain)	Superfamily_DBD,	Superfamily_DBD-1.5E-15,
SmedASXL_012101	1.52e-15	beta-beta-alpha zinc fingers	Superfamily_DBD,	Superfamily_DBD-1.52E-15,
SmedASXL_001241	1.57e-15	beta-beta-alpha zinc fingers	Superfamily_DBD,	Superfamily_DBD-1.57E-15,
SmedASXL_003117	1.6e-15	Zinc finger, C2HC type	Pfam_DBD, Superfamily_DBD,	Pfam_DBD-1.6E-15, Superfamily_DBD-3.92E-14,
SmedASXL_000382	1.82e-15	beta-beta-alpha zinc fingers	Pfam_DBD, Superfamily_DBD,	Pfam_DBD-7.3E-6, Superfamily_DBD-1.82E-15,
SmedASXL_004486	2.05e-15	Homeodomain-like	Pfam_DBD, Superfamily_DBD,	Pfam_DBD-2.0E-12, Superfamily_DBD-2.05E-15,
SmedASXL_001908	2.18e-15	Glucocorticoid receptor-like (DNA-binding domain)	Superfamily_DBD,	Superfamily_DBD-2.18E-15,
SmedASXL_011746	2.2e-15	Basic region leucine zipper	Pfam_DBD,	Pfam_DBD-2.2E-15,
SmedASXL_012113	2.31e-15	Homeodomain-like	Pfam_DBD, Superfamily_DBD,	Pfam_DBD-7.8E-15, Superfamily_DBD-2.31E-15,
SmedASXL_008410	2.94e-15	beta-beta-alpha zinc fingers	Superfamily_DBD,	Superfamily_DBD-2.94E-15,
SmedASXL_006710	3.26e-15	Winged helix DNA-binding domain	Superfamily_DBD,	Superfamily_DBD-3.26E-15,
SmedASXL_007401	3.38e-15	beta-beta-alpha zinc fingers	Pfam_DBD, Superfamily_DBD,	Pfam_DBD-1.3E-5, Superfamily_DBD-3.38E-15,
SmedASXL_007554	3.53e-15	CCHHC domain	Pfam_DBD, Superfamily_DBD,	Pfam_DBD-4.9E-15, Superfamily_DBD-3.53E-15,
SmedASXL_011476	3.53e-15	beta-beta-alpha zinc fingers	Pfam_DBD, Superfamily_DBD,	Pfam_DBD-6.9E-6, Superfamily_DBD-3.53E-15,
SmedASXL_006259	3.91e-15	beta-beta-alpha zinc fingers	Superfamily_DBD,	Superfamily_DBD-3.91E-15,
SmedASXL_002173	3.92e-15	Glucocorticoid receptor-like (DNA-binding domain)	Superfamily_DBD,	Superfamily_DBD-3.92E-15,
SmedASXL_015413	4.06e-15	beta-beta-alpha zinc fingers	Pfam_DBD, Superfamily_DBD,	Pfam_DBD-6.6E-6, Superfamily_DBD-4.06E-15,
SmedASXL_007639	4.1e-15	Zinc finger, C2HC type	Pfam_DBD, Superfamily_DBD,	Pfam_DBD-4.1E-15, Superfamily_DBD-3.01E-14,
SmedASXL_009448	4.15e-15	beta-beta-alpha zinc fingers	Superfamily_DBD,	Superfamily_DBD-4.15E-15,
SmedASXL_015409	5.5e-15	DM DNA binding domain	Pfam_DBD, Superfamily_DBD,	Pfam_DBD-5.5E-15, Superfamily_DBD-4.05E-13,
SmedASXL_019079	5.89e-15	Glucocorticoid receptor-like (DNA-binding domain)	Superfamily_DBD,	Superfamily_DBD-5.89E-15,
SmedASXL_016753	6.19e-15	Glucocorticoid receptor-like (DNA-binding domain)	Superfamily_DBD,	Superfamily_DBD-6.19E-15,
SmedASXL_014817	6.8e-15	Winged helix DNA-binding domain	Superfamily_DBD,	Superfamily_DBD-6.8E-15,
SmedASXL_010988	6.86e-15	beta-beta-alpha zinc fingers	Superfamily_DBD,	Superfamily_DBD-6.86E-15,
SmedASXL_011922	8.1e-15	Transcription factor TFIIB repeat	Interproscan_TF,	Interproscan_TF-8.1E-15,
SmedASXL_000676	8.51e-15	HLH@ helix-loop-helix DNA-binding domain	Pfam_DBD, Superfamily_DBD,	Pfam_DBD-1.5E-13, Superfamily_DBD-8.51E-15,
SmedASXL_008260	8.55e-15	Glucocorticoid receptor-like (DNA-binding domain)	Superfamily_DBD,	Superfamily_DBD-8.55E-15,
SmedASXL_013355	9.03e-15	HLH@ helix-loop-helix DNA-binding domain	Pfam_DBD, Superfamily_DBD,	Pfam_DBD-1.6E-13, Superfamily_DBD-9.03E-15,
SmedASXL_004619	9.29e-15	HLH@ helix-loop-helix DNA-binding domain	Pfam_DBD, Superfamily_DBD,	Pfam_DBD-2.6E-14, Superfamily_DBD-9.29E-15,
SmedASXL_059542	9.52e-15	Glucocorticoid receptor-like (DNA-binding domain)	Superfamily_DBD,	Superfamily_DBD-9.52E-15,
SmedASXL_013190	1.06e-14	Winged helix DNA-binding domain	Superfamily_DBD,	Superfamily_DBD-1.06E-14,
SmedASXL_017518	1.12e-14	beta-beta-alpha zinc fingers	Superfamily_DBD,	Superfamily_DBD-1.12E-14,
SmedASXL_065155	1.12e-14	Glucocorticoid receptor-like (DNA-binding domain)	Superfamily_DBD,	Superfamily_DBD-1.12E-14,
SmedASXL_002552	1.3e-14	Glucocorticoid receptor-like (DNA-binding domain)	Superfamily_DBD,	Superfamily_DBD-1.3E-14,
SmedASXL_011814	1.3e-14	Small domain found in the jumonji family of transcription factors	Interproscan_TF,	Interproscan_TF-1.3E-14,
SmedASXL_012386	1.3e-14	TAZ zinc finger	Pfam_DBD,	Pfam_DBD-1.3E-14,
SmedASXL_081921	1.64e-14	beta-beta-alpha zinc fingers	Superfamily_DBD,	Superfamily_DBD-1.64E-14,
SmedASXL_015829	1.72e-14	Homeodomain-like	Pfam_DBD, Superfamily_DBD,	Pfam_DBD-2.1E-5, Superfamily_DBD-1.72E-14,
SmedASXL_009005	2.1e-14	RNA polymerase II transcription factor SIII (Elongin) subunit A	Interproscan_TF,	Interproscan_TF-2.1E-14,
SmedASXL_017435	2.23e-14	beta-beta-alpha zinc fingers	Superfamily_DBD,	Superfamily_DBD-2.23E-14,
SmedASXL_016377	2.46e-14	beta-beta-alpha zinc fingers	Superfamily_DBD,	Superfamily_DBD-2.46E-14,
SmedASXL_015345	2.6e-14	Helix-loop-helix DNA-binding domain	Pfam_DBD, Superfamily_DBD,	Pfam_DBD-2.6E-14, Superfamily_DBD-1.13E-13,
SmedASXL_015371	2.62e-14	HLH@ helix-loop-helix DNA-binding domain	Pfam_DBD, Superfamily_DBD,	Pfam_DBD-1.3E-12, Superfamily_DBD-2.62E-14,
SmedASXL_000937	2.9e-14	Forkhead domain	Pfam_DBD, Superfamily_DBD,	Pfam_DBD-2.9E-14, Superfamily_DBD-1.13E-12,
SmedASXL_007092	2.95e-14	beta-beta-alpha zinc fingers	Superfamily_DBD,	Superfamily_DBD-2.95E-14,
SmedASXL_003739	3.1e-14	DM DNA binding domain	Pfam_DBD, Superfamily_DBD,	Pfam_DBD-3.1E-14, Superfamily_DBD-8.11E-12,
SmedASXL_011652	3.66e-14	HLH@ helix-loop-helix DNA-binding domain	Pfam_DBD, Superfamily_DBD,	Pfam_DBD-3.9E-12, Superfamily_DBD-3.66E-14,
SmedASXL_016910	3.75e-14	lambda repressor-like DNA-binding domains	Pfam_DBD, Superfamily_DBD,	Pfam_DBD-6.9E-14, Superfamily_DBD-3.75E-14,
SmedASXL_000862	4.08e-14	Glucocorticoid receptor-like (DNA-binding domain)	Pfam_DBD, Superfamily_DBD,	Pfam_DBD-7.7E-14, Superfamily_DBD-4.08E-14,
SmedASXL_008058	4.28e-14	Homeodomain-like	Pfam_DBD, Superfamily_DBD,	Pfam_DBD-1.7E-12, Superfamily_DBD-4.28E-14,
SmedASXL_065425	4.84e-14	Homeodomain-like	Superfamily_DBD,	Superfamily_DBD-4.84E-14,
SmedASXL_017326	4.9e-14	Winged helix DNA-binding domain	Superfamily_DBD,	Superfamily_DBD-4.9E-14,
SmedASXL_003705	5.06e-14	beta-beta-alpha zinc fingers	Pfam_DBD, Superfamily_DBD,	Pfam_DBD-8.0E-6, Superfamily_DBD-5.06E-14,
SmedASXL_008165	5.1e-14	Basic region leucine zipper	Pfam_DBD,	Pfam_DBD-5.1E-14,
SmedASXL_014944	5.34e-14	beta-beta-alpha zinc fingers	Superfamily_DBD,	Superfamily_DBD-5.34E-14,
SmedASXL_011215	5.72e-14	Homeodomain-like	Superfamily_DBD,	Superfamily_DBD-5.72E-14,
SmedASXL_010512	6.35e-14	Winged helix DNA-binding domain	Superfamily_DBD,	Superfamily_DBD-6.35E-14,
SmedASXL_008926	6.44e-14	beta-beta-alpha zinc fingers	Superfamily_DBD,	Superfamily_DBD-6.44E-14,
SmedASXL_009916	8.37e-14	Glucocorticoid receptor-like (DNA-binding domain)	Superfamily_DBD,	Superfamily_DBD-8.37E-14,
SmedASXL_018187	1.19e-13	HLH@ helix-loop-helix DNA-binding domain	Pfam_DBD, Superfamily_DBD,	Pfam_DBD-7.8E-13, Superfamily_DBD-1.19E-13,
SmedASXL_010435	1.2e-13	helix-turn-helix, Psq domain	Pfam_DBD, Superfamily_DBD,	Pfam_DBD-1.2E-13, Superfamily_DBD-3.94E-11,
SmedASXL_003438	1.24e-13	Homeodomain-like	Pfam_DBD, Superfamily_DBD,	Pfam_DBD-7.8E-12, Superfamily_DBD-1.24E-13,
SmedASXL_017327	1.31e-13	Winged helix DNA-binding domain	Superfamily_DBD,	Superfamily_DBD-1.31E-13,
SmedASXL_011979	1.34e-13	Homeodomain-like	Superfamily_DBD,	Superfamily_DBD-1.34E-13,
SmedASXL_001731	1.52e-13	beta-beta-alpha zinc fingers	Pfam_DBD, Superfamily_DBD,	Pfam_DBD-2.3E-6, Superfamily_DBD-1.52E-13,
SmedASXL_012900	1.88e-13	beta-beta-alpha zinc fingers	Superfamily_DBD,	Superfamily_DBD-1.88E-13,
SmedASXL_006629	1.9e-13	Basic region leucine zipper	Pfam_DBD,	Pfam_DBD-1.9E-13,
SmedASXL_007210	1.9e-13	Winged helix DNA-binding domain	Superfamily_DBD,	Superfamily_DBD-1.9E-13,
SmedASXL_008042	2.1e-13	beta-beta-alpha zinc fingers	Superfamily_DBD,	Superfamily_DBD-2.1E-13,
SmedASXL_017278	2.14e-13	Glucocorticoid receptor-like (DNA-binding domain)	Superfamily_DBD,	Superfamily_DBD-2.14E-13,
SmedASXL_006383	2.4e-13	beta-beta-alpha zinc fingers	Pfam_DBD, Superfamily_DBD,	Pfam_DBD-2.1E-5, Superfamily_DBD-2.4E-13,
SmedASXL_009513	2.4e-13	bZIP transcription factor bZIP transcription factor bZIP transcription factor bZIP transcription factor	Interproscan_TF, Pfam_DBD,	Interproscan_TF-2.4E-13, Pfam_DBD-2.4E-13,
SmedASXL_005321	2.87e-13	beta-beta-alpha zinc fingers	Superfamily_DBD,	Superfamily_DBD-2.87E-13,
SmedASXL_003476	2.93e-13	Glucocorticoid receptor-like (DNA-binding domain)	Superfamily_DBD,	Superfamily_DBD-2.93E-13,
SmedASXL_069792	3.16e-13	beta-beta-alpha zinc fingers	Superfamily_DBD,	Superfamily_DBD-3.16E-13,
SmedASXL_013064	3.27e-13	HLH@ helix-loop-helix DNA-binding domain	Pfam_DBD, Superfamily_DBD,	Pfam_DBD-2.6E-12, Superfamily_DBD-3.27E-13,
SmedASXL_011996	3.51e-13	beta-beta-alpha zinc fingers	Superfamily_DBD,	Superfamily_DBD-3.51E-13,
SmedASXL_014210	3.81e-13	Winged helix DNA-binding domain	Superfamily_DBD,	Superfamily_DBD-3.81E-13,
SmedASXL_007638	4.1e-13	Zinc finger, C2HC type	Pfam_DBD, Superfamily_DBD,	Pfam_DBD-4.1E-13, Superfamily_DBD-3.79E-12,
SmedASXL_004690	4.15e-13	beta-beta-alpha zinc fingers	Superfamily_DBD,	Superfamily_DBD-4.15E-13,
SmedASXL_057501	4.18e-13	Glucocorticoid receptor-like (DNA-binding domain)	Superfamily_DBD,	Superfamily_DBD-4.18E-13,
SmedASXL_002155	5.1e-13	Transcription factor TFIIB repeat	Interproscan_TF,	Interproscan_TF-5.1E-13,
SmedASXL_006977	5.2e-13	bZIP Maf transcription factor bZIP Maf transcription factor	Interproscan_TF, Pfam_DBD, Superfamily_DBD,	Interproscan_TF-5.2E-13, Pfam_DBD-5.2E-13, Superfamily_DBD-2.35E-9,
SmedASXL_071846	5.82e-13	Homeodomain-like	Superfamily_DBD,	Superfamily_DBD-5.82E-13,
SmedASXL_002290	6.25e-13	beta-beta-alpha zinc fingers	Superfamily_DBD,	Superfamily_DBD-6.25E-13,
SmedASXL_011296	6.3e-13	Small domain found in the jumonji family of transcription factors	Interproscan_TF,	Interproscan_TF-6.3E-13,
SmedASXL_017277	6.87e-13	Homeodomain-like	Pfam_DBD, Superfamily_DBD,	Pfam_DBD-9.2E-7, Superfamily_DBD-6.87E-13,
SmedASXL_015930	8.1e-13	bZIP transcription factor bZIP transcription factor	Interproscan_TF, Pfam_DBD,	Interproscan_TF-8.1E-13, Pfam_DBD-8.1E-13,
SmedASXL_012575	8.25e-13	Winged helix DNA-binding domain	Superfamily_DBD,	Superfamily_DBD-8.25E-13,
SmedASXL_018224	9.56e-13	Homeodomain-like	Superfamily_DBD,	Superfamily_DBD-9.56E-13,
SmedASXL_002480	1.11e-12	Homeodomain-like	Pfam_DBD, Superfamily_DBD,	Pfam_DBD-1.7E-10, Superfamily_DBD-1.11E-12,
SmedASXL_069490	1.2e-12	beta-beta-alpha zinc fingers	Superfamily_DBD,	Superfamily_DBD-1.2E-12,
SmedASXL_012500	1.27e-12	Winged helix DNA-binding domain	Superfamily_DBD,	Superfamily_DBD-1.27E-12,
SmedASXL_009006	1.45e-12	Homeodomain-like	Pfam_DBD, Superfamily_DBD,	Pfam_DBD-1.7E-9, Superfamily_DBD-1.45E-12,
SmedASXL_000643	1.64e-12	beta-beta-alpha zinc fingers	Superfamily_DBD,	Superfamily_DBD-1.64E-12,
SmedASXL_009394	1.79e-12	beta-beta-alpha zinc fingers	Superfamily_DBD,	Superfamily_DBD-1.79E-12,
SmedASXL_001674	2.24e-12	Homeodomain-like	Superfamily_DBD,	Superfamily_DBD-2.24E-12,
SmedASXL_037376	2.91e-12	beta-beta-alpha zinc fingers	Superfamily_DBD,	Superfamily_DBD-2.91E-12,
SmedASXL_004782	3.1e-12	Transcription factor TFIID (or TATA-binding protein, TBP)	Interproscan_TF,	Interproscan_TF-3.1E-12,
SmedASXL_010809	3.12e-12	Glucocorticoid receptor-like (DNA-binding domain)	Superfamily_DBD,	Superfamily_DBD-3.12E-12,
SmedASXL_069814	3.33e-12	Glucocorticoid receptor-like (DNA-binding domain)	Superfamily_DBD,	Superfamily_DBD-3.33E-12,
SmedASXL_000242	3.4e-12	Homeodomain-like	Superfamily_DBD,	Superfamily_DBD-3.4E-12,
SmedASXL_011863	3.7e-12	Basic region leucine zipper	Pfam_DBD,	Pfam_DBD-3.7E-12,
SmedASXL_007074	3.8e-12	Helix-loop-helix DNA-binding domain	Pfam_DBD, Superfamily_DBD,	Pfam_DBD-3.8E-12, Superfamily_DBD-3.93E-10,
SmedASXL_012587	3.81e-12	Glucocorticoid receptor-like (DNA-binding domain)	Superfamily_DBD,	Superfamily_DBD-3.81E-12,
SmedASXL_000158	4.18e-12	Homeodomain-like	Pfam_DBD, Superfamily_DBD,	Pfam_DBD-6.8E-12, Superfamily_DBD-4.18E-12,
SmedASXL_007776	4.5e-12	beta-beta-alpha zinc fingers	Superfamily_DBD,	Superfamily_DBD-4.5E-12,
SmedASXL_018770	4.76e-12	beta-beta-alpha zinc fingers	Superfamily_DBD,	Superfamily_DBD-4.76E-12,
SmedASXL_010197	5.56e-12	Homeodomain-like	Interproscan_TF, Pfam_DBD, Superfamily_DBD,	Interproscan_TF-0.0044, Pfam_DBD-3.4E-10, Superfamily_DBD-5.56E-12,
SmedASXL_014600	5.77e-12	beta-beta-alpha zinc fingers beta-beta-alpha zinc fingers	Superfamily_DBD,	Superfamily_DBD-5.77E-12,
SmedASXL_000275	7.5e-12	Histone-like transcription factor (CBF/NF-Y) and archaeal histone	Interproscan_TF,	Interproscan_TF-7.5E-12,
SmedASXL_010588	1.09e-11	beta-beta-alpha zinc fingers	Superfamily_DBD,	Superfamily_DBD-1.09E-11,
SmedASXL_004599	1.1e-11	lambda repressor-like DNA-binding domains	Pfam_DBD, Superfamily_DBD,	Pfam_DBD-7.2E-11, Superfamily_DBD-1.1E-11,
SmedASXL_017142	1.26e-11	beta-beta-alpha zinc fingers	Superfamily_DBD,	Superfamily_DBD-1.26E-11,
SmedASXL_019744	1.32e-11	beta-beta-alpha zinc fingers	Superfamily_DBD,	Superfamily_DBD-1.32E-11,
SmedASXL_005388	1.44e-11	Winged helix DNA-binding domain	Superfamily_DBD,	Superfamily_DBD-1.44E-11,
SmedASXL_007957	1.6e-11	GRF zinc finger	Pfam_DBD,	Pfam_DBD-1.6E-11,
SmedASXL_010544	1.8e-11	MIZ/SP-RING zinc finger MIZ/SP-RING zinc finger	Pfam_DBD,	Pfam_DBD-1.8E-11,
SmedASXL_018624	1.9e-11	Transcription factor TFIID (or TATA-binding protein, TBP)	Interproscan_TF,	Interproscan_TF-1.9E-11,
SmedASXL_016785	1.97e-11	Homeodomain-like	Superfamily_DBD,	Superfamily_DBD-1.97E-11,
SmedASXL_006782	2.04e-11	Glucocorticoid receptor-like (DNA-binding domain)	Superfamily_DBD,	Superfamily_DBD-2.04E-11,
SmedASXL_008315	2.14e-11	Glucocorticoid receptor-like (DNA-binding domain)	Pfam_DBD, Superfamily_DBD,	Pfam_DBD-1.1E-10, Superfamily_DBD-2.14E-11,
SmedASXL_000572	2.22e-11	HLH@ helix-loop-helix DNA-binding domain	Interproscan_TF, Pfam_DBD, Superfamily_DBD,	Interproscan_TF-1.2E-10, Pfam_DBD-3.9E-8, Superfamily_DBD-2.22E-11,
SmedASXL_043228	2.24e-11	Homeodomain-like	Superfamily_DBD,	Superfamily_DBD-2.24E-11,
SmedASXL_012407	2.4e-11	Basic region leucine zipper	Pfam_DBD,	Pfam_DBD-2.4E-11,
SmedASXL_001564	2.5e-11	bZIP transcription factor bZIP transcription factor	Interproscan_TF, Pfam_DBD,	Interproscan_TF-2.5E-11, Pfam_DBD-2.5E-11,
SmedASXL_014541	2.61e-11	Homeodomain-like	Pfam_DBD, Superfamily_DBD,	Pfam_DBD-4.3E-8, Superfamily_DBD-2.61E-11,
SmedASXL_004190	2.9e-11	beta-beta-alpha zinc fingers	Superfamily_DBD,	Superfamily_DBD-2.9E-11,
SmedASXL_017151	3.05e-11	Homeodomain-like	Superfamily_DBD,	Superfamily_DBD-3.05E-11,
SmedASXL_016959	3.14e-11	Homeodomain-like	Superfamily_DBD,	Superfamily_DBD-3.14E-11,
SmedASXL_000046	3.15e-11	beta-beta-alpha zinc fingers	Superfamily_DBD,	Superfamily_DBD-3.15E-11,
SmedASXL_019620	3.3e-11	Helix-loop-helix DNA-binding domain	Pfam_DBD, Superfamily_DBD,	Pfam_DBD-3.3E-11, Superfamily_DBD-2.76E-10,
SmedASXL_011708	3.41e-11	beta-beta-alpha zinc fingers	Superfamily_DBD,	Superfamily_DBD-3.41E-11,
SmedASXL_011689	3.43e-11	Winged helix DNA-binding domain	Superfamily_DBD,	Superfamily_DBD-3.43E-11,
SmedASXL_017593	3.47e-11	Homeodomain-like	Superfamily_DBD,	Superfamily_DBD-3.47E-11,
SmedASXL_004117	3.6e-11	Transcription factor S-II (TFIIS)	Interproscan_TF,	Interproscan_TF-3.6E-11,
SmedASXL_010734	3.66e-11	Homeodomain-like	Superfamily_DBD,	Superfamily_DBD-3.66E-11,
SmedASXL_007569	3.72e-11	Homeodomain-like	Superfamily_DBD,	Superfamily_DBD-3.72E-11,
SmedASXL_018484	4.48e-11	Homeodomain-like	Superfamily_DBD,	Superfamily_DBD-4.48E-11,
SmedASXL_011664	4.49e-11	Glucocorticoid receptor-like (DNA-binding domain)	Superfamily_DBD,	Superfamily_DBD-4.49E-11,
SmedASXL_015601	4.6e-11	Zinc finger, C2HC type	Pfam_DBD, Superfamily_DBD,	Pfam_DBD-4.6E-11, Superfamily_DBD-9.81E-11,
SmedASXL_007714	5.4e-11	domain in transcription factors and synapse-associated proteins	Interproscan_TF,	Interproscan_TF-5.4E-11,
SmedASXL_014244	5.5e-11	bZIP transcription factor bZIP transcription factor	Interproscan_TF, Pfam_DBD,	Interproscan_TF-5.5E-11, Pfam_DBD-5.5E-11,
SmedASXL_008760	6.53e-11	Winged helix DNA-binding domain	Superfamily_DBD,	Superfamily_DBD-6.53E-11,
SmedASXL_013233	6.86e-11	Homeodomain-like	Superfamily_DBD,	Superfamily_DBD-6.86E-11,
SmedASXL_017592	8.78e-11	Homeodomain-like	Superfamily_DBD,	Superfamily_DBD-8.78E-11,
SmedASXL_014310	9.22e-11	beta-beta-alpha zinc fingers	Superfamily_DBD,	Superfamily_DBD-9.22E-11,
SmedASXL_001747	9.26e-11	beta-beta-alpha zinc fingers	Superfamily_DBD,	Superfamily_DBD-9.26E-11,
SmedASXL_075935	9.7e-11	BED zinc finger	Pfam_DBD, Superfamily_DBD,	Pfam_DBD-9.7E-11, Superfamily_DBD-1.9E-7,
SmedASXL_008290	1.02e-10	beta-beta-alpha zinc fingers	Superfamily_DBD,	Superfamily_DBD-1.02E-10,
SmedASXL_006857	1.03e-10	beta-beta-alpha zinc fingers	Superfamily_DBD,	Superfamily_DBD-1.03E-10,
SmedASXL_007017	1.03e-10	Glucocorticoid receptor-like (DNA-binding domain)	Superfamily_DBD,	Superfamily_DBD-1.03E-10,
SmedASXL_012918	1.03e-10	Glucocorticoid receptor-like (DNA-binding domain)	Pfam_DBD, Superfamily_DBD,	Pfam_DBD-3.7E-10, Superfamily_DBD-1.03E-10,
SmedASXL_001089	1.08e-10	Homeodomain-like	Superfamily_DBD,	Superfamily_DBD-1.08E-10,
SmedASXL_002234	1.1e-10	domain in transcription factors and synapse-associated proteins	Interproscan_TF,	Interproscan_TF-1.1E-10,
SmedASXL_015617	1.13e-10	beta-beta-alpha zinc fingers	Superfamily_DBD,	Superfamily_DBD-1.13E-10,
SmedASXL_077168	1.2e-10	Transcription factor TFIID (or TATA-binding protein, TBP)	Interproscan_TF,	Interproscan_TF-1.2E-10,
SmedASXL_075831	1.25e-10	Homeodomain-like	Superfamily_DBD,	Superfamily_DBD-1.25E-10,
SmedASXL_013169	1.32e-10	Homeodomain-like	Superfamily_DBD,	Superfamily_DBD-1.32E-10,
SmedASXL_009055	1.5e-10	Glucocorticoid receptor-like (DNA-binding domain)	Superfamily_DBD,	Superfamily_DBD-1.5E-10,
SmedASXL_053392	1.5e-10	Transcription factor TFIID (or TATA-binding protein, TBP)	Interproscan_TF,	Interproscan_TF-1.5E-10,
SmedASXL_058128	1.8e-10	Helix-turn-helix	Pfam_DBD, Superfamily_DBD,	Pfam_DBD-1.8E-10, Superfamily_DBD-3.38E-9,
SmedASXL_065460	1.85e-10	beta-beta-alpha zinc fingers	Superfamily_DBD,	Superfamily_DBD-1.85E-10,
SmedASXL_008472	1.9e-10	bZIP transcription factor bZIP transcription factor	Interproscan_TF, Pfam_DBD,	Interproscan_TF-1.9E-10, Pfam_DBD-1.9E-10,
SmedASXL_015411	1.9e-10	TAZ zinc finger	Pfam_DBD,	Pfam_DBD-1.9E-10,
SmedASXL_001773	1.94e-10	Glucocorticoid receptor-like (DNA-binding domain)	Superfamily_DBD,	Superfamily_DBD-1.94E-10,
SmedASXL_015828	1.97e-10	Homeodomain-like	Superfamily_DBD,	Superfamily_DBD-1.97E-10,
SmedASXL_018440	2.02e-10	beta-beta-alpha zinc fingers	Pfam_DBD, Superfamily_DBD,	Pfam_DBD-6.5E-8, Superfamily_DBD-2.02E-10,
SmedASXL_006525	2.1e-10	Fez1	Pfam_DBD,	Pfam_DBD-2.1E-10,
SmedASXL_016958	2.1e-10	beta-beta-alpha zinc fingers	Superfamily_DBD,	Superfamily_DBD-2.1E-10,
SmedASXL_015830	2.11e-10	Homeodomain-like	Superfamily_DBD,	Superfamily_DBD-2.11E-10,
SmedASXL_008156	2.14e-10	Glucocorticoid receptor-like (DNA-binding domain)	Superfamily_DBD,	Superfamily_DBD-2.14E-10,
SmedASXL_012406	2.15e-10	Homeodomain-like	Pfam_DBD, Superfamily_DBD,	Pfam_DBD-5.8E-7, Superfamily_DBD-2.15E-10,
SmedASXL_007025	2.22e-10	HLH@ helix-loop-helix DNA-binding domain	Pfam_DBD, Superfamily_DBD,	Pfam_DBD-2.4E-9, Superfamily_DBD-2.22E-10,
SmedASXL_017875	2.24e-10	Homeodomain-like	Superfamily_DBD,	Superfamily_DBD-2.24E-10,
SmedASXL_017611	2.3e-10	DDT domain	Pfam_DBD,	Pfam_DBD-2.3E-10,
SmedASXL_019823	2.44e-10	beta-beta-alpha zinc fingers	Superfamily_DBD,	Superfamily_DBD-2.44E-10,
SmedASXL_016434	2.57e-10	Glucocorticoid receptor-like (DNA-binding domain)	Superfamily_DBD,	Superfamily_DBD-2.57E-10,
SmedASXL_007523	2.68e-10	beta-beta-alpha zinc fingers	Superfamily_DBD,	Superfamily_DBD-2.68E-10,
SmedASXL_011031	2.7e-10	A20-like zinc finger	Pfam_DBD, Superfamily_DBD,	Pfam_DBD-2.7E-10, Superfamily_DBD-5.42E-9,
SmedASXL_016644	2.7e-10	STAT protein, DNA binding domain	Pfam_DBD, Superfamily_DBD,	Pfam_DBD-2.7E-10, Superfamily_DBD-2.61E-8,
SmedASXL_053905	2.72e-10	beta-beta-alpha zinc fingers	Superfamily_DBD,	Superfamily_DBD-2.72E-10,
SmedASXL_010446	2.8e-10	bZIP transcription factor bZIP transcription factor	Interproscan_TF, Pfam_DBD,	Interproscan_TF-2.8E-10, Pfam_DBD-2.8E-10,
SmedASXL_012358	3.5e-10	Fez1	Pfam_DBD,	Pfam_DBD-3.5E-10,
SmedASXL_002833	3.66e-10	HLH@ helix-loop-helix DNA-binding domain	Pfam_DBD, Superfamily_DBD,	Pfam_DBD-6.8E-10, Superfamily_DBD-3.66E-10,
SmedASXL_005211	3.71e-10	Homeodomain-like	Superfamily_DBD,	Superfamily_DBD-3.71E-10,
SmedASXL_016618	4.6e-10	beta-beta-alpha zinc fingers	Superfamily_DBD,	Superfamily_DBD-4.6E-10,
SmedASXL_009645	4.75e-10	Homeodomain-like	Superfamily_DBD,	Superfamily_DBD-4.75E-10,
SmedASXL_001026	4.93e-10	Homeodomain-like	Superfamily_DBD,	Superfamily_DBD-4.93E-10,
SmedASXL_011429	4.99e-10	Glucocorticoid receptor-like (DNA-binding domain)	Superfamily_DBD,	Superfamily_DBD-4.99E-10,
SmedASXL_013324	5.06e-10	Homeodomain-like	Superfamily_DBD,	Superfamily_DBD-5.06E-10,
SmedASXL_013189	5.44e-10	Winged helix DNA-binding domain	Superfamily_DBD,	Superfamily_DBD-5.44E-10,
SmedASXL_007106	6.2e-10	bZIP transcription factor bZIP transcription factor	Interproscan_TF, Pfam_DBD,	Interproscan_TF-6.2E-10, Pfam_DBD-6.2E-10,
SmedASXL_006960	6.53e-10	Winged helix DNA-binding domain	Superfamily_DBD,	Superfamily_DBD-6.53E-10,
SmedASXL_009248	6.73e-10	beta-beta-alpha zinc fingers	Superfamily_DBD,	Superfamily_DBD-6.73E-10,
SmedASXL_004491	7.07e-10	beta-beta-alpha zinc fingers beta-beta-alpha zinc fingers	Superfamily_DBD,	Superfamily_DBD-7.07E-10,
SmedASXL_014203	7.35e-10	Homeodomain-like	Superfamily_DBD,	Superfamily_DBD-7.35E-10,
SmedASXL_068468	7.4e-10	'Cold-shock' DNA-binding domain	Pfam_DBD,	Pfam_DBD-7.4E-10,
SmedASXL_067468	7.62e-10	Homeodomain-like	Superfamily_DBD,	Superfamily_DBD-7.62E-10,
SmedASXL_077317	7.62e-10	Homeodomain-like	Superfamily_DBD,	Superfamily_DBD-7.62E-10,
SmedASXL_060251	8.51e-10	Homeodomain-like	Superfamily_DBD,	Superfamily_DBD-8.51E-10,
SmedASXL_019516	8.7e-10	Helix-loop-helix DNA-binding domain	Pfam_DBD, Superfamily_DBD,	Pfam_DBD-8.7E-10, Superfamily_DBD-7.85E-9,
SmedASXL_000384	1e-09	Helix-loop-helix DNA-binding domain	Pfam_DBD, Superfamily_DBD,	Pfam_DBD-1.0E-9, Superfamily_DBD-1.09E-9,
SmedASXL_016694	1e-09	GRF zinc finger	Pfam_DBD,	Pfam_DBD-1.0E-9,
SmedASXL_007659	1.02e-09	Winged helix DNA-binding domain	Superfamily_DBD,	Superfamily_DBD-1.02E-9,
SmedASXL_011418	1.02e-09	Glucocorticoid receptor-like (DNA-binding domain)	Superfamily_DBD,	Superfamily_DBD-1.02E-9,
SmedASXL_016108	1.23e-09	beta-beta-alpha zinc fingers	Superfamily_DBD,	Superfamily_DBD-1.23E-9,
SmedASXL_004029	1.3e-09	Histone-like transcription factor (CBF/NF-Y) and archaeal histone	Interproscan_TF,	Interproscan_TF-1.3E-9,
SmedASXL_078994	1.3e-09	YABBY protein	Pfam_DBD,	Pfam_DBD-1.3E-9,
SmedASXL_017189	1.36e-09	beta-beta-alpha zinc fingers	Superfamily_DBD,	Superfamily_DBD-1.36E-9,
SmedASXL_006417	1.37e-09	Glucocorticoid receptor-like (DNA-binding domain)	Superfamily_DBD,	Superfamily_DBD-1.37E-9,
SmedASXL_009999	1.56e-09	Homeodomain-like	Superfamily_DBD,	Superfamily_DBD-1.56E-9,
SmedASXL_017621	1.64e-09	Homeodomain-like	Pfam_DBD, Superfamily_DBD,	Pfam_DBD-4.3E-8, Superfamily_DBD-1.64E-9,
SmedASXL_064524	1.84e-09	Homeodomain-like	Superfamily_DBD,	Superfamily_DBD-1.84E-9,
SmedASXL_004799	1.87e-09	beta-beta-alpha zinc fingers	Superfamily_DBD,	Superfamily_DBD-1.87E-9,
SmedASXL_011690	2.01e-09	Putative DNA-binding domain	Superfamily_DBD,	Superfamily_DBD-2.01E-9,
SmedASXL_018749	2.18e-09	Glucocorticoid receptor-like (DNA-binding domain)	Superfamily_DBD,	Superfamily_DBD-2.18E-9,
SmedASXL_018542	2.3e-09	Transcription factor TFIID (or TATA-binding protein, TBP)	Interproscan_TF,	Interproscan_TF-2.3E-9,
SmedASXL_007866	2.35e-09	Glucocorticoid receptor-like (DNA-binding domain) Glucocorticoid receptor-like (DNA-binding domain)	Superfamily_DBD,	Superfamily_DBD-2.35E-9,
SmedASXL_018203	2.4e-09	BED zinc finger	Pfam_DBD, Superfamily_DBD,	Pfam_DBD-2.4E-9, Superfamily_DBD-3.45E-8,
SmedASXL_008132	2.95e-09	Glucocorticoid receptor-like (DNA-binding domain)	Superfamily_DBD,	Superfamily_DBD-2.95E-9,
SmedASXL_003449	3.31e-09	Glucocorticoid receptor-like (DNA-binding domain)	Superfamily_DBD,	Superfamily_DBD-3.31E-9,
SmedASXL_073296	3.31e-09	Homeodomain-like	Superfamily_DBD,	Superfamily_DBD-3.31E-9,
SmedASXL_003050	3.72e-09	beta-beta-alpha zinc fingers	Superfamily_DBD,	Superfamily_DBD-3.72E-9,
SmedASXL_017213	3.76e-09	Homeodomain-like	Superfamily_DBD,	Superfamily_DBD-3.76E-9,
SmedASXL_002911	3.94e-09	Homeodomain-like	Superfamily_DBD,	Superfamily_DBD-3.94E-9,
SmedASXL_007702	4.08e-09	Winged helix DNA-binding domain	Superfamily_DBD,	Superfamily_DBD-4.08E-9,
SmedASXL_013942	4.29e-09	beta-beta-alpha zinc fingers	Superfamily_DBD,	Superfamily_DBD-4.29E-9,
SmedASXL_003542	4.5e-09	A20-like zinc finger	Pfam_DBD, Superfamily_DBD,	Pfam_DBD-4.5E-9, Superfamily_DBD-3.28E-7,
SmedASXL_040403	4.57e-09	Homeodomain-like	Superfamily_DBD,	Superfamily_DBD-4.57E-9,
SmedASXL_013671	4.58e-09	DNA-binding domain	Superfamily_DBD,	Superfamily_DBD-4.58E-9,
SmedASXL_047240	4.66e-09	Homeodomain-like	Superfamily_DBD,	Superfamily_DBD-4.66E-9,
SmedASXL_012474	4.94e-09	HLH@ helix-loop-helix DNA-binding domain	Pfam_DBD, Superfamily_DBD,	Pfam_DBD-1.5E-6, Superfamily_DBD-4.94E-9,
SmedASXL_063265	5e-09	Transcription factor TFIID (or TATA-binding protein, TBP)	Interproscan_TF,	Interproscan_TF-5.0E-9,
SmedASXL_019286	5.3e-09	bZIP transcription factor bZIP transcription factor	Interproscan_TF, Pfam_DBD,	Interproscan_TF-5.3E-9, Pfam_DBD-5.3E-9,
SmedASXL_024962	5.3e-09	'Cold-shock' DNA-binding domain	Pfam_DBD,	Pfam_DBD-5.3E-9,
SmedASXL_017561	5.38e-09	Homeodomain-like	Superfamily_DBD,	Superfamily_DBD-5.38E-9,
SmedASXL_017560	5.55e-09	Homeodomain-like	Superfamily_DBD,	Superfamily_DBD-5.55E-9,
SmedASXL_068690	5.55e-09	Homeodomain-like	Superfamily_DBD,	Superfamily_DBD-5.55E-9,
SmedASXL_055433	6.81e-09	Homeodomain-like	Superfamily_DBD,	Superfamily_DBD-6.81E-9,
SmedASXL_075713	6.99e-09	Homeodomain-like	Superfamily_DBD,	Superfamily_DBD-6.99E-9,
SmedASXL_015448	7.35e-09	Homeodomain-like	Superfamily_DBD,	Superfamily_DBD-7.35E-9,
SmedASXL_018929	7.42e-09	Glucocorticoid receptor-like (DNA-binding domain)	Superfamily_DBD,	Superfamily_DBD-7.42E-9,
SmedASXL_005762	7.47e-09	beta-beta-alpha zinc fingers	Pfam_DBD, Superfamily_DBD,	Pfam_DBD-2.9E-7, Superfamily_DBD-7.47E-9,
SmedASXL_006651	8.07e-09	Homeodomain-like	Superfamily_DBD,	Superfamily_DBD-8.07E-9,
SmedASXL_035395	8.69e-09	Homeodomain-like	Superfamily_DBD,	Superfamily_DBD-8.69E-9,
SmedASXL_019468	1.06e-08	Winged helix DNA-binding domain	Superfamily_DBD,	Superfamily_DBD-1.06E-8,
SmedASXL_019266	1.08e-08	beta-beta-alpha zinc fingers	Superfamily_DBD,	Superfamily_DBD-1.08E-8,
SmedASXL_014802	1.09e-08	beta-beta-alpha zinc fingers	Superfamily_DBD,	Superfamily_DBD-1.09E-8,
SmedASXL_016655	1.25e-08	Homeodomain-like	Superfamily_DBD,	Superfamily_DBD-1.25E-8,
SmedASXL_010858	1.36e-08	beta-beta-alpha zinc fingers	Superfamily_DBD,	Superfamily_DBD-1.36E-8,
SmedASXL_010621	1.4e-08	BED zinc finger	Pfam_DBD, Superfamily_DBD,	Pfam_DBD-1.4E-8, Superfamily_DBD-7.85E-8,
SmedASXL_007365	1.43e-08	beta-beta-alpha zinc fingers beta-beta-alpha zinc fingers	Superfamily_DBD,	Superfamily_DBD-1.43E-8,
SmedASXL_015439	1.43e-08	Homeodomain-like	Superfamily_DBD,	Superfamily_DBD-1.43E-8,
SmedASXL_015540	1.43e-08	beta-beta-alpha zinc fingers	Superfamily_DBD,	Superfamily_DBD-1.43E-8,
SmedASXL_003876	1.52e-08	Homeodomain-like	Superfamily_DBD,	Superfamily_DBD-1.52E-8,
SmedASXL_014585	1.52e-08	Homeodomain-like	Superfamily_DBD,	Superfamily_DBD-1.52E-8,
SmedASXL_076891	1.6e-08	BED zinc finger	Pfam_DBD, Superfamily_DBD,	Pfam_DBD-1.6E-8, Superfamily_DBD-3.27E-8,
SmedASXL_009979	1.77e-08	Winged helix DNA-binding domain	Superfamily_DBD,	Superfamily_DBD-1.77E-8,
SmedASXL_049240	1.87e-08	beta-beta-alpha zinc fingers	Superfamily_DBD,	Superfamily_DBD-1.87E-8,
SmedASXL_069302	1.88e-08	Homeodomain-like	Superfamily_DBD,	Superfamily_DBD-1.88E-8,
SmedASXL_009566	1.9e-08	beta-beta-alpha zinc fingers	Superfamily_DBD,	Superfamily_DBD-1.9E-8,
SmedASXL_015878	2.1e-08	TAZ zinc finger	Pfam_DBD,	Pfam_DBD-2.1E-8,
SmedASXL_003306	2.42e-08	Homeodomain-like	Pfam_DBD, Superfamily_DBD,	Pfam_DBD-4.3E-7, Superfamily_DBD-2.42E-8,
SmedASXL_006069	2.5e-08	Basic region leucine zipper	Pfam_DBD,	Pfam_DBD-2.5E-8,
SmedASXL_009928	2.6e-08	BED zinc finger	Pfam_DBD, Superfamily_DBD,	Pfam_DBD-2.6E-8, Superfamily_DBD-3.51E-7,
SmedASXL_013128	3.4e-08	CCHHC domain	Pfam_DBD, Superfamily_DBD,	Pfam_DBD-5.4E-7, Superfamily_DBD-3.4E-8,
SmedASXL_015691	3.49e-08	Homeodomain-like	Superfamily_DBD,	Superfamily_DBD-3.49E-8,
SmedASXL_006409	3.6e-08	beta-beta-alpha zinc fingers	Superfamily_DBD,	Superfamily_DBD-3.6E-8,
SmedASXL_017610	3.69e-08	beta-beta-alpha zinc fingers	Superfamily_DBD,	Superfamily_DBD-3.69E-8,
SmedASXL_027174	3.9e-08	Homeobox domain	Pfam_DBD, Superfamily_DBD,	Pfam_DBD-3.9E-8, Superfamily_DBD-1.11E-6,
SmedASXL_010857	3.91e-08	beta-beta-alpha zinc fingers	Superfamily_DBD,	Superfamily_DBD-3.91E-8,
SmedASXL_008705	4.05e-08	Glucocorticoid receptor-like (DNA-binding domain)	Superfamily_DBD,	Superfamily_DBD-4.05E-8,
SmedASXL_015122	4.13e-08	beta-beta-alpha zinc fingers	Superfamily_DBD,	Superfamily_DBD-4.13E-8,
SmedASXL_022263	4.3e-08	'Cold-shock' DNA-binding domain	Pfam_DBD,	Pfam_DBD-4.3E-8,
SmedASXL_077540	4.4e-08	'Cold-shock' DNA-binding domain	Pfam_DBD,	Pfam_DBD-4.4E-8,
SmedASXL_032675	4.66e-08	Homeodomain-like	Superfamily_DBD,	Superfamily_DBD-4.66E-8,
SmedASXL_002091	4.7e-08	'Cold-shock' DNA-binding domain	Pfam_DBD,	Pfam_DBD-4.7E-8,
SmedASXL_006947	5.5e-08	beta-beta-alpha zinc fingers	Superfamily_DBD,	Superfamily_DBD-5.5E-8,
SmedASXL_067221	5.66e-08	beta-beta-alpha zinc fingers	Superfamily_DBD,	Superfamily_DBD-5.66E-8,
SmedASXL_080277	5.82e-08	Homeodomain-like	Superfamily_DBD,	Superfamily_DBD-5.82E-8,
SmedASXL_004051	5.88e-08	beta-beta-alpha zinc fingers beta-beta-alpha zinc fingers	Superfamily_DBD,	Superfamily_DBD-5.88E-8,
SmedASXL_077563	5.97e-08	Homeodomain-like	Superfamily_DBD,	Superfamily_DBD-5.97E-8,
SmedASXL_019110	6e-08	TRANSCRIPTION FACTOR INITIATION IIA CHAIN GAMMA SMALL REGULATION NUCLEAR SUBUNIT	Interproscan_TF,	Interproscan_TF-6.0E-8,
SmedASXL_013579	6.02e-08	HLH@ helix-loop-helix DNA-binding domain	Pfam_DBD, Superfamily_DBD,	Pfam_DBD-6.5E-5, Superfamily_DBD-6.02E-8,
SmedASXL_009359	6.28e-08	HLH@ helix-loop-helix DNA-binding domain	Pfam_DBD, Superfamily_DBD,	Pfam_DBD-4.2E-7, Superfamily_DBD-6.28E-8,
SmedASXL_014346	6.54e-08	A DNA-binding domain in eukaryotic transcription factors	Interproscan_TF, Pfam_DBD, Superfamily_DBD,	Interproscan_TF-3.6E-6, Pfam_DBD-3.6E-6, Superfamily_DBD-6.54E-8,
SmedASXL_026342	6.7e-08	Transcription factor TFIID (or TATA-binding protein, TBP)	Interproscan_TF,	Interproscan_TF-6.7E-8,
SmedASXL_014025	6.8e-08	Winged helix DNA-binding domain	Superfamily_DBD,	Superfamily_DBD-6.8E-8,
SmedASXL_005598	6.92e-08	beta-beta-alpha zinc fingers	Superfamily_DBD,	Superfamily_DBD-6.92E-8,
SmedASXL_014042	7.12e-08	beta-beta-alpha zinc fingers	Superfamily_DBD,	Superfamily_DBD-7.12E-8,
SmedASXL_009549	7.13e-08	Glucocorticoid receptor-like (DNA-binding domain)	Superfamily_DBD,	Superfamily_DBD-7.13E-8,
SmedASXL_012963	7.15e-08	beta-beta-alpha zinc fingers	Superfamily_DBD,	Superfamily_DBD-7.15E-8,
SmedASXL_050935	8.36e-08	Homeodomain-like	Superfamily_DBD,	Superfamily_DBD-8.36E-8,
SmedASXL_079431	9.3e-08	'Cold-shock' DNA-binding domain	Pfam_DBD,	Pfam_DBD-9.3E-8,
SmedASXL_050815	9.56e-08	Homeodomain-like	Superfamily_DBD,	Superfamily_DBD-9.56E-8,
SmedASXL_005890	1.01e-07	Winged helix DNA-binding domain	Superfamily_DBD,	Superfamily_DBD-1.01E-7,
SmedASXL_018245	1.04e-07	beta-beta-alpha zinc fingers	Pfam_DBD, Superfamily_DBD,	Pfam_DBD-1.5E-5, Superfamily_DBD-1.04E-7,
SmedASXL_009043	1.08e-07	Homeodomain-like Homeodomain-like	Superfamily_DBD,	Superfamily_DBD-1.08E-7,
SmedASXL_074284	1.08e-07	Homeodomain-like	Superfamily_DBD,	Superfamily_DBD-1.08E-7,
SmedASXL_017222	1.09e-07	beta-beta-alpha zinc fingers beta-beta-alpha zinc fingers	Superfamily_DBD,	Superfamily_DBD-1.09E-7,
SmedASXL_012010	1.11e-07	beta-beta-alpha zinc fingers	Superfamily_DBD,	Superfamily_DBD-1.11E-7,
SmedASXL_017821	1.14e-07	Homeodomain-like	Superfamily_DBD,	Superfamily_DBD-1.14E-7,
SmedASXL_016462	1.3e-07	TAZ zinc finger	Pfam_DBD,	Pfam_DBD-1.3E-7,
SmedASXL_078352	1.34e-07	Homeodomain-like	Superfamily_DBD,	Superfamily_DBD-1.34E-7,
SmedASXL_007741	1.63e-07	beta-beta-alpha zinc fingers	Superfamily_DBD,	Superfamily_DBD-1.63E-7,
SmedASXL_056680	1.7e-07	Homeodomain-like	Superfamily_DBD,	Superfamily_DBD-1.7E-7,
SmedASXL_068779	1.7e-07	Transcription factor TFIID (or TATA-binding protein, TBP)	Interproscan_TF,	Interproscan_TF-1.7E-7,
SmedASXL_057421	1.8e-07	Transcription factor TFIID (or TATA-binding protein, TBP)	Interproscan_TF,	Interproscan_TF-1.8E-7,
SmedASXL_016961	1.88e-07	Homeodomain-like	Superfamily_DBD,	Superfamily_DBD-1.88E-7,
SmedASXL_016960	1.97e-07	Homeodomain-like	Superfamily_DBD,	Superfamily_DBD-1.97E-7,
SmedASXL_017824	1.98e-07	beta-beta-alpha zinc fingers	Superfamily_DBD,	Superfamily_DBD-1.98E-7,
SmedASXL_015125	2.24e-07	Homeodomain-like	Superfamily_DBD,	Superfamily_DBD-2.24E-7,
SmedASXL_009033	2.25e-07	Winged helix DNA-binding domain	Pfam_DBD, Superfamily_DBD,	Pfam_DBD-6.9E-7, Superfamily_DBD-2.25E-7,
SmedASXL_031990	2.3e-07	Transcription factor TFIID (or TATA-binding protein, TBP)	Interproscan_TF,	Interproscan_TF-2.3E-7,
SmedASXL_001531	2.36e-07	Winged helix DNA-binding domain	Pfam_DBD, Superfamily_DBD,	Pfam_DBD-9.2E-7, Superfamily_DBD-2.36E-7,
SmedASXL_008061	2.39e-07	beta-beta-alpha zinc fingers	Superfamily_DBD,	Superfamily_DBD-2.39E-7,
SmedASXL_045219	2.43e-07	Homeodomain-like	Superfamily_DBD,	Superfamily_DBD-2.43E-7,
SmedASXL_010220	2.44e-07	beta-beta-alpha zinc fingers	Superfamily_DBD,	Superfamily_DBD-2.44E-7,
SmedASXL_014625	2.47e-07	HLH@ helix-loop-helix DNA-binding domain	Pfam_DBD, Superfamily_DBD,	Pfam_DBD-1.5E-5, Superfamily_DBD-2.47E-7,
SmedASXL_012870	2.6e-07	Basic region leucine zipper	Pfam_DBD,	Pfam_DBD-2.6E-7,
SmedASXL_043100	2.6e-07	Homeodomain-like	Superfamily_DBD,	Superfamily_DBD-2.6E-7,
SmedASXL_049148	2.6e-07	BED zinc finger	Pfam_DBD, Superfamily_DBD,	Pfam_DBD-2.6E-7, Superfamily_DBD-8.93E-5,
SmedASXL_075228	2.6e-07	Homeodomain-like	Superfamily_DBD,	Superfamily_DBD-2.6E-7,
SmedASXL_005346	2.8e-07	bZIP transcription factor bZIP transcription factor	Interproscan_TF, Pfam_DBD,	Interproscan_TF-2.8E-7, Pfam_DBD-2.8E-7,
SmedASXL_054325	2.93e-07	Glucocorticoid receptor-like (DNA-binding domain)	Superfamily_DBD,	Superfamily_DBD-2.93E-7,
SmedASXL_006149	2.95e-07	beta-beta-alpha zinc fingers	Superfamily_DBD,	Superfamily_DBD-2.95E-7,
SmedASXL_008803	2.97e-07	beta-beta-alpha zinc fingers beta-beta-alpha zinc fingers	Superfamily_DBD,	Superfamily_DBD-2.97E-7,
SmedASXL_018372	3.05e-07	Homeodomain-like	Superfamily_DBD,	Superfamily_DBD-3.05E-7,
SmedASXL_076918	3.05e-07	Homeodomain-like	Superfamily_DBD,	Superfamily_DBD-3.05E-7,
SmedASXL_066563	3.2e-07	Transcription factor TFIID (or TATA-binding protein, TBP)	Interproscan_TF,	Interproscan_TF-3.2E-7,
SmedASXL_063325	3.26e-07	beta-beta-alpha zinc fingers	Superfamily_DBD,	Superfamily_DBD-3.26E-7,
SmedASXL_024231	4.3e-07	Homeodomain-like	Superfamily_DBD,	Superfamily_DBD-4.3E-7,
SmedASXL_034466	4.42e-07	Homeodomain-like	Superfamily_DBD,	Superfamily_DBD-4.42E-7,
SmedASXL_005322	4.51e-07	beta-beta-alpha zinc fingers	Superfamily_DBD,	Superfamily_DBD-4.51E-7,
SmedASXL_014478	4.77e-07	beta-beta-alpha zinc fingers	Superfamily_DBD,	Superfamily_DBD-4.77E-7,
SmedASXL_003534	4.9e-07	Homeodomain-like	Pfam_DBD, Superfamily_DBD,	Pfam_DBD-1.7E-5, Superfamily_DBD-4.9E-7,
SmedASXL_016501	5.71e-07	beta-beta-alpha zinc fingers beta-beta-alpha zinc fingers	Superfamily_DBD,	Superfamily_DBD-5.71E-7,
SmedASXL_076837	6.09e-07	Homeodomain-like	Pfam_DBD, Superfamily_DBD,	Pfam_DBD-1.2E-5, Superfamily_DBD-6.09E-7,
SmedASXL_004708	6.2e-07	Basic region leucine zipper	Pfam_DBD,	Pfam_DBD-6.2E-7,
SmedASXL_009044	6.27e-07	Homeodomain-like	Superfamily_DBD,	Superfamily_DBD-6.27E-7,
SmedASXL_077167	6.3e-07	Transcription factor TFIID (or TATA-binding protein, TBP)	Interproscan_TF,	Interproscan_TF-6.3E-7,
SmedASXL_015126	6.73e-07	Homeodomain-like	Superfamily_DBD,	Superfamily_DBD-6.73E-7,
SmedASXL_012228	7.89e-07	Winged helix DNA-binding domain	Superfamily_DBD,	Superfamily_DBD-7.89E-7,
SmedASXL_018390	8.19e-07	Homeodomain-like	Superfamily_DBD,	Superfamily_DBD-8.19E-7,
SmedASXL_001111	8.5e-07	BED zinc finger	Pfam_DBD, Superfamily_DBD,	Pfam_DBD-8.5E-7, Superfamily_DBD-1.07E-6,
SmedASXL_000819	8.72e-07	HLH@ helix-loop-helix DNA-binding domain	Pfam_DBD, Superfamily_DBD,	Pfam_DBD-2.7E-6, Superfamily_DBD-8.72E-7,
SmedASXL_016621	8.97e-07	Homeodomain-like	Superfamily_DBD,	Superfamily_DBD-8.97E-7,
SmedASXL_018303	1.09e-06	p53-like transcription factors	Pfam_DBD, Superfamily_DBD,	Pfam_DBD-1.5E-5, Superfamily_DBD-1.09E-6,
SmedASXL_075596	1.16e-06	Homeodomain-like	Superfamily_DBD,	Superfamily_DBD-1.16E-6,
SmedASXL_038651	1.2e-06	Transcription factor TFIID (or TATA-binding protein, TBP)	Interproscan_TF,	Interproscan_TF-1.2E-6,
SmedASXL_058260	1.2e-06	Transcription factor TFIID (or TATA-binding protein, TBP)	Interproscan_TF,	Interproscan_TF-1.2E-6,
SmedASXL_003115	1.24e-06	Homeodomain-like	Pfam_DBD, Superfamily_DBD,	Pfam_DBD-1.7E-4, Superfamily_DBD-1.24E-6,
SmedASXL_057550	1.25e-06	Homeodomain-like	Superfamily_DBD,	Superfamily_DBD-1.25E-6,
SmedASXL_077640	1.25e-06	Homeodomain-like	Superfamily_DBD,	Superfamily_DBD-1.25E-6,
SmedASXL_007632	1.3e-06	Basic region leucine zipper	Pfam_DBD,	Pfam_DBD-1.3E-6,
SmedASXL_069202	1.31e-06	beta-beta-alpha zinc fingers	Pfam_DBD, Superfamily_DBD,	Pfam_DBD-6.9E-5, Superfamily_DBD-1.31E-6,
SmedASXL_015831	1.38e-06	Homeodomain-like	Superfamily_DBD,	Superfamily_DBD-1.38E-6,
SmedASXL_016272	1.38e-06	beta-beta-alpha zinc fingers	Superfamily_DBD,	Superfamily_DBD-1.38E-6,
SmedASXL_074522	1.43e-06	Homeodomain-like	Superfamily_DBD,	Superfamily_DBD-1.43E-6,
SmedASXL_078758	1.5e-06	Transcription factor TFIID (or TATA-binding protein, TBP)	Interproscan_TF,	Interproscan_TF-1.5E-6,
SmedASXL_018376	1.52e-06	Homeodomain-like	Superfamily_DBD,	Superfamily_DBD-1.52E-6,
SmedASXL_046005	1.66e-06	Glucocorticoid receptor-like (DNA-binding domain)	Superfamily_DBD,	Superfamily_DBD-1.66E-6,
SmedASXL_023799	1.67e-06	beta-beta-alpha zinc fingers	Superfamily_DBD,	Superfamily_DBD-1.67E-6,
SmedASXL_016726	1.8e-06	NF-X1 type zinc finger	Pfam_DBD,	Pfam_DBD-1.8E-6,
SmedASXL_003523	2e-06	BED zinc finger	Pfam_DBD,	Pfam_DBD-2.0E-6,
SmedASXL_006299	2.1e-06	'Cold-shock' DNA-binding domain	Pfam_DBD,	Pfam_DBD-2.1E-6,
SmedASXL_015777	2.12e-06	Winged helix DNA-binding domain	Superfamily_DBD,	Superfamily_DBD-2.12E-6,
SmedASXL_025121	2.5e-06	'Cold-shock' DNA-binding domain	Pfam_DBD,	Pfam_DBD-2.5E-6,
SmedASXL_016887	2.84e-06	Homeodomain-like	Superfamily_DBD,	Superfamily_DBD-2.84E-6,
SmedASXL_019194	2.98e-06	beta-beta-alpha zinc fingers	Superfamily_DBD,	Superfamily_DBD-2.98E-6,
SmedASXL_044389	3e-06	'Cold-shock' DNA-binding domain	Pfam_DBD,	Pfam_DBD-3.0E-6,
SmedASXL_071880	3.03e-06	beta-beta-alpha zinc fingers	Superfamily_DBD,	Superfamily_DBD-3.03E-6,
SmedASXL_075828	3.17e-06	Homeodomain-like	Superfamily_DBD,	Superfamily_DBD-3.17E-6,
SmedASXL_046212	3.36e-06	Homeodomain-like	Superfamily_DBD,	Superfamily_DBD-3.36E-6,
SmedASXL_014343	3.87e-06	beta-beta-alpha zinc fingers	Superfamily_DBD,	Superfamily_DBD-3.87E-6,
SmedASXL_014708	3.95e-06	Homeodomain-like	Superfamily_DBD,	Superfamily_DBD-3.95E-6,
SmedASXL_000392	4.18e-06	Glucocorticoid receptor-like (DNA-binding domain)	Superfamily_DBD,	Superfamily_DBD-4.18E-6,
SmedASXL_016725	4.3e-06	NF-X1 type zinc finger NF-X1 type zinc finger	Pfam_DBD,	Pfam_DBD-4.3E-6,
SmedASXL_027022	4.3e-06	Transcription factor TFIID (or TATA-binding protein, TBP)	Interproscan_TF,	Interproscan_TF-4.3E-6,
SmedASXL_022179	4.84e-06	beta-beta-alpha zinc fingers	Superfamily_DBD,	Superfamily_DBD-4.84E-6,
SmedASXL_017269	5.38e-06	Homeodomain-like	Superfamily_DBD,	Superfamily_DBD-5.38E-6,
SmedASXL_056462	5.82e-06	Homeodomain-like	Superfamily_DBD,	Superfamily_DBD-5.82E-6,
SmedASXL_016643	6.3e-06	STAT protein, DNA binding domain	Pfam_DBD, Superfamily_DBD,	Pfam_DBD-6.3E-6, Superfamily_DBD-8.28E-6,
SmedASXL_004329	6.58e-06	Homeodomain-like	Superfamily_DBD,	Superfamily_DBD-6.58E-6,
SmedASXL_016567	6.9e-06	Homeodomain-like	Superfamily_DBD,	Superfamily_DBD-6.9E-6,
SmedASXL_068751	7.7e-06	Homeodomain-like	Superfamily_DBD,	Superfamily_DBD-7.7E-6,
SmedASXL_007094	7.8e-06	Transcription factor TFIIB repeat	Interproscan_TF,	Interproscan_TF-7.8E-6,
SmedASXL_011251	8.33e-06	beta-beta-alpha zinc fingers	Superfamily_DBD,	Superfamily_DBD-8.33E-6,
SmedASXL_041779	8.6e-06	Homeodomain-like	Superfamily_DBD,	Superfamily_DBD-8.6E-6,
SmedASXL_002204	8.96e-06	Homeodomain-like	Superfamily_DBD,	Superfamily_DBD-8.96E-6,
SmedASXL_008419	9.52e-06	Winged helix DNA-binding domain	Superfamily_DBD,	Superfamily_DBD-9.52E-6,
SmedASXL_060381	9.6e-06	helix-turn-helix, Psq domain	Pfam_DBD,	Pfam_DBD-9.6E-6,
SmedASXL_077316	9.62e-06	Winged helix DNA-binding domain	Superfamily_DBD,	Superfamily_DBD-9.62E-6,
SmedASXL_017973	9.68e-06	Homeodomain-like	Superfamily_DBD,	Superfamily_DBD-9.68E-6,
SmedASXL_017972	1.02e-05	Homeodomain-like	Superfamily_DBD,	Superfamily_DBD-1.02E-5,
SmedASXL_073104	1.08e-05	Homeodomain-like	Superfamily_DBD,	Superfamily_DBD-1.08E-5,
SmedASXL_003555	1.1e-05	SAND domain-like	Superfamily_DBD,	Superfamily_DBD-1.1E-5,
SmedASXL_063673	1.16e-05	Homeodomain-like	Superfamily_DBD,	Superfamily_DBD-1.16E-5,
SmedASXL_064223	1.16e-05	Homeodomain-like	Superfamily_DBD,	Superfamily_DBD-1.16E-5,
SmedASXL_063924	1.25e-05	Homeodomain-like	Superfamily_DBD,	Superfamily_DBD-1.25E-5,
SmedASXL_020075	1.27e-05	DNA-binding domain of Mlu1-box binding protein MBP1	Superfamily_DBD,	Superfamily_DBD-1.27E-5,
SmedASXL_018442	1.34e-05	Homeodomain-like	Superfamily_DBD,	Superfamily_DBD-1.34E-5,
SmedASXL_075857	1.37e-05	Homeodomain-like	Superfamily_DBD,	Superfamily_DBD-1.37E-5,
SmedASXL_014969	1.44e-05	Tubby C-terminal domain-like	Superfamily_DBD,	Superfamily_DBD-1.44E-5,
SmedASXL_072506	1.52e-05	Homeodomain-like	Superfamily_DBD,	Superfamily_DBD-1.52E-5,
SmedASXL_074273	1.52e-05	Homeodomain-like	Superfamily_DBD,	Superfamily_DBD-1.52E-5,
SmedASXL_024094	1.6e-05	Transcription factor TFIID (or TATA-binding protein, TBP)	Interproscan_TF,	Interproscan_TF-1.6E-5,
SmedASXL_069573	1.67e-05	beta-beta-alpha zinc fingers	Superfamily_DBD,	Superfamily_DBD-1.67E-5,
SmedASXL_002413	1.89e-05	HLH@ helix-loop-helix DNA-binding domain	Superfamily_DBD,	Superfamily_DBD-1.89E-5,
SmedASXL_006915	1.91e-05	Tubby C-terminal domain-like	Superfamily_DBD,	Superfamily_DBD-1.91E-5,
SmedASXL_016362	2.02e-05	Homeodomain-like	Superfamily_DBD,	Superfamily_DBD-2.02E-5,
SmedASXL_018443	2.06e-05	Homeodomain-like	Superfamily_DBD,	Superfamily_DBD-2.06E-5,
SmedASXL_068753	2.06e-05	Homeodomain-like	Superfamily_DBD,	Superfamily_DBD-2.06E-5,
SmedASXL_061894	2.1e-05	'Cold-shock' DNA-binding domain	Pfam_DBD,	Pfam_DBD-2.1E-5,
SmedASXL_019458	2.58e-05	beta-beta-alpha zinc fingers	Superfamily_DBD,	Superfamily_DBD-2.58E-5,
SmedASXL_010950	2.6e-05	BED zinc finger	Pfam_DBD,	Pfam_DBD-2.6E-5,
SmedASXL_017865	2.6e-05	Homeodomain-like Homeodomain-like	Superfamily_DBD,	Superfamily_DBD-2.6E-5,
SmedASXL_005216	2.62e-05	Tubby C-terminal domain-like	Superfamily_DBD,	Superfamily_DBD-2.62E-5,
SmedASXL_011273	2.87e-05	Winged helix DNA-binding domain	Superfamily_DBD,	Superfamily_DBD-2.87E-5,
SmedASXL_006594	2.93e-05	Homeodomain-like	Superfamily_DBD,	Superfamily_DBD-2.93E-5,
SmedASXL_008356	2.94e-05	Homeodomain-like	Superfamily_DBD,	Superfamily_DBD-2.94E-5,
SmedASXL_074073	3.1e-05	'Cold-shock' DNA-binding domain	Pfam_DBD,	Pfam_DBD-3.1E-5,
SmedASXL_071672	3.2e-05	BED zinc finger	Pfam_DBD,	Pfam_DBD-3.2E-5,
SmedASXL_014004	4.1e-05	TAZ zinc finger	Pfam_DBD,	Pfam_DBD-4.1E-5,
SmedASXL_012803	4.3e-05	domain in transcription factors and synapse-associated proteins	Interproscan_TF,	Interproscan_TF-4.3E-5,
SmedASXL_076129	4.5e-05	'Cold-shock' DNA-binding domain	Pfam_DBD,	Pfam_DBD-4.5E-5,
SmedASXL_017350	4.61e-05	Homeodomain-like	Superfamily_DBD,	Superfamily_DBD-4.61E-5,
SmedASXL_013094	4.96e-05	beta-beta-alpha zinc fingers	Superfamily_DBD,	Superfamily_DBD-4.96E-5,
SmedASXL_070959	5.29e-05	Homeodomain-like	Superfamily_DBD,	Superfamily_DBD-5.29E-5,
SmedASXL_010897	5.38e-05	Homeodomain-like	Superfamily_DBD,	Superfamily_DBD-5.38E-5,
SmedASXL_007134	5.62e-05	beta-beta-alpha zinc fingers	Superfamily_DBD,	Superfamily_DBD-5.62E-5,
SmedASXL_066188	5.97e-05	Homeodomain-like	Superfamily_DBD,	Superfamily_DBD-5.97E-5,
SmedASXL_017463	6.21e-05	DNA-binding domain	Superfamily_DBD,	Superfamily_DBD-6.21E-5,
SmedASXL_015621	6.3e-05	beta-beta-alpha zinc fingers	Superfamily_DBD,	Superfamily_DBD-6.3E-5,
SmedASXL_017584	6.5e-05	DDT domain	Pfam_DBD,	Pfam_DBD-6.5E-5,
SmedASXL_005547	7.17e-05	Homeodomain-like	Superfamily_DBD,	Superfamily_DBD-7.17E-5,
SmedASXL_063527	7.2e-05	'Cold-shock' DNA-binding domain	Pfam_DBD,	Pfam_DBD-7.2E-5,
SmedASXL_010326	7.27e-05	HLH@ helix-loop-helix DNA-binding domain	Superfamily_DBD,	Superfamily_DBD-7.27E-5,
SmedASXL_007225	8.07e-05	Homeodomain-like	Superfamily_DBD,	Superfamily_DBD-8.07E-5,
SmedASXL_002229	8.36e-05	Homeodomain-like	Superfamily_DBD,	Superfamily_DBD-8.36E-5,
SmedASXL_083043	8.51e-05	Homeodomain-like	Superfamily_DBD,	Superfamily_DBD-8.51E-5,
SmedASXL_006322	8.6e-05	Basic region leucine zipper	Pfam_DBD,	Pfam_DBD-8.6E-5,
SmedASXL_077833	8.6e-05	Homeodomain-like	Superfamily_DBD,	Superfamily_DBD-8.6E-5,
SmedASXL_055178	8.69e-05	beta-beta-alpha zinc fingers	Superfamily_DBD,	Superfamily_DBD-8.69E-5,
SmedASXL_001663	8.96e-05	Homeodomain-like	Superfamily_DBD,	Superfamily_DBD-8.96E-5,
SmedASXL_010283	9.6e-05	SOX transcription factor	Interproscan_TF,	Interproscan_TF-9.6E-5,
SmedASXL_069515	9.85e-05	Homeodomain-like	Superfamily_DBD,	Superfamily_DBD-9.85E-5,
SmedASXL_004187	9.86e-05	Homeodomain-like	Superfamily_DBD,	Superfamily_DBD-9.86E-5,
SmedASXL_009617	9.9e-05	Transcription factor TFIID complex subunit 8 C-term	Interproscan_TF,	Interproscan_TF-9.9E-5,
SmedASXL_011687	0.00011	Transcription factor TFIIB repeat	Interproscan_TF,	Interproscan_TF-1.1E-4,
SmedASXL_056947	0.00011	BED zinc finger	Pfam_DBD,	Pfam_DBD-1.1E-4,
SmedASXL_048541	0.00012	BED zinc finger	Pfam_DBD,	Pfam_DBD-1.2E-4,
SmedASXL_061441	0.00012	Basic region leucine zipper	Pfam_DBD,	Pfam_DBD-1.2E-4,
SmedASXL_036762	0.00019	'Cold-shock' DNA-binding domain	Pfam_DBD,	Pfam_DBD-1.9E-4,
SmedASXL_072848	0.00022	BED zinc finger	Pfam_DBD,	Pfam_DBD-2.2E-4,
SmedASXL_019583	0.003	TRANSCRIPTION FACTOR INITIATION IIA CHAIN GAMMA SMALL REGULATION NUCLEAR SUBUNIT	Interproscan_TF,	Interproscan_TF-0.003,
SmedASXL_018026	0.079	ig-like, plexins, transcription factors	Interproscan_TF,	Interproscan_TF-0.079,
