# Supplementary material for: Comparative transcriptomic analyses and single-cell RNA sequencing of the freshwater planarian Schmidtea mediterranea identify major cell types and pathway conservation
Source: Genome Biol. 2018 Aug 24;19:124. doi: 10.1186/s13059-018-1498-x (PMC6109357; doi:10.1186/s13059-018-1498-x)
Supplement: Supplementary file 4 — Distribution of predicted transcription factors in clusters. Three tables indicating distribution of transcription factors identified in the Toronto transcriptome with clusters identified by Seurat. (XLSX 4752 kb) [file 13059_2018_1498_MOESM4_ESM.xlsx]

## Sheet: TF_all
Addtitional File 4: Heatmap of raw count distribution of all predicted transcription factors in drop-seq data
Transcript	Total Counts	Cluster 1
		C_Cluster1_TCACGGCAGTAG	C_Cluster1_TTTCCAGAGGAC	C_Cluster1_GCACCTACGCCG	C_Cluster1_ATGCCTCGACAC	C_Cluster1_GAATGGGACGTC	C_Cluster1_TTCGATCCGAAG	C_Cluster1_TGAAGTAAGTCG	C_Cluster1_CTCGTCACTTCG	C_Cluster1_TCCTGGTGGTGG	C_Cluster1_TCCACACGGATA	C_Cluster1_CCTGAATTTTAA	C_Cluster1_TTCAAGTTGGCC	C_Cluster1_TTTGTTCTCCCG	C_Cluster1_CGTGGGATGAGA	C_Cluster1_TCAATGGGCTGC	C_Cluster1_CTATTCCATCCA	C_Cluster1_TCTCCTGTTTAG	C_Cluster1_GGTGCTCCCTGT	C_Cluster1_TCCCTTCGTCCT	C_Cluster1_GATTAACGCCGA	C_Cluster1_AGAGCGGTTGTT	C_Cluster1_TAGCAACCCTCA	C_Cluster1_TACCATCGATCG	C_Cluster1_AGGTCCCAAGTC	C_Cluster1_CTGCTCTTCCTG	C_Cluster1_CGTTCATGAGCA	C_Cluster1_CCAGAGGTTACC	C_Cluster1_ACTAAATGGGCC	C_Cluster1_TCTCCTGTTTAC	C_Cluster1_ATCCTCCCGATA	C_Cluster1_AATATGCTAATG	C_Cluster1_GCTATACACCCG	C_Cluster1_ATGTGTTGACAG	C_Cluster1_ATAGGATGACAG	C_Cluster1_GAGTTGACCTGC	C_Cluster1_TCTCCTGTTTAT	C_Cluster1_CTTAGGGTAATG	C_Cluster1_TTTAATATCATA	C_Cluster1_CAAACGGCCACC	C_Cluster1_ATGTACGAGGCG	C_Cluster1_ATGAGTCTACCC	C_Cluster1_CTGTGTATGCAG	C_Cluster1_TTCGGACGGTAG	C_Cluster1_AATGGTGACGCC	C_Cluster1_TTTCTTTTTTAC	C_Cluster1_TAAATCCGCCTG	C_Cluster1_CTGGTGCCTCTC	C_Cluster1_CGTGTGGTACTG
SmedASXL_006919	15030	53	25	20	3	31	13	14	19	34	32	57	15	27	5	42	27	23	19	27	3	31	19	40	8	29	13	15	17	21	17	27	35	19	11	17	23	15	12	15	35	13	20	12	15	2	3	18	13
SmedASXL_009659	7449	20	5	13	4	14	20	9	15	6	18	9	15	10	4	16	10	5	12	6	1	18	8	11	9	12	8	11	10	8	10	13	16	6	4	9	10	10	5	10	11	8	7	9	16	4	9	14	11
SmedASXL_006362	7124	19	8	16	0	21	16	17	7	2	22	6	8	13	3	13	9	10	13	8	1	13	7	16	5	13	10	7	13	8	6	6	10	2	6	8	6	8	6	5	10	11	9	5	7	5	1	9	8
SmedASXL_004348	5980	23	9	10	4	10	8	7	5	3	11	7	8	4	3	3	4	6	7	5	0	7	5	7	6	9	11	2	11	6	4	9	6	5	7	5	3	8	3	8	4	6	4	7	8	3	2	5	4
SmedASXL_009658	4498	9	5	8	1	13	17	8	11	2	12	5	7	8	3	9	9	7	10	8	0	7	3	8	7	5	1	11	7	5	6	6	12	9	2	5	4	7	5	6	8	3	4	5	10	3	9	6	8
SmedASXL_008356	2508	4	1	7	0	3	5	6	5	0	6	6	0	3	1	2	5	3	1	2	0	6	0	3	2	3	2	2	2	2	4	5	2	2	4	5	2	7	1	2	2	1	2	2	0	0	1	0	0
SmedASXL_004469	2455	13	2	2	1	6	4	3	3	1	4	2	1	7	0	8	3	3	2	3	0	1	2	2	8	1	3	0	8	5	2	1	4	1	1	2	2	4	1	1	0	0	1	2	4	4	2	0	3
SmedASXL_002901	2341	5	5	0	0	6	6	1	1	3	0	0	2	5	4	4	4	6	3	5	0	5	8	5	6	8	5	2	1	1	3	2	3	0	3	1	4	3	1	3	0	5	2	2	2	0	0	1	2
SmedASXL_009703	1764	2	5	2	1	2	2	4	2	2	3	4	0	4	4	2	3	2	5	1	0	1	2	1	2	2	1	0	3	5	2	5	3	1	5	0	1	1	3	3	0	2	5	1	0	1	3	0	0
SmedASXL_004298	1364	2	1	1	1	5	2	1	2	2	1	4	3	1	3	3	3	2	6	3	0	1	1	0	3	4	1	1	2	2	2	0	2	2	2	2	3	0	1	1	2	1	1	2	10	0	0	0	1
SmedASXL_005890	1253	3	2	3	0	5	0	3	0	0	3	5	1	0	0	0	2	2	1	2	0	2	1	2	0	1	0	0	2	2	2	1	3	2	1	2	0	0	2	1	1	1	1	1	0	0	0	1	2
SmedASXL_017596	1253	2	3	0	0	2	1	3	0	1	6	0	6	5	3	2	0	1	1	2	0	0	2	6	9	4	2	1	1	0	2	3	0	1	1	1	1	1	1	0	2	4	0	2	0	0	1	1	0
SmedASXL_019323	1238	0	3	5	0	0	2	0	2	1	1	1	4	0	0	4	1	0	1	0	1	0	0	2	0	1	0	7	0	0	0	0	0	0	0	1	0	0	1	0	0	2	1	0	0	0	1	0	0
SmedASXL_010220	1215	5	0	1	0	3	0	1	1	3	7	5	2	2	0	3	10	6	0	0	0	0	1	0	2	3	3	3	2	9	0	0	3	6	0	4	1	3	1	1	0	0	0	0	1	0	0	0	2
SmedASXL_016415	900	0	2	1	0	1	2	2	0	0	1	1	1	0	1	2	4	1	0	1	0	4	0	7	0	0	1	2	1	0	0	2	1	0	0	1	1	1	0	1	1	0	2	1	0	0	0	0	3
SmedASXL_002981	898	2	1	3	0	0	2	1	0	0	1	0	5	2	2	3	1	2	2	2	0	2	1	4	2	0	1	0	0	2	4	0	0	1	2	0	1	1	1	2	0	0	1	0	0	0	0	1	2
SmedASXL_005596	761	1	0	1	0	0	0	0	0	1	1	0	1	1	2	1	0	0	1	0	0	0	0	1	1	2	0	2	0	0	1	0	3	2	0	1	0	1	0	1	0	0	0	1	0	0	0	1	0
SmedASXL_008454	734	1	4	2	0	0	0	6	0	0	0	9	0	0	0	2	0	2	0	0	0	0	3	0	0	0	0	2	0	1	5	0	0	0	3	3	0	0	0	1	0	0	0	0	1	0	0	1	0
SmedASXL_008290	667	2	2	1	0	4	3	1	2	0	0	3	0	0	0	0	1	0	0	0	0	1	2	1	3	5	2	2	0	0	1	1	0	1	0	0	0	5	0	0	1	0	0	1	1	0	3	0	2
SmedASXL_008061	653	1	0	2	2	0	1	3	0	0	2	1	4	1	0	1	2	0	0	1	0	1	0	1	0	3	1	0	1	3	1	1	2	1	0	0	4	0	0	3	1	0	0	1	0	2	1	1	2
SmedASXL_013017	636	0	0	0	0	0	0	0	1	1	3	2	0	0	0	0	4	2	1	0	0	1	2	1	0	0	0	0	1	2	0	0	3	1	1	0	1	2	1	0	1	0	0	1	0	0	0	0	1
SmedASXL_018770	609	1	1	0	0	4	1	3	2	0	1	1	0	0	1	1	0	1	1	1	0	1	0	0	1	1	0	0	2	0	3	0	1	0	0	0	0	1	0	1	0	0	1	0	1	2	0	2	0
SmedASXL_013324	594	1	1	0	0	1	0	2	0	2	1	0	3	3	1	0	0	3	0	0	0	2	2	0	0	1	0	0	1	0	1	0	3	1	2	1	0	1	1	0	2	1	0	0	1	1	0	0	1
SmedASXL_003781	593	2	0	3	0	2	1	0	0	0	0	2	0	0	0	0	0	3	0	4	0	0	1	0	5	0	0	1	0	0	1	0	0	0	0	2	2	0	0	1	0	0	0	0	0	0	0	0	0
SmedASXL_002155	591	1	0	0	1	1	0	0	0	1	1	0	1	2	0	0	0	2	0	2	0	0	3	0	0	1	0	0	0	2	0	0	0	0	0	0	2	1	0	1	0	2	0	0	0	0	0	1	1
SmedASXL_018829	558	1	2	5	0	0	0	3	0	1	0	1	1	2	0	2	0	0	0	1	0	3	1	0	1	2	1	1	4	1	0	0	0	2	0	0	0	0	0	1	0	1	0	2	1	0	0	1	0
SmedASXL_007017	539	2	3	1	0	0	2	0	0	0	2	0	1	0	0	0	0	2	0	1	0	5	2	0	1	0	1	1	0	1	0	5	0	0	0	0	0	1	0	0	1	0	2	0	0	1	0	0	0
SmedASXL_011486	538	1	1	2	0	1	0	0	0	0	1	3	1	0	0	0	0	0	0	0	1	0	0	0	1	0	1	0	2	1	0	0	1	0	0	0	0	1	0	0	0	1	7	0	0	0	0	0	0
SmedASXL_012100	533	2	4	0	0	0	3	1	0	0	0	0	0	3	0	0	0	0	1	0	0	2	2	0	0	0	0	0	1	0	0	0	0	2	2	0	1	0	0	1	2	0	1	0	0	0	0	1	0
SmedASXL_002091	518	3	1	1	0	2	0	1	0	0	1	1	0	1	0	0	0	0	1	0	0	0	0	0	1	3	1	1	1	1	0	0	0	0	0	2	0	0	1	0	1	1	0	1	1	0	0	0	0
SmedASXL_009256	518	3	0	0	0	1	0	0	0	1	0	3	0	1	0	2	0	0	3	2	0	1	0	0	2	0	0	1	1	0	0	0	0	1	0	0	2	0	1	1	1	2	1	0	1	1	0	0	0
SmedASXL_012870	500	1	1	0	0	0	1	1	0	0	1	0	1	1	1	3	0	0	0	0	0	0	0	0	0	1	0	3	1	0	0	0	0	0	0	1	0	0	1	0	0	0	0	2	0	1	0	2	0
Smed-usf_SmedASXL_013355	467	1	0	0	0	0	2	1	0	3	1	3	1	1	1	0	0	2	0	2	0	0	0	0	1	1	0	0	0	0	0	1	3	0	0	0	0	0	0	1	0	2	1	1	1	0	0	1	1
SmedASXL_016462	466	3	0	1	0	0	0	0	0	1	1	1	0	0	0	0	0	0	1	2	0	0	0	0	0	3	1	1	0	0	0	0	0	1	0	0	0	1	0	0	0	1	0	1	2	1	0	1	1
SmedASXL_009979	462	0	0	0	0	2	3	3	2	0	1	1	0	1	0	1	0	1	0	0	1	1	0	1	4	1	0	0	0	0	2	1	0	0	0	0	0	0	0	0	0	0	0	0	0	0	0	0	0
SmedASXL_011215	451	0	4	0	0	0	1	0	1	0	0	0	0	1	0	0	0	1	1	0	0	1	0	1	0	0	0	0	2	0	0	1	1	0	1	3	2	1	0	0	3	0	1	0	0	1	0	0	1
SmedASXL_017824	432	0	0	0	0	0	1	2	0	5	1	0	0	0	0	0	0	1	0	0	0	1	0	0	0	7	0	0	1	0	0	1	0	0	1	0	1	0	1	0	0	0	0	0	0	0	0	1	0
SmedASXL_003250	423	0	1	1	0	0	0	1	0	0	0	0	0	0	0	1	1	1	0	1	0	2	0	0	1	1	0	1	1	0	0	0	0	2	0	0	1	0	0	0	4	0	0	0	1	0	0	3	2
SmedASXL_013942	417	1	2	1	0	0	0	1	0	0	0	0	0	0	0	0	1	1	0	0	0	0	1	0	0	1	1	0	0	0	0	0	0	0	1	0	1	3	0	0	1	0	0	0	0	0	0	1	0
SmedASXL_018848	398	0	1	2	0	1	2	2	1	0	1	0	0	0	0	0	0	1	1	2	0	1	0	2	0	0	0	0	0	1	0	0	2	0	0	0	0	0	1	0	1	0	2	1	0	0	0	0	0
SmedASXL_009513	396	1	0	1	0	0	0	2	0	0	1	0	0	0	0	0	0	0	0	1	0	0	0	1	0	0	1	0	0	1	0	1	0	0	0	0	0	0	0	1	0	0	0	0	0	0	0	0	0
SmedASXL_017611	379	0	0	0	0	0	0	0	0	1	2	0	0	1	0	1	1	1	0	0	0	2	0	0	2	2	0	1	0	0	0	0	4	3	1	0	0	0	0	0	1	0	0	0	1	0	0	0	1
SmedASXL_010153	377	0	0	2	0	0	0	1	1	0	1	2	0	1	0	0	0	0	1	1	0	0	1	0	0	0	0	2	0	0	0	0	0	0	0	0	2	0	0	0	0	0	0	1	0	0	0	0	0
SmedASXL_007956	370	1	0	0	1	0	3	2	0	0	0	1	0	0	0	1	2	1	0	0	0	0	7	0	0	0	1	0	0	0	0	2	1	0	0	1	1	0	0	0	0	2	0	0	0	1	0	0	1
SmedASXL_002943	369	0	2	1	0	0	1	0	0	1	0	0	0	0	2	0	0	0	0	1	0	0	1	0	0	1	1	0	1	1	0	3	2	0	0	0	2	0	2	2	0	0	0	1	1	0	0	1	0
SmedASXL_006710	356	2	0	0	0	2	0	5	0	0	2	0	1	0	2	1	1	0	0	0	0	0	0	0	0	0	2	0	0	1	0	2	0	0	1	0	0	0	0	0	1	0	0	0	0	2	0	0	1
SmedASXL_012601	356	1	0	1	0	4	1	2	1	0	3	0	1	0	0	0	0	0	0	0	0	0	1	1	0	0	0	0	0	0	0	5	1	2	0	0	0	0	0	0	1	0	1	2	0	0	0	0	0
SmedASXL_017248	356	4	0	0	0	0	1	0	2	0	3	0	0	1	0	1	0	0	0	1	0	0	0	0	0	0	1	2	0	0	0	0	0	1	0	0	0	3	0	1	0	0	0	0	0	0	0	0	1
SmedASXL_002234	353	0	0	0	0	0	1	0	0	0	0	0	1	1	0	1	0	0	0	0	1	0	0	0	0	0	1	0	0	0	0	1	0	0	0	0	0	0	0	0	0	0	0	1	0	0	1	0	0
SmedASXL_019625	348	0	0	0	0	0	0	0	1	0	1	0	0	0	0	0	1	0	0	1	0	0	0	1	1	0	0	1	0	0	2	0	0	0	0	0	0	0	0	0	0	3	0	0	0	0	0	0	0
SmedASXL_014625	347	1	0	0	0	0	0	0	0	0	1	0	1	0	0	0	2	0	0	0	0	0	2	0	0	2	0	2	1	0	0	0	1	0	0	0	0	2	1	0	0	0	0	0	1	0	0	0	0
SmedASXL_017584	343	1	0	0	0	0	0	0	0	0	1	0	0	0	0	0	0	0	0	0	1	1	0	0	0	0	0	0	1	0	0	0	0	0	0	0	0	0	0	2	0	0	2	0	1	0	0	0	0
SmedASXL_010830	329	0	1	1	0	0	1	0	1	1	0	0	0	0	0	0	1	0	0	0	0	0	0	0	1	0	0	0	0	0	0	0	0	0	0	1	1	0	1	1	2	0	0	0	0	1	0	0	1
SmedASXL_009379	328	1	0	0	0	1	0	0	1	0	0	2	1	2	0	1	1	0	1	0	0	0	2	1	0	1	0	1	1	1	0	0	1	1	0	1	0	0	0	0	1	0	0	0	0	0	0	0	2
SmedASXL_006322	316	0	1	0	0	0	1	0	0	0	1	0	2	0	0	0	0	0	0	0	0	0	1	0	0	0	0	1	1	0	0	1	0	1	2	0	0	0	1	1	0	0	0	2	0	0	0	0	0
SmedASXL_016377	316	2	2	3	0	0	0	0	1	0	2	0	3	0	0	1	0	0	0	0	0	3	1	0	0	1	0	1	1	2	0	0	0	0	3	1	0	2	0	0	1	2	1	0	0	0	0	0	0
SmedASXL_016910	316	0	0	0	0	2	0	0	0	0	1	1	1	0	0	1	0	1	0	0	0	0	1	0	0	0	0	0	4	0	0	1	0	0	2	0	1	0	0	0	1	0	0	3	0	0	0	0	0
SmedASXL_019194	314	0	0	0	0	0	0	0	0	0	1	0	0	0	0	1	0	1	0	0	0	1	0	0	0	1	1	0	0	0	0	0	2	0	2	0	0	0	0	0	0	0	0	0	0	1	0	1	2
SmedASXL_006882	311	1	1	1	0	0	1	2	1	0	0	1	1	2	0	1	0	0	0	0	0	0	0	0	3	0	0	0	0	1	0	0	1	0	0	0	0	0	0	0	0	0	0	2	0	0	0	0	0
SmedASXL_009340	311	0	0	0	0	0	0	0	1	2	0	0	1	0	0	0	1	0	0	1	0	2	1	0	0	0	0	0	0	0	0	0	0	0	1	0	0	0	2	2	0	0	0	1	0	0	0	1	0
SmedASXL_011549	311	2	0	0	0	0	1	1	1	0	0	1	0	0	0	0	0	0	0	0	0	0	0	1	2	0	0	0	1	0	0	0	0	0	0	0	0	0	0	0	0	0	0	0	0	0	0	0	0
SmedASXL_017261	308	3	0	1	0	3	0	0	0	1	1	0	0	0	0	0	0	0	0	0	0	0	0	2	0	0	3	0	1	1	0	0	2	1	0	0	2	0	0	0	1	0	1	0	3	0	0	0	0
SmedASXL_015411	305	0	0	0	0	0	0	1	0	0	0	0	0	1	0	1	0	0	0	0	0	0	0	0	0	0	0	0	0	0	0	0	0	0	0	0	0	0	0	0	0	0	0	0	1	0	0	0	0
SmedASXL_008419	303	2	1	0	0	0	0	0	0	0	0	1	1	0	1	0	1	0	0	0	0	0	0	0	0	1	0	0	0	1	1	1	1	1	0	0	0	0	0	0	0	0	2	1	0	0	0	0	0
SmedASXL_011996	301	0	0	1	1	2	0	0	2	0	0	1	0	0	0	1	0	0	0	0	0	0	1	0	0	1	0	0	0	0	0	0	1	1	0	0	0	0	0	0	0	0	0	1	0	0	0	0	0
SmedASXL_001731	295	2	0	3	0	2	0	0	0	1	0	2	0	0	0	0	0	0	0	1	0	0	1	0	2	0	0	0	0	0	0	0	0	0	0	0	0	0	0	1	0	0	0	2	0	0	0	0	1
SmedASXL_014244	295	0	0	1	0	0	1	1	0	0	0	1	2	0	0	0	0	0	0	0	0	1	0	0	0	0	0	0	0	0	0	0	0	0	0	1	0	1	0	0	0	0	0	0	0	0	1	0	0
SmedASXL_016567	290	0	4	0	0	2	0	1	0	0	0	4	0	0	0	0	0	2	1	0	0	1	0	0	0	0	0	0	0	0	0	0	1	0	0	0	0	0	0	0	0	1	0	2	0	0	0	0	0
SmedASXL_019129	290	0	0	0	0	1	0	1	0	0	0	0	0	0	0	0	0	0	1	0	0	0	2	1	0	0	0	1	0	2	0	0	0	3	1	0	0	0	1	0	0	1	0	0	0	0	0	0	0
SmedASXL_011690	275	0	1	0	0	1	0	0	1	0	0	0	0	0	1	0	0	1	0	0	0	0	0	0	0	0	0	0	1	0	0	2	1	1	0	0	0	2	0	0	1	0	0	0	0	0	0	0	2
SmedASXL_006493	274	0	0	2	0	0	0	1	0	0	1	0	1	0	0	0	0	0	1	0	0	0	0	0	1	0	0	0	2	1	2	1	0	0	0	0	0	0	0	0	0	0	1	0	0	1	0	0	0
SmedASXL_011708	272	0	0	0	0	0	0	0	0	0	0	0	0	0	0	0	1	0	0	0	0	0	0	2	0	0	0	0	0	0	0	0	0	0	0	0	0	0	0	0	0	0	0	0	1	0	0	2	0
SmedASXL_011031	267	2	0	0	0	0	0	1	0	0	0	0	0	0	0	0	0	0	2	0	0	1	0	0	0	0	1	0	1	0	0	0	1	0	0	0	0	0	1	0	1	0	0	0	0	0	0	0	0
SmedASXL_019110	265	0	0	0	0	0	0	1	1	0	0	0	1	0	1	0	0	0	0	0	0	2	0	0	0	0	3	1	1	0	1	0	0	0	2	0	0	1	0	0	0	0	0	0	0	0	0	1	0
SmedASXL_081921	264	3	0	0	0	1	2	0	1	1	3	0	0	0	0	1	0	1	0	0	0	0	0	0	0	1	0	0	0	0	1	1	1	0	0	0	1	0	0	0	0	1	0	0	2	0	0	0	2
SmedASXL_012101	263	1	0	0	0	0	0	1	1	1	0	3	0	0	0	0	0	1	0	0	0	0	0	0	0	0	0	0	0	2	0	0	0	0	1	0	1	3	0	0	0	0	0	0	0	0	0	2	0
SmedASXL_012228	262	1	0	0	0	0	0	0	0	0	0	0	0	0	0	0	0	1	3	0	0	0	0	0	1	0	0	0	2	0	0	1	0	0	0	0	1	0	0	0	1	0	1	1	0	0	0	0	0
SmedASXL_002413	261	0	1	3	0	1	4	1	1	0	0	0	0	0	0	1	0	1	0	1	0	1	1	0	0	0	0	0	0	0	2	0	0	0	0	0	0	0	0	0	0	0	0	0	0	0	0	1	0
SmedASXL_012500	249	0	0	0	1	0	0	0	0	0	0	0	0	0	0	0	1	0	1	0	0	0	0	0	1	0	1	0	1	0	0	2	2	2	0	0	0	0	0	0	0	0	0	0	0	0	0	0	0
SmedASXL_014495	246	1	0	0	0	0	0	0	1	0	1	0	0	0	0	1	3	0	0	0	1	0	1	0	1	0	0	1	0	0	2	1	0	0	1	1	0	0	0	1	0	1	0	0	0	0	0	0	0
SmedASXL_008926	245	0	3	0	0	0	0	3	0	0	0	0	0	0	0	0	0	0	0	0	0	0	2	0	1	0	0	2	0	0	1	0	0	0	0	0	0	0	0	0	0	0	0	1	0	0	0	0	0
SmedASXL_018721	241	0	0	0	0	0	0	0	0	0	0	0	0	0	0	0	0	0	0	0	0	0	1	0	0	0	0	0	0	0	0	0	0	0	0	0	0	0	0	0	0	0	0	0	0	0	0	0	0
SmedASXL_011746	240	0	1	0	0	0	0	0	0	0	0	0	0	0	0	0	0	0	0	0	0	2	1	0	0	0	0	0	0	0	0	1	0	0	0	1	0	0	4	0	0	0	0	0	0	1	0	0	0
SmedASXL_005998	237	1	2	0	0	1	0	0	0	0	1	0	0	0	3	0	0	0	1	1	0	0	0	0	1	0	0	0	0	0	0	0	0	0	0	1	0	0	0	0	0	0	0	0	0	0	0	0	1
SmedASXL_003087	233	0	0	1	0	0	1	0	0	2	0	0	2	0	0	0	0	1	1	0	0	0	0	0	0	0	0	0	1	0	0	0	0	0	1	0	1	1	0	2	0	0	0	1	0	0	0	0	0
SmedASXL_015830	231	3	0	0	0	0	0	2	0	0	0	1	0	0	0	0	1	0	0	1	0	0	0	1	2	0	0	0	0	0	1	0	0	0	1	0	0	1	0	1	0	1	0	0	2	0	0	1	0
SmedASXL_016501	227	1	0	0	0	0	1	0	0	0	1	1	0	0	0	0	1	0	0	0	0	0	0	0	0	1	3	0	3	1	0	1	0	0	1	0	0	0	0	0	0	0	0	0	0	0	0	0	1
SmedASXL_008760	221	1	0	0	0	0	0	0	1	0	0	1	0	0	0	0	0	1	0	1	0	0	0	1	0	0	0	0	0	0	0	0	0	0	0	0	0	0	0	0	0	0	0	0	0	0	2	0	1
SmedASXL_007084	220	0	0	0	0	0	0	0	0	0	0	1	0	0	0	0	0	1	1	0	0	0	0	0	0	0	0	0	0	0	0	0	0	0	0	0	0	0	0	0	0	0	0	2	0	0	0	0	0
SmedASXL_004029	219	1	3	0	0	0	1	3	1	0	0	0	0	0	0	0	0	2	2	0	0	0	0	0	0	1	0	0	0	0	0	3	0	0	0	0	0	0	0	0	0	0	0	0	0	0	0	0	1
SmedASXL_004491	216	0	0	1	0	0	0	0	0	0	1	0	0	0	0	2	0	1	0	0	0	0	1	0	0	0	0	0	0	1	0	0	2	1	0	2	0	0	0	0	0	0	0	0	1	0	0	0	0
SmedASXL_005211	213	0	2	3	0	1	0	1	0	0	0	0	0	1	0	2	0	0	0	0	0	0	1	0	0	1	0	0	0	0	1	0	0	0	0	0	0	1	0	0	0	0	0	0	1	0	0	0	0
SmedASXL_008282	213	0	0	0	0	0	0	0	1	0	0	1	0	0	0	0	0	1	1	0	0	0	0	2	0	0	0	0	0	1	0	0	0	0	2	0	0	0	0	1	0	0	0	0	0	0	0	0	0
SmedASXL_014346	212	0	0	0	0	0	0	0	0	0	0	1	0	0	0	0	0	0	0	0	0	0	1	0	0	1	0	0	0	1	0	1	0	1	0	0	0	0	0	1	2	0	2	1	1	1	0	0	0
SmedASXL_017350	210	1	0	1	0	1	0	0	0	0	0	0	0	0	0	0	0	0	0	0	0	0	0	1	1	0	0	1	0	0	2	0	0	0	0	0	0	0	0	0	1	0	1	0	0	0	0	0	0
SmedASXL_009802	208	0	0	3	0	0	0	0	0	0	0	0	0	0	0	1	0	0	0	1	0	3	0	0	0	0	0	0	0	0	0	0	0	0	0	0	0	1	0	0	1	0	0	0	0	0	0	0	0
SmedASXL_003449	206	1	0	0	0	0	0	0	0	0	0	0	2	0	0	0	0	0	0	2	0	1	1	0	0	0	0	0	0	0	0	0	0	0	0	0	0	3	0	0	0	0	0	0	1	0	0	0	0
SmedASXL_005154	206	0	1	0	0	1	0	1	1	0	0	0	1	0	0	0	0	0	0	0	0	0	0	0	0	1	0	0	2	0	0	2	1	0	0	1	0	0	2	0	0	0	0	0	0	0	0	0	0
SmedASXL_014528	204	0	0	0	0	0	2	2	0	0	0	0	0	0	0	0	0	0	0	0	0	0	0	0	0	0	0	0	0	0	1	2	0	1	0	0	0	0	0	0	0	1	0	0	0	0	0	0	0
SmedASXL_065460	202	0	0	3	0	2	1	4	0	0	0	2	1	0	1	0	0	0	0	0	0	0	3	0	3	0	0	2	0	0	1	0	0	0	0	0	0	0	0	0	0	0	0	0	0	0	0	0	0
SmedASXL_011146	201	0	0	0	0	1	0	0	1	0	0	0	4	0	0	0	0	0	0	0	0	0	0	0	0	0	0	0	0	0	0	0	0	0	0	0	0	0	0	0	1	0	0	0	0	0	1	0	0
SmedASXL_010512	200	0	0	1	0	0	0	0	1	0	1	0	0	0	0	0	3	0	1	0	0	1	0	1	1	1	0	0	0	1	0	0	0	1	0	2	1	0	0	0	0	1	0	0	0	0	0	0	1
SmedASXL_016786	195	0	2	0	0	0	1	1	0	2	0	1	1	0	1	0	0	0	0	0	0	0	0	0	0	0	0	1	0	0	0	0	0	0	0	0	0	0	0	0	0	0	1	0	0	0	0	1	0
SmedASXL_015286	194	0	0	0	0	0	0	1	0	1	0	0	0	0	0	0	0	0	0	0	0	0	0	1	0	0	0	0	0	0	1	0	0	0	0	0	0	0	0	0	1	3	0	0	0	0	0	0	0
SmedASXL_015540	191	0	1	0	0	0	0	1	0	0	0	0	0	0	1	0	0	0	0	0	0	1	0	0	0	0	0	2	2	0	0	0	0	0	0	0	0	0	0	0	1	0	0	0	0	0	0	0	0
SmedASXL_016324	187	2	0	0	0	1	0	0	1	0	0	1	0	0	0	0	0	0	0	0	0	2	0	0	0	0	0	0	0	0	0	0	1	0	0	0	0	0	0	0	0	0	0	0	0	0	0	0	0
SmedASXL_007094	179	0	0	1	0	1	0	0	0	0	0	1	0	0	0	0	2	1	0	0	0	2	0	0	0	1	0	0	0	2	0	0	1	0	0	0	1	0	1	0	0	0	0	0	0	0	0	0	0
SmedASXL_007923	176	0	2	0	0	0	0	0	3	0	0	0	0	0	0	0	2	0	0	0	0	1	0	1	1	0	0	0	1	0	0	0	0	0	0	1	0	0	0	0	0	1	0	0	0	0	0	0	0
SmedASXL_009566	176	0	1	0	1	0	0	0	0	0	1	0	0	0	0	0	0	0	1	0	0	1	0	0	0	1	0	0	0	0	0	0	0	0	0	0	0	0	0	0	0	0	0	0	0	0	0	0	0
SmedASXL_006651	175	0	0	0	0	0	0	0	0	1	2	0	0	0	0	0	3	0	0	0	0	1	1	2	0	0	0	0	1	1	0	0	0	0	1	0	0	0	1	0	1	0	0	0	0	0	0	0	0
SmedASXL_017709	175	1	1	0	0	1	0	0	0	0	0	0	0	0	1	0	0	0	0	0	0	1	0	0	0	0	0	0	0	0	0	0	0	1	0	0	0	0	0	0	2	0	0	0	0	0	0	0	0
SmedASXL_009448	174	0	0	0	0	1	0	1	2	0	0	0	0	0	0	1	1	0	0	0	0	0	0	0	0	0	0	0	1	0	0	0	0	0	0	0	1	0	0	0	0	1	0	0	0	0	0	0	0
SmedASXL_014312	174	0	0	0	0	0	0	0	1	1	0	0	0	0	0	0	0	0	0	0	0	0	0	0	2	0	0	0	0	0	0	2	0	0	0	0	0	1	0	0	0	0	0	0	0	0	0	0	0
SmedASXL_006069	172	0	1	0	0	0	0	0	0	1	0	0	0	0	0	0	0	0	1	0	0	0	0	0	0	0	0	0	1	0	0	2	0	0	0	0	0	0	0	0	2	0	0	0	1	0	0	0	0
SmedASXL_015617	172	0	0	0	0	0	4	0	0	0	0	0	0	0	0	0	0	0	0	0	0	1	0	0	0	0	0	0	0	0	0	7	0	0	1	0	0	1	2	0	0	0	0	0	0	0	1	0	1
SmedASXL_010056	170	0	1	0	0	0	0	0	0	0	0	0	0	0	0	0	0	0	0	0	0	1	0	0	1	0	0	0	0	0	0	0	0	0	0	0	0	0	0	0	0	0	0	0	0	0	0	0	0
SmedASXL_006977	169	2	0	0	0	0	0	0	1	0	2	0	0	0	1	0	0	0	1	0	0	0	0	0	0	0	0	0	1	0	0	0	0	0	1	0	0	1	0	0	0	0	0	0	0	0	0	0	0
SmedASXL_010974	169	0	1	0	0	0	0	0	1	0	1	0	0	1	0	0	0	0	0	0	0	1	0	0	0	0	0	0	1	1	1	0	0	0	0	0	0	0	2	0	0	0	0	0	0	0	0	0	0
SmedASXL_015371	166	0	0	2	0	0	0	0	0	1	2	0	0	0	0	0	0	0	0	0	0	0	0	0	0	0	0	0	0	0	0	0	0	0	0	0	1	0	1	1	0	0	0	0	0	0	0	0	0
SmedASXL_006594	165	0	0	0	0	1	1	0	0	0	0	0	0	0	0	0	0	1	0	0	0	0	0	0	0	0	0	0	0	0	1	0	0	2	0	0	1	1	0	0	0	0	0	0	0	0	0	1	0
SmedASXL_004117	164	0	0	0	0	0	0	0	0	0	0	0	0	1	0	0	0	0	0	1	0	0	0	0	0	0	0	0	0	1	0	0	0	1	0	0	0	0	0	1	0	0	1	0	0	0	0	0	1
SmedASXL_004799	164	0	1	0	0	0	0	0	0	0	0	0	0	0	0	0	0	0	0	0	0	1	0	0	0	0	0	3	0	0	0	0	0	0	0	0	0	0	0	0	0	0	0	0	0	0	0	3	0
SmedASXL_012542	164	0	0	1	0	0	0	0	0	0	0	1	0	0	1	0	1	0	0	0	0	0	1	0	0	1	0	0	0	0	0	0	0	0	0	0	0	0	0	0	0	1	0	0	0	0	0	0	0
SmedASXL_015601	164	0	0	0	0	0	0	0	0	0	0	0	0	0	1	0	0	0	1	0	0	0	0	0	0	0	0	0	0	0	0	0	0	0	0	0	1	1	0	0	0	0	0	0	0	0	0	0	0
SmedASXL_006287	163	1	0	0	0	1	2	0	0	0	0	1	0	0	0	0	0	0	0	0	0	0	0	1	0	1	0	0	0	0	0	0	0	0	2	0	0	0	0	0	0	0	1	0	0	0	0	1	1
SmedASXL_008593	163	0	0	0	0	0	0	0	0	0	0	0	0	0	0	0	0	0	0	0	0	0	0	0	0	0	0	0	0	0	1	0	0	0	0	0	0	0	0	0	0	0	0	0	0	0	0	0	0
SmedASXL_011703	160	0	0	0	0	0	0	0	0	0	0	0	0	0	0	0	0	0	0	0	0	2	0	0	0	0	0	0	0	0	0	3	4	0	3	0	0	3	0	0	0	0	0	0	0	1	0	0	1
SmedASXL_004502	159	0	0	1	0	0	2	0	0	0	0	1	0	0	0	0	0	0	1	1	0	0	0	0	0	0	0	3	0	0	0	1	1	0	0	0	0	1	0	0	0	0	0	1	0	0	0	0	0
SmedASXL_004386	158	0	0	0	0	0	0	0	0	0	0	1	1	0	0	0	0	0	0	0	0	1	0	2	0	1	0	1	0	1	0	0	0	0	1	0	0	0	0	0	0	0	0	0	0	0	0	0	0
SmedASXL_019286	158	0	0	0	0	0	0	0	0	0	0	1	0	0	0	0	0	0	0	0	0	0	1	0	0	0	0	0	0	0	0	0	0	0	0	0	0	0	0	0	0	0	0	0	0	0	0	0	0
SmedASXL_002407	155	0	0	0	0	0	0	0	0	0	0	0	0	0	0	0	0	0	0	0	0	0	0	0	1	0	0	0	0	0	0	1	0	0	0	0	0	0	0	0	0	0	0	0	0	0	0	0	0
SmedASXL_007580	155	0	2	0	0	0	0	0	0	0	0	0	0	2	0	0	0	0	0	0	0	0	0	0	0	0	0	0	0	0	0	0	1	0	0	0	1	0	0	0	0	0	0	0	0	0	0	0	0
SmedASXL_011251	154	0	0	0	1	0	0	0	0	0	1	0	0	0	0	0	4	0	0	0	0	0	0	0	0	0	1	0	0	0	0	0	0	0	0	1	0	0	0	0	0	0	0	0	0	1	0	0	0
SmedASXL_012419	153	1	0	0	0	1	0	0	1	1	0	0	0	0	0	0	0	0	0	0	0	0	0	0	0	0	0	0	0	1	0	0	0	0	0	0	0	0	0	0	0	0	0	0	0	0	0	0	0
SmedASXL_012727	151	0	0	0	0	0	0	0	0	0	0	0	0	0	0	1	0	0	0	1	0	0	0	0	0	2	0	0	1	0	1	1	0	0	0	0	0	0	0	0	0	0	0	0	0	0	0	0	0
SmedASXL_017610	150	0	0	0	0	0	0	2	0	0	0	0	0	1	0	0	0	0	0	0	0	0	0	1	0	0	0	0	0	0	1	0	0	0	0	0	0	0	0	0	0	0	0	0	0	0	0	0	0
SmedASXL_019741	150	0	0	0	0	0	0	1	1	1	0	2	0	1	0	0	0	0	0	0	0	1	0	0	0	0	0	0	0	0	0	0	0	1	1	1	0	0	0	1	0	2	0	0	0	0	0	0	0
SmedASXL_009835	149	0	0	0	0	0	0	1	3	0	0	1	1	0	0	0	0	0	0	0	0	0	0	0	0	0	0	0	0	0	0	0	0	0	0	0	0	0	0	0	0	0	0	0	0	0	0	0	0
SmedASXL_006299	148	0	0	0	0	0	0	0	0	0	0	0	0	0	0	0	2	0	1	0	0	0	0	0	0	1	0	2	3	0	0	0	0	1	0	0	0	0	0	0	0	0	0	3	0	0	0	0	0
SmedASXL_007106	148	0	6	0	0	0	0	0	0	0	0	0	0	1	0	0	1	0	1	0	0	0	1	0	0	2	0	0	0	0	1	0	1	0	0	0	0	0	0	0	0	0	1	0	0	1	0	0	1
SmedASXL_012386	147	0	0	0	0	0	0	0	0	0	0	0	0	0	0	1	0	0	0	0	0	0	1	0	0	0	1	0	0	0	0	0	0	0	1	0	0	0	0	0	0	0	0	0	0	0	0	0	0
SmedASXL_055178	144	1	0	0	0	0	0	1	0	2	0	0	0	0	0	0	2	0	1	0	0	0	0	0	0	1	0	0	0	0	0	0	0	2	0	0	0	0	0	0	0	0	0	0	2	0	0	0	0
SmedASXL_019139	143	0	1	0	0	0	1	1	0	0	0	0	0	0	0	0	2	0	0	0	0	0	0	0	0	1	0	0	0	1	0	0	0	1	0	1	0	1	0	0	0	1	2	0	0	0	0	0	0
SmedASXL_013061	141	1	0	0	0	0	0	0	0	0	0	0	0	0	0	2	0	0	0	0	0	0	0	0	1	0	0	0	0	0	0	0	0	1	0	0	0	1	0	0	0	0	0	0	0	0	0	0	0
SmedASXL_011339	137	0	0	0	0	0	0	0	0	0	0	0	0	0	0	0	0	0	0	0	0	0	0	0	0	3	0	1	0	0	0	0	0	0	0	0	0	0	0	1	0	0	0	0	0	0	0	0	0
SmedASXL_011554	137	1	0	0	0	1	0	0	1	0	0	0	0	0	1	0	0	1	0	0	0	1	1	2	2	1	0	0	0	0	0	2	0	0	0	0	0	0	0	0	0	0	0	0	0	0	0	0	0
SmedASXL_015122	135	0	0	0	0	0	1	0	0	0	0	0	0	0	0	0	0	0	0	0	0	0	0	1	0	0	0	0	0	0	0	0	0	0	0	0	0	0	2	0	0	0	0	1	0	0	0	0	0
SmedASXL_006738	132	0	0	0	0	0	0	0	0	0	0	0	0	0	0	0	0	0	0	1	0	0	0	0	0	0	0	0	0	0	0	0	1	0	0	0	0	0	0	0	0	0	0	0	0	0	0	0	1
SmedASXL_009560	131	0	3	0	1	0	1	0	0	0	0	2	0	0	0	0	1	0	1	0	0	0	0	0	0	0	0	0	0	0	0	0	0	0	0	0	0	0	2	0	0	0	0	0	0	0	0	0	0
SmedASXL_010034	131	1	0	3	0	0	0	1	0	1	1	2	0	0	0	0	0	1	0	1	1	0	0	0	0	1	0	0	0	0	0	0	0	0	0	0	0	0	0	0	0	0	0	0	0	0	0	0	1
SmedASXL_006490	130	0	0	0	1	0	0	0	0	0	0	0	0	0	0	0	1	0	0	3	0	0	0	0	1	0	0	0	0	0	0	0	0	0	0	0	0	0	0	0	0	0	0	0	0	0	0	1	0
SmedASXL_008890	128	0	0	0	0	0	0	0	0	0	0	0	0	0	0	0	0	0	0	0	0	0	0	0	1	1	0	0	0	0	0	0	0	1	0	0	0	0	0	0	0	0	0	0	0	0	0	0	0
SmedASXL_013090	128	0	0	0	0	0	0	0	0	0	1	1	0	0	0	0	1	1	0	0	0	1	0	1	0	0	1	0	0	0	0	0	0	0	1	0	0	0	0	0	0	0	0	0	0	0	0	0	1
SmedASXL_008472	127	0	0	2	0	0	0	0	0	0	0	0	0	0	0	0	0	1	0	0	0	0	0	0	0	0	1	0	1	0	0	0	0	0	0	0	0	0	0	0	0	1	0	0	0	0	0	0	0
SmedASXL_009048	127	0	0	0	0	0	0	0	0	0	1	0	0	0	0	0	0	0	0	0	0	0	0	0	1	1	0	0	0	0	0	0	1	1	0	1	0	0	0	0	0	0	2	0	0	0	0	0	0
SmedASXL_016621	127	1	0	0	0	0	0	0	0	0	0	0	0	0	0	0	0	1	0	0	0	0	0	0	1	0	0	0	0	0	0	0	0	1	1	0	0	0	0	0	0	0	0	0	0	0	0	0	0
SmedASXL_008180	126	0	0	0	1	1	0	0	0	0	1	0	0	0	0	0	0	0	0	0	0	0	0	0	0	0	0	0	0	0	0	0	1	0	1	0	2	1	0	0	0	0	0	0	0	0	0	0	0
SmedASXL_011611	124	0	0	0	0	0	0	0	0	0	0	0	0	0	0	0	0	0	0	0	0	0	0	0	0	0	0	0	0	0	0	0	0	2	0	0	0	0	0	0	0	0	0	0	0	0	0	0	0
SmedASXL_068468	123	0	0	1	0	0	1	0	0	1	0	0	0	0	0	0	1	0	0	0	1	1	0	0	0	0	0	0	1	0	0	0	0	0	0	0	0	0	0	0	0	3	0	0	0	2	0	0	0
SmedASXL_019251	122	0	0	0	0	0	2	0	0	0	0	0	0	1	0	0	0	0	0	0	0	0	0	2	0	0	0	1	0	0	0	0	0	0	0	0	0	0	0	0	0	0	0	1	0	1	0	0	0
SmedASXL_012407	119	0	0	0	0	0	0	0	3	0	0	1	0	0	0	0	1	0	0	0	0	2	2	0	0	0	0	0	0	0	0	0	0	0	0	0	0	0	0	0	0	0	0	0	0	0	0	0	0
SmedASXL_002078	118	0	0	0	0	0	0	0	2	0	0	0	4	0	0	0	0	0	0	0	0	0	0	0	0	0	0	0	0	0	0	0	0	0	0	0	0	0	0	0	0	0	0	0	0	0	0	0	0
SmedASXL_005346	118	0	2	0	0	0	0	0	0	0	0	0	0	1	0	0	0	0	0	0	0	1	0	1	0	0	0	0	0	0	0	0	0	0	0	0	0	0	0	0	0	0	0	1	0	1	0	0	0
SmedASXL_018737	116	0	0	0	0	0	0	0	0	0	0	0	0	1	0	0	0	0	0	0	0	2	1	0	0	0	0	0	0	0	0	0	1	0	0	0	0	0	0	1	0	0	0	0	0	0	0	0	0
SmedASXL_018929	116	0	2	0	0	0	0	1	0	0	1	0	0	0	0	0	0	0	0	0	0	0	0	0	0	0	0	0	0	0	0	0	0	0	0	0	0	1	0	0	0	0	0	0	0	0	0	0	1
SmedASXL_012900	115	0	0	0	0	0	0	0	1	0	0	0	0	0	0	0	0	0	0	0	0	0	0	1	0	0	0	0	0	1	0	0	1	0	0	0	0	0	1	0	0	0	0	0	0	0	0	0	0
SmedASXL_016887	115	0	1	0	0	0	0	0	0	0	0	0	0	0	0	0	0	0	0	0	0	0	0	0	0	0	0	0	0	0	0	0	0	0	1	0	0	0	1	0	0	0	0	0	0	0	0	0	1
SmedASXL_019468	115	1	0	0	0	0	0	0	0	0	0	1	0	0	0	0	0	0	0	0	0	0	0	1	0	0	0	0	0	0	0	0	0	0	0	0	1	0	0	0	1	1	1	0	1	0	0	0	0
SmedASXL_017710	113	0	0	0	0	0	0	0	0	0	0	0	0	0	0	0	0	0	1	0	0	0	0	0	0	0	0	0	0	0	0	0	0	0	0	0	0	0	0	0	0	0	2	0	0	0	0	0	0
SmedASXL_015776	111	0	0	0	0	0	0	0	0	0	0	0	0	0	0	0	0	0	0	0	0	0	0	1	0	0	0	0	0	0	0	0	0	1	0	0	0	0	0	0	0	0	1	0	0	0	0	0	0
SmedASXL_006960	110	0	0	0	0	0	1	0	0	0	0	0	0	0	0	1	0	0	0	0	0	0	1	0	0	0	0	0	0	1	0	0	0	0	0	0	0	0	0	0	0	0	0	0	0	0	0	0	0
SmedASXL_016178	109	0	0	0	0	0	0	0	0	0	0	0	1	1	0	1	0	2	0	0	0	0	0	0	0	1	0	0	0	2	0	0	1	0	0	0	0	0	0	0	0	0	0	0	0	0	0	0	0
SmedASXL_015893	107	0	0	0	0	0	0	0	0	0	0	0	0	0	0	0	1	1	0	0	0	0	0	0	0	0	0	0	0	0	0	0	0	0	0	0	0	0	0	0	0	0	0	0	0	0	0	0	0
SmedASXL_001049	106	0	0	0	0	0	0	0	0	0	0	1	0	0	0	0	0	0	0	0	0	0	0	0	0	0	0	0	0	1	1	0	0	0	1	0	0	1	0	0	0	2	0	0	0	0	0	0	1
SmedASXL_019583	106	0	0	0	0	0	0	1	0	0	0	0	0	0	0	1	0	1	0	0	0	0	0	0	0	1	0	0	0	3	0	0	0	0	2	0	0	0	0	0	0	0	0	1	0	0	0	0	0
SmedASXL_007889	105	0	0	0	0	0	0	0	0	0	0	0	0	0	0	0	0	0	1	0	0	0	0	0	0	0	0	0	0	0	0	0	0	0	1	0	0	0	0	0	0	0	0	0	0	0	0	0	0
SmedASXL_008821	105	0	0	0	0	0	0	0	0	1	0	0	0	0	0	0	0	0	0	0	0	0	0	2	0	0	0	0	0	0	0	0	0	0	0	0	0	0	0	0	0	0	0	0	0	0	0	0	1
SmedASXL_012010	105	0	0	0	0	0	0	0	1	0	0	0	0	2	0	0	0	0	0	0	0	0	0	0	0	0	0	0	0	0	0	0	1	0	1	0	0	1	0	0	1	0	0	0	0	0	0	0	0
SmedASXL_008042	104	0	0	2	0	1	0	2	0	0	0	1	0	0	0	0	0	0	0	0	0	0	2	0	0	0	0	0	0	0	0	0	0	0	0	0	0	0	0	0	0	0	0	0	0	0	0	0	0
SmedASXL_015087	104	0	0	0	0	0	0	0	0	0	0	0	0	0	0	0	0	0	0	0	0	0	0	0	0	0	0	0	0	0	0	0	0	0	0	0	1	0	0	0	0	0	0	0	0	0	0	0	0
SmedASXL_009549	103	0	0	0	0	0	0	0	0	0	0	0	0	0	0	0	0	0	0	0	0	0	0	0	0	0	0	0	0	0	0	0	0	0	0	0	0	0	0	0	0	0	0	0	0	0	0	0	0
SmedASXL_019458	103	0	0	2	0	0	0	0	0	0	0	0	0	1	0	1	0	0	0	0	0	0	0	0	0	0	0	0	0	0	0	2	0	0	0	0	0	0	0	0	0	0	0	0	0	1	0	0	2
SmedASXL_006782	101	0	0	0	0	0	0	0	0	0	0	0	0	0	0	0	0	0	0	0	0	0	0	0	0	0	0	0	0	0	0	0	0	0	0	0	0	0	0	0	0	0	0	0	0	0	0	0	0
SmedASXL_007632	101	0	0	0	0	0	0	0	0	0	0	0	0	0	0	0	2	0	0	0	0	0	0	0	0	0	1	0	0	1	0	0	0	0	0	0	0	0	2	0	0	0	0	0	0	0	0	0	1
SmedASXL_013671	101	0	0	0	0	0	0	0	2	0	0	0	0	1	0	1	0	1	0	0	0	0	0	0	0	0	0	0	0	0	0	0	0	1	0	0	0	0	0	0	0	0	0	0	1	0	0	0	0
SmedASXL_019024	101	0	0	1	0	0	0	0	0	0	0	0	0	0	0	0	0	0	0	0	0	0	0	0	0	0	0	2	1	0	0	1	0	0	0	0	0	0	0	0	1	0	0	0	0	0	0	0	1
SmedASXL_014982	100	0	1	0	0	0	0	1	0	0	0	0	0	0	0	0	1	0	0	0	0	0	0	0	0	0	0	0	0	0	0	0	0	0	0	0	0	0	0	1	0	0	0	0	0	1	0	0	0
SmedASXL_019539	100	0	0	0	0	0	0	0	0	1	0	0	0	1	0	0	0	0	1	0	0	0	1	0	0	0	0	0	0	0	0	0	0	0	0	0	0	0	0	0	1	0	0	0	0	0	0	0	0
SmedASXL_019296	99	1	0	0	0	0	0	0	0	0	0	0	0	0	0	0	1	1	0	0	0	0	1	0	0	0	0	0	0	0	0	0	0	0	0	0	0	0	0	0	0	0	0	0	0	0	0	0	0
SmedASXL_001773	98	4	0	0	0	0	0	0	0	0	0	0	0	0	0	0	0	0	0	0	0	0	0	0	0	0	0	0	0	0	0	0	0	0	0	0	1	0	0	0	0	0	0	0	0	0	0	0	0
SmedASXL_012803	98	0	0	0	0	0	0	0	0	0	1	0	0	0	0	0	0	0	0	0	0	0	0	0	0	0	0	0	0	0	0	0	0	0	0	0	0	0	0	0	0	0	0	0	0	0	0	0	1
SmedASXL_015358	98	1	0	0	0	2	0	0	0	0	0	0	0	0	0	0	0	0	0	0	0	0	0	0	0	0	0	0	0	0	0	0	0	0	0	0	0	0	0	0	0	0	1	0	0	0	0	0	0
SmedASXL_015125	97	0	0	0	0	0	0	0	0	0	0	1	1	0	0	0	0	1	0	0	0	1	0	0	0	0	0	0	0	1	0	0	0	1	0	0	0	0	0	0	0	0	0	0	0	0	0	0	0
SmedASXL_003476	94	0	0	0	0	0	0	0	0	0	0	0	0	1	0	0	0	0	0	0	0	0	0	1	0	0	1	0	0	0	0	0	0	0	0	0	1	0	0	0	0	0	0	0	0	0	0	0	0
SmedASXL_006259	94	0	0	0	0	0	0	0	0	0	1	0	0	0	0	0	0	0	0	0	0	0	0	0	0	0	0	1	0	0	0	0	0	0	0	0	1	1	0	0	0	0	0	0	0	0	0	0	0
SmedASXL_059542	94	0	0	0	0	0	0	0	0	0	0	0	0	0	0	0	0	0	0	0	0	0	0	0	0	0	0	0	0	0	0	0	0	0	0	0	0	0	0	0	0	0	0	0	0	0	0	0	0
SmedASXL_007043	93	0	0	0	0	1	0	0	1	0	0	0	0	0	0	0	0	0	0	0	0	0	0	0	0	0	0	0	0	0	2	1	0	1	0	0	0	0	0	1	0	0	0	0	0	0	0	0	0
SmedASXL_009248	91	0	0	0	0	0	0	0	0	0	0	0	0	0	0	0	1	0	0	0	0	0	0	0	0	1	0	0	0	0	0	1	4	0	0	0	0	0	0	0	0	0	1	0	0	0	0	0	0
SmedASXL_061441	91	0	0	0	0	0	0	0	0	0	1	0	0	0	0	0	1	0	0	0	0	0	0	0	0	0	0	0	0	0	0	0	2	0	0	2	0	0	0	1	0	0	0	0	0	0	0	0	1
SmedASXL_006875	89	0	0	0	0	0	0	0	0	0	0	0	0	0	0	0	0	0	0	0	0	0	0	0	1	0	0	0	0	1	0	0	0	0	0	0	0	0	0	0	0	0	0	0	0	0	0	0	0
SmedASXL_007569	89	0	0	0	0	0	0	0	0	0	1	0	0	0	0	0	0	0	0	0	0	0	0	0	1	0	0	0	0	0	0	0	0	0	0	0	0	0	1	0	0	0	0	0	1	0	0	1	0
SmedASXL_000643	88	0	0	0	0	0	0	0	0	0	0	1	0	0	0	0	2	0	0	0	0	0	0	0	0	0	0	0	0	0	0	0	0	0	0	0	0	0	0	0	1	0	0	0	0	0	0	2	0
SmedASXL_006379	88	0	0	2	0	0	1	0	0	0	0	0	0	0	0	0	0	0	0	0	0	0	0	0	2	0	0	0	0	0	0	0	0	0	0	0	0	0	0	0	1	0	0	0	0	0	0	0	0
SmedASXL_007019	87	0	0	0	0	0	0	0	0	0	0	0	1	0	1	0	0	0	0	0	0	0	1	0	0	0	0	0	1	0	0	0	0	0	0	0	0	0	0	0	1	0	0	0	0	0	0	0	0
SmedASXL_010691	86	0	0	0	0	0	0	0	0	0	0	0	0	0	0	0	0	0	0	0	0	0	0	0	0	0	0	0	0	0	0	0	0	0	0	0	0	0	0	0	0	0	0	0	0	0	0	0	0
SmedASXL_003050	85	0	0	0	0	0	2	1	0	0	0	0	0	0	0	0	0	0	0	0	0	0	0	0	1	0	0	0	0	0	0	1	0	0	1	0	0	0	0	0	0	0	0	0	0	0	0	0	0
SmedASXL_009006	85	0	0	0	0	0	0	0	0	0	0	0	0	0	0	0	0	0	0	0	0	0	2	0	0	0	0	0	0	0	0	0	0	0	0	0	0	0	0	0	0	0	0	0	0	0	0	0	0
SmedASXL_010939	85	0	0	0	0	0	0	1	0	0	0	1	0	0	0	0	0	0	0	0	0	0	0	0	0	0	0	0	0	0	0	0	0	0	0	0	0	1	0	0	0	0	0	0	0	0	0	0	0
SmedASXL_013163	85	0	0	0	0	0	0	0	0	0	0	1	0	0	0	0	0	0	0	1	0	0	0	0	0	0	0	0	0	0	0	0	0	0	1	0	0	0	0	0	0	0	0	0	0	0	0	0	0
SmedASXL_017463	85	0	0	0	0	1	0	0	0	0	0	1	0	0	0	0	0	0	0	0	0	0	0	0	0	0	0	0	0	0	0	0	0	0	0	0	0	0	0	0	0	0	0	0	0	0	0	0	0
SmedASXL_004708	84	0	0	0	0	0	0	0	0	0	0	0	0	0	0	0	2	0	0	0	0	0	0	0	0	0	0	0	0	0	1	1	0	0	0	0	0	0	0	0	0	0	0	0	0	0	0	0	0
SmedASXL_006377	84	1	0	0	0	0	1	0	0	0	0	0	0	0	0	1	0	0	0	0	0	0	0	0	0	1	0	0	0	0	0	0	0	0	0	0	0	0	0	0	0	0	0	0	0	0	0	0	0
SmedASXL_004269	81	0	0	0	0	0	0	0	0	0	0	0	0	0	0	0	0	0	0	0	1	0	0	0	0	0	0	0	0	0	0	0	0	0	0	0	0	0	0	0	0	0	0	0	0	0	0	0	0
SmedASXL_005338	81	0	0	0	0	0	0	0	0	0	0	0	0	0	0	0	0	0	0	0	0	0	0	0	0	0	0	1	0	0	0	0	0	0	0	0	0	0	0	0	0	0	0	0	0	0	0	0	2
SmedASXL_007760	79	0	0	0	0	0	0	0	0	0	0	0	0	0	0	0	0	1	0	0	1	0	0	0	0	0	0	1	0	0	0	0	0	0	0	0	0	2	0	0	0	0	0	0	0	0	0	0	0
SmedASXL_011380	79	0	0	0	0	0	0	0	0	0	0	0	0	0	0	0	0	0	0	0	0	0	0	0	0	0	0	0	0	0	2	0	0	0	0	0	0	0	0	0	0	0	0	0	0	0	0	0	0
SmedASXL_016095	79	0	0	0	0	0	0	0	0	0	0	0	0	0	0	0	1	0	0	0	0	0	0	0	0	0	0	0	0	0	0	0	0	0	0	0	0	0	0	0	0	0	0	1	0	0	0	0	0
SmedASXL_006842	78	0	0	0	0	0	0	0	0	0	0	0	0	0	0	0	0	0	0	0	0	0	0	0	0	0	0	0	0	0	0	0	0	0	0	0	0	0	0	0	0	1	0	0	0	0	0	0	0
SmedASXL_015930	78	0	0	0	0	0	0	0	0	0	0	1	0	0	0	0	0	0	0	0	0	0	0	0	0	0	0	0	0	0	0	0	0	0	0	0	1	2	0	0	0	0	0	1	0	0	0	0	0
SmedASXL_006149	77	0	0	0	0	0	0	0	0	0	0	0	0	0	0	0	0	0	0	0	0	0	0	0	0	0	0	0	0	0	0	0	0	0	0	0	0	0	0	0	0	0	0	1	0	0	0	0	0
SmedASXL_011041	77	0	1	0	0	0	0	0	0	0	0	0	0	0	0	0	0	0	0	0	0	0	0	0	1	0	0	0	0	0	0	0	0	0	0	0	0	0	0	0	0	0	0	0	1	0	0	0	0
SmedASXL_017278	77	0	1	0	0	1	0	0	0	0	0	0	0	0	0	0	0	0	0	0	0	1	0	0	0	0	1	0	0	0	0	0	0	0	0	0	0	0	0	0	0	0	0	0	0	0	0	0	0
Smed-COE_SmedASXL_000653	76	0	0	0	0	0	0	0	0	0	0	0	0	0	0	0	0	0	0	0	0	0	0	0	0	0	0	0	0	0	0	0	0	0	0	0	0	0	0	0	0	0	0	0	0	0	0	0	0
SmedASXL_019640	76	0	0	0	0	0	0	0	0	0	0	0	0	2	0	0	0	0	0	0	0	0	0	1	0	0	0	0	0	0	0	0	0	0	0	0	0	0	0	0	0	0	0	0	0	0	0	0	0
SmedASXL_001103	75	0	0	0	0	0	0	0	0	0	0	0	0	0	1	0	0	0	0	0	0	2	0	0	0	0	0	0	0	0	0	0	0	0	0	0	0	0	0	0	0	1	0	2	0	0	0	0	0
SmedASXL_011997	75	0	0	0	0	0	0	0	0	0	0	0	0	0	0	0	0	0	0	0	0	0	0	0	0	0	0	0	0	0	0	0	0	0	0	0	0	0	0	0	0	0	0	0	0	0	0	1	0
SmedASXL_013064	75	0	0	0	0	0	0	0	0	0	1	0	0	0	0	0	0	0	0	0	0	0	0	0	0	2	0	0	1	0	0	0	0	0	0	0	0	0	0	0	0	0	0	0	0	0	0	0	0
SmedASXL_018749	75	0	0	0	0	0	0	0	0	0	0	0	0	0	0	0	0	0	0	0	0	1	0	0	0	0	0	0	0	0	0	0	0	0	0	0	0	0	0	0	0	0	0	0	0	0	0	0	0
SmedASXL_007702	74	0	0	0	0	0	0	0	0	0	0	0	0	0	0	0	0	0	0	0	0	0	0	0	0	0	0	0	0	0	0	0	0	0	0	0	0	1	0	0	0	0	0	0	0	0	0	0	0
SmedASXL_008132	74	0	0	0	0	0	0	0	0	0	0	0	0	0	0	0	0	0	0	0	0	0	0	0	0	0	0	0	0	0	0	0	0	0	0	0	0	0	0	0	0	0	0	0	0	0	0	0	0
SmedASXL_013169	74	1	0	0	0	0	0	0	0	0	0	0	0	0	0	0	1	1	2	0	0	0	0	0	0	1	1	0	0	0	0	0	0	0	0	0	1	0	0	0	0	0	0	0	0	0	0	0	0
SmedASXL_005803	73	0	0	0	0	0	0	0	0	0	0	0	0	0	0	0	0	0	0	0	0	0	0	0	0	0	0	0	0	0	3	0	0	0	0	0	0	0	1	0	0	0	0	0	0	0	0	0	0
SmedASXL_010367	73	0	0	0	0	0	0	0	0	0	0	0	0	0	0	0	0	0	0	0	0	0	0	0	0	1	0	0	0	0	0	0	0	0	0	0	0	0	0	0	0	0	0	0	0	0	0	0	0
SmedASXL_013156	73	0	0	0	0	0	0	0	2	0	0	0	0	0	0	0	0	0	0	0	0	0	0	0	0	0	0	0	0	0	0	0	0	0	0	0	0	0	0	0	0	1	0	1	0	0	0	0	0
SmedASXL_015117	73	0	0	0	0	0	0	0	0	0	0	0	1	0	0	0	0	0	0	0	0	0	0	0	0	0	0	0	0	0	0	0	0	0	0	0	0	0	0	0	0	0	0	0	0	0	0	0	0
SmedASXL_000759	72	1	0	0	0	0	0	0	0	0	0	0	0	0	1	0	0	0	0	0	0	0	0	0	0	0	0	0	0	0	0	0	1	0	0	0	0	0	0	0	0	0	0	0	0	0	0	0	0
SmedASXL_001599	72	0	0	1	0	0	0	0	1	0	0	0	0	0	0	0	0	0	0	0	0	0	0	0	0	0	0	0	0	0	0	0	0	1	0	0	0	0	0	0	0	0	0	0	0	0	0	0	0
SmedASXL_008315	72	0	0	0	0	0	0	0	0	0	0	0	0	0	0	0	0	0	0	0	0	0	0	0	0	0	0	0	1	0	0	1	0	0	0	0	0	0	0	0	0	0	0	0	0	0	0	0	0
SmedASXL_014944	72	0	1	0	0	0	0	0	1	0	0	0	0	0	0	0	1	0	0	0	0	0	0	0	0	0	0	0	0	0	0	0	2	0	0	0	0	0	0	0	0	0	0	0	0	0	0	0	0
SmedASXL_072287	72	0	0	0	0	0	0	0	0	0	0	0	0	0	0	0	0	0	0	0	0	0	0	0	0	0	0	0	0	0	1	0	0	0	0	0	0	0	0	0	0	0	0	0	0	1	0	0	0
SmedASXL_079276	72	0	0	0	0	0	0	0	1	0	0	0	2	0	0	0	0	0	0	0	0	0	0	0	0	0	0	0	0	0	0	0	0	0	0	0	0	0	0	0	0	0	0	0	0	0	0	0	0
SmedASXL_010761	70	1	0	0	0	0	0	0	0	0	0	0	0	0	2	1	0	0	0	0	0	0	0	0	0	0	0	1	0	0	0	0	0	0	0	0	0	0	0	0	0	0	1	0	0	0	0	0	0
SmedASXL_012575	70	0	0	0	0	0	0	0	0	1	0	0	0	0	0	0	0	0	0	0	0	0	0	0	0	0	0	0	0	0	0	0	0	0	0	0	0	0	0	0	0	0	0	0	0	0	0	0	0
SmedASXL_014310	70	0	0	0	0	0	0	0	0	0	0	1	0	1	0	0	0	0	0	0	0	0	0	0	0	0	0	0	1	0	0	0	0	0	0	0	0	0	0	0	0	0	0	0	0	0	0	0	0
SmedASXL_006645	69	0	0	0	0	0	0	0	0	0	0	0	0	0	0	0	2	0	0	0	0	0	0	0	0	0	0	0	0	0	0	0	0	0	1	0	0	0	0	0	0	0	0	0	0	0	0	0	0
SmedASXL_016259	69	0	2	0	0	0	0	0	0	0	0	0	0	0	1	0	0	0	0	0	0	0	0	0	0	0	0	0	0	0	0	0	0	0	0	0	0	0	0	0	0	0	0	0	0	0	0	0	0
SmedASXL_002833	68	0	0	0	0	0	0	0	0	0	0	0	0	0	0	0	0	0	0	0	0	0	0	0	0	0	0	0	0	0	0	0	0	0	0	0	0	0	0	0	0	0	0	0	0	0	0	0	0
SmedASXL_004782	67	0	1	0	0	0	0	2	0	1	0	0	0	0	0	0	2	0	1	0	0	0	0	1	0	0	0	0	0	0	0	0	0	0	0	1	1	0	0	0	0	0	0	0	0	0	0	0	0
SmedASXL_006629	67	0	0	0	0	0	0	0	0	0	0	1	0	0	0	0	0	0	0	0	0	0	0	0	0	0	0	0	0	0	0	4	1	0	0	0	0	3	0	0	0	0	0	0	0	0	0	0	0
SmedASXL_008878	67	0	0	0	0	0	0	0	0	0	0	0	0	0	0	0	0	0	0	0	0	0	0	0	0	0	0	0	0	0	0	0	0	0	0	0	0	0	0	0	0	0	0	0	0	0	0	0	0
SmedASXL_011316	67	0	0	0	0	0	0	0	0	0	0	0	0	0	0	0	0	0	0	0	0	0	0	2	0	0	0	0	0	0	0	0	0	0	0	0	0	0	0	0	0	0	0	0	0	0	0	0	0
SmedASXL_006838	66	0	1	0	0	0	0	0	0	0	0	0	0	0	0	0	0	0	0	0	0	0	1	0	0	0	0	0	0	0	0	0	0	0	0	0	0	0	0	0	0	0	0	0	0	1	0	0	0
SmedASXL_008803	65	0	0	0	0	0	0	0	0	0	0	0	0	0	0	0	0	0	0	0	0	0	0	0	0	0	0	0	0	0	0	0	0	0	0	0	0	0	1	0	0	0	0	0	0	0	0	0	0
SmedASXL_013190	65	0	0	0	0	0	0	0	0	1	0	0	0	0	0	0	0	0	0	0	0	0	1	0	0	0	0	0	1	0	0	0	0	0	0	0	0	0	0	0	0	0	0	0	0	0	0	0	0
SmedASXL_015878	65	0	0	0	0	0	0	0	0	0	0	0	1	0	0	0	0	0	0	0	0	0	0	0	0	0	0	1	0	0	0	0	0	0	0	0	0	0	0	0	0	0	0	0	0	0	0	0	0
SmedASXL_017435	65	0	0	0	1	0	0	0	1	0	0	0	0	0	0	0	1	0	0	0	0	2	0	0	0	0	0	0	1	0	0	0	0	0	0	0	0	0	0	0	0	0	0	0	0	0	0	0	0
SmedASXL_002173	64	0	0	0	0	0	0	0	0	0	0	0	0	0	0	0	0	0	0	0	0	0	1	0	0	0	0	0	0	0	0	0	0	0	0	0	0	0	0	0	0	0	0	0	0	0	0	0	0
SmedASXL_007134	64	0	0	0	0	0	0	0	0	0	0	0	0	0	0	0	0	0	0	0	0	0	0	0	0	0	0	0	0	0	0	0	0	0	0	0	0	0	0	0	0	0	0	0	0	0	0	0	0
SmedASXL_015621	64	0	0	0	0	0	0	0	0	0	0	0	0	0	0	1	0	0	0	0	0	0	0	0	0	0	0	0	0	0	0	0	0	0	2	0	0	0	0	0	0	0	0	0	0	0	0	0	0
SmedASXL_005357	63	0	0	0	0	0	0	0	0	0	1	1	0	0	1	0	0	1	0	0	0	0	0	0	0	0	0	0	0	0	0	0	0	0	0	0	0	0	0	0	0	0	0	0	0	0	0	0	0
SmedASXL_010857	63	0	0	0	0	0	0	0	0	0	0	0	0	0	0	0	0	0	0	0	0	0	0	0	0	0	1	0	0	0	0	0	0	0	0	0	0	0	0	0	0	0	0	0	0	0	0	0	0
SmedASXL_012474	63	0	0	0	0	0	0	0	0	0	0	0	0	0	0	0	0	0	0	0	0	0	0	0	0	0	0	0	0	0	0	0	0	0	0	0	0	0	2	0	0	0	0	0	0	0	0	1	0
SmedASXL_014541	63	0	0	0	0	0	0	0	0	0	0	0	0	0	0	0	0	0	0	0	0	0	0	0	0	0	0	0	0	0	0	0	0	0	0	0	0	0	0	0	0	0	0	0	0	0	0	0	0
SmedASXL_008128	62	0	0	0	0	0	0	0	0	0	0	0	0	0	0	0	0	0	0	0	0	0	0	0	0	0	0	0	0	0	0	0	0	0	0	0	0	0	0	0	0	0	0	0	0	0	0	0	0
SmedASXL_013294	62	0	1	0	0	0	0	0	0	0	0	0	0	0	0	0	0	0	0	0	0	0	0	0	0	0	0	1	0	0	0	0	0	0	0	0	0	0	0	0	0	0	0	0	0	0	0	0	0
SmedASXL_003438	60	0	0	0	0	0	0	0	0	0	0	0	0	0	0	0	1	0	0	0	0	0	0	1	0	0	0	0	0	0	0	1	0	1	0	1	0	0	1	0	0	0	0	0	0	0	0	0	0
SmedASXL_014817	60	0	0	0	0	0	0	0	0	0	0	0	0	0	0	0	0	0	0	0	0	0	0	0	0	0	0	0	0	0	0	0	0	0	0	3	0	0	0	0	0	0	0	0	0	0	0	0	0
SmedASXL_015345	60	0	0	0	0	0	0	0	0	0	0	0	0	0	0	0	0	0	0	0	0	0	2	0	0	0	0	0	0	0	0	0	0	0	0	0	0	0	0	0	0	0	2	0	0	0	0	0	0
SmedASXL_016497	60	0	0	0	0	0	0	0	0	0	0	0	0	0	0	0	5	0	0	0	0	0	0	0	0	0	0	0	0	0	0	0	0	0	0	0	0	0	0	0	0	0	0	0	0	0	0	1	0
SmedASXL_018376	60	0	0	0	0	0	0	0	0	1	0	0	0	0	0	0	0	0	0	0	0	0	0	0	0	0	0	0	0	0	0	0	0	0	0	0	0	0	0	0	0	0	0	0	0	0	0	0	0
SmedASXL_019744	59	0	0	0	0	0	0	0	0	0	0	1	0	0	0	0	0	0	0	0	0	0	0	0	1	0	0	0	0	0	0	0	0	0	0	0	0	0	0	0	0	0	0	0	0	0	0	0	0
SmedASXL_008103	58	0	0	0	0	0	0	0	0	0	0	0	0	0	0	0	0	0	0	0	0	0	0	0	0	0	0	0	0	1	0	0	1	0	0	0	0	0	0	0	0	0	0	0	0	0	0	0	0
SmedASXL_012761	58	0	0	0	0	0	1	0	0	0	0	0	1	0	0	0	0	0	1	0	0	0	0	0	0	0	0	0	0	0	0	0	0	1	0	1	0	0	0	0	0	0	0	0	0	0	0	0	0
SmedASXL_012875	58	0	0	0	0	0	0	0	0	0	1	0	0	0	0	0	0	0	0	0	0	0	0	0	0	0	0	0	0	0	0	0	0	0	1	0	0	0	0	0	0	0	1	0	0	0	0	0	0
SmedASXL_012639	56	0	0	1	0	1	0	0	0	0	0	0	0	0	0	0	0	0	0	0	0	0	0	0	0	0	0	0	0	0	0	0	0	0	0	0	0	0	0	0	0	0	0	0	0	0	0	0	0
SmedASXL_017430	56	0	0	0	0	0	0	0	0	0	0	0	0	0	0	0	0	1	0	0	0	0	0	0	0	0	0	0	0	0	0	0	0	0	0	0	0	0	0	0	0	0	0	0	0	0	0	0	0
SmedASXL_010544	55	0	0	0	0	1	0	0	0	2	0	0	0	0	0	0	0	0	0	0	0	0	0	0	0	0	0	0	0	0	0	0	0	0	0	0	0	0	0	0	0	0	0	0	0	0	0	0	1
SmedASXL_011347	55	0	0	0	0	0	0	0	0	0	0	0	0	0	0	0	0	0	0	0	0	0	0	0	0	0	0	0	1	0	0	0	0	0	0	0	0	0	0	0	0	0	0	0	1	0	0	0	0
SmedASXL_011812	55	0	0	0	0	1	0	0	0	0	0	0	0	0	0	0	0	0	0	0	0	0	0	0	0	0	0	0	0	0	0	0	0	0	0	0	0	0	0	0	0	0	0	0	0	0	0	0	0
SmedASXL_012111	55	0	0	0	0	0	0	0	0	0	0	0	0	0	0	0	0	0	0	0	0	0	0	0	0	0	0	0	0	0	0	0	0	0	0	0	0	0	0	0	0	0	0	0	0	0	0	0	0
SmedASXL_015440	55	0	0	0	0	0	0	0	0	0	0	0	0	0	0	0	0	0	0	0	0	0	0	0	0	0	0	0	0	0	0	0	0	0	0	0	0	0	0	0	0	0	0	0	0	0	0	0	0
SmedASXL_000275	54	0	0	0	0	1	0	0	0	0	0	0	0	0	0	0	0	0	0	2	0	0	0	0	0	0	0	0	0	2	0	0	0	0	0	0	0	0	0	0	0	0	0	0	0	0	0	0	0
SmedASXL_008122	54	0	0	0	0	0	0	0	0	0	0	0	0	0	0	0	0	0	0	0	0	0	0	0	0	0	0	0	0	0	0	0	0	1	0	0	0	0	0	0	0	0	1	1	0	0	0	0	0
SmedASXL_016134	54	0	0	0	0	0	0	0	0	0	0	0	0	0	0	0	2	0	0	0	0	0	0	0	0	0	0	0	0	0	0	0	0	0	0	0	0	0	0	0	0	0	0	0	0	0	0	0	0
SmedASXL_018026	54	0	0	0	0	0	0	0	0	0	0	0	0	0	0	1	0	0	0	0	0	0	0	0	0	0	0	0	0	0	0	0	0	0	0	0	0	0	0	0	1	0	0	0	0	0	0	0	0
SmedASXL_004599	53	0	0	0	0	0	1	0	0	0	0	0	0	1	0	0	0	0	0	0	0	0	0	0	0	0	0	1	0	0	0	0	0	0	0	0	0	0	0	0	0	0	0	0	0	0	0	0	0
SmedASXL_007714	53	0	0	0	0	1	0	0	0	0	2	0	0	0	0	0	0	0	0	0	0	0	0	0	0	0	0	0	0	0	0	0	0	0	0	0	0	0	0	0	0	0	0	0	0	0	0	0	0
SmedASXL_012469	53	0	0	0	0	0	0	0	0	0	0	0	0	0	0	0	0	0	0	0	0	0	0	0	0	0	0	0	0	0	0	0	0	0	0	0	0	0	0	0	0	0	0	0	0	0	0	0	0
SmedASXL_014802	53	0	0	0	0	1	0	1	0	0	0	0	0	0	0	0	0	0	0	0	0	0	0	0	1	0	0	0	0	0	0	0	0	0	0	0	0	0	0	0	0	0	0	0	0	0	0	0	0
SmedASXL_017821	53	0	0	0	0	0	0	0	0	0	0	0	0	0	0	0	0	0	0	0	0	0	0	0	0	0	0	0	0	0	0	0	0	0	0	0	0	0	0	0	0	0	0	0	0	0	1	0	0
SmedASXL_001941	52	0	1	0	0	0	0	0	0	0	0	0	0	0	0	0	0	0	0	0	0	0	0	0	0	0	0	0	0	0	0	0	0	0	0	0	0	0	0	0	1	0	0	0	0	0	1	0	0
SmedASXL_005388	52	0	0	1	0	0	0	0	0	0	0	0	0	0	0	0	0	0	0	0	0	0	0	0	0	0	0	0	0	0	0	0	0	0	0	0	0	0	1	0	0	0	0	0	0	0	0	0	0
SmedASXL_005666	52	0	0	0	0	0	0	0	0	0	0	0	0	0	0	0	0	0	0	0	0	0	0	0	0	0	0	0	0	0	0	0	0	0	0	0	0	0	0	0	0	0	0	0	0	0	0	0	0
SmedASXL_010197	52	0	0	1	0	0	0	0	0	0	0	0	0	0	0	0	0	0	0	0	0	0	0	0	0	0	0	0	0	0	0	0	0	0	0	0	0	0	1	0	0	0	0	0	0	0	0	0	1
SmedASXL_013150	52	0	0	0	0	0	0	0	0	0	0	0	0	0	0	0	0	0	0	0	0	0	0	0	0	0	0	0	0	0	0	0	0	0	0	0	0	0	0	0	0	0	1	1	0	0	0	0	0
SmedASXL_014235	52	0	0	0	0	0	0	0	0	0	0	0	0	0	0	0	0	0	0	0	0	0	0	0	0	0	0	0	0	0	0	0	0	0	0	0	0	0	0	0	0	0	0	0	0	0	0	0	0
SmedASXL_014600	52	0	0	0	0	0	0	0	0	0	0	0	0	0	0	0	1	0	0	0	0	0	0	0	0	0	0	0	0	0	0	0	0	0	0	0	0	0	0	0	0	0	0	0	0	0	0	0	0
SmedASXL_069490	52	0	0	0	0	0	0	0	0	0	0	0	0	1	0	0	0	0	0	0	0	0	0	0	0	0	1	0	0	0	0	0	0	0	0	0	0	0	0	0	0	0	1	2	0	0	0	0	0
SmedASXL_010734	51	0	0	0	0	0	1	0	0	0	0	0	0	0	0	0	0	0	0	0	0	0	0	0	0	0	1	0	0	0	0	0	0	0	0	0	0	0	0	1	0	1	0	0	0	0	0	0	0
SmedASXL_016726	51	0	0	0	0	0	0	0	0	0	0	0	0	0	0	0	0	0	0	0	0	0	0	0	0	0	0	0	0	0	0	0	1	0	0	0	0	0	0	0	0	0	1	0	0	0	0	0	0
SmedASXL_011814	50	0	0	0	0	0	0	0	0	1	0	0	0	0	0	0	0	0	0	0	0	0	0	0	0	0	0	0	0	0	0	0	0	0	0	0	0	0	0	0	0	0	0	0	0	0	0	0	0
SmedASXL_012406	50	0	0	0	0	0	0	1	0	0	0	0	0	0	0	1	1	0	0	0	0	0	0	0	0	0	0	0	0	0	0	0	0	0	0	0	0	0	0	0	0	0	0	0	0	0	0	0	0
SmedASXL_016694	50	0	0	0	0	0	0	0	0	0	0	0	0	0	0	0	0	0	0	0	0	0	0	0	0	1	0	0	0	0	0	0	1	0	0	0	0	0	0	0	0	0	0	0	0	0	0	0	0
SmedASXL_017482	50	0	0	0	0	0	0	1	0	0	0	1	0	0	0	1	0	0	0	0	0	0	0	0	0	0	0	0	0	0	0	0	0	0	0	0	0	0	1	0	0	0	0	0	0	0	0	0	0
SmedASXL_018891	50	0	0	0	0	0	0	0	0	0	0	0	0	0	0	0	0	0	0	0	0	0	0	0	0	0	0	0	0	0	0	0	0	0	0	0	0	0	0	0	0	0	0	0	0	0	0	0	0
SmedASXL_010326	49	0	1	0	0	0	0	0	0	0	0	0	0	1	0	0	0	0	0	0	0	0	1	0	0	0	0	0	0	1	0	0	0	0	0	0	0	0	0	0	1	1	0	0	0	0	0	0	0
SmedASXL_011664	49	0	0	0	0	0	0	0	0	0	0	0	0	0	0	0	0	0	0	0	0	0	0	0	0	0	0	0	0	0	0	0	0	0	0	0	0	0	0	0	0	0	0	0	0	0	0	0	0
SmedASXL_011687	49	0	0	0	0	0	0	0	0	0	0	0	0	0	0	0	0	0	0	0	0	0	0	0	0	0	0	0	0	0	0	1	1	0	0	0	0	0	0	0	0	0	0	0	0	0	0	0	1
SmedASXL_013189	49	0	0	0	0	0	0	0	0	0	2	0	0	0	0	0	0	0	0	0	0	0	0	0	1	0	0	0	0	0	0	0	0	0	0	0	0	0	0	0	0	1	0	0	0	0	0	0	0
SmedASXL_015256	49	0	0	0	0	0	0	0	0	0	0	0	0	0	0	0	0	0	1	0	0	0	0	0	0	0	0	0	0	0	0	0	0	0	0	0	0	0	0	0	0	0	0	0	0	0	0	0	0
SmedASXL_016618	49	0	0	0	0	0	0	2	0	0	0	0	0	0	0	0	0	0	0	0	0	0	0	0	0	0	0	0	0	0	0	0	1	0	0	0	0	0	0	0	0	0	0	0	0	0	0	0	0
SmedASXL_007578	48	0	0	0	0	0	0	0	0	0	0	0	0	0	0	0	0	0	0	0	0	0	0	1	0	0	0	1	0	0	0	0	0	0	0	0	0	0	0	0	0	0	0	0	0	0	0	0	0
SmedASXL_012587	48	1	0	0	0	0	0	0	1	0	0	0	0	0	0	0	0	0	0	0	0	0	0	0	0	0	0	0	0	0	0	0	0	1	0	0	0	0	0	0	0	0	0	0	0	0	0	0	0
SmedASXL_000382	46	0	0	0	0	0	0	0	0	0	0	0	0	0	0	0	0	0	0	0	0	0	0	0	0	0	0	0	0	0	0	0	0	0	0	0	0	0	0	0	0	0	0	0	0	0	0	0	0
SmedASXL_004810	46	0	1	0	0	0	0	0	0	0	0	0	0	0	0	0	0	0	0	0	0	0	0	0	0	0	0	0	0	0	0	0	0	0	1	1	0	0	0	0	0	0	0	0	0	0	0	0	0
SmedASXL_006417	46	0	0	0	0	0	0	0	0	0	0	0	0	0	0	0	0	0	0	0	0	0	0	0	0	0	0	0	0	0	0	0	0	0	0	0	0	0	0	0	0	0	0	0	0	0	0	0	0
SmedASXL_007866	46	0	0	0	0	0	0	0	0	0	0	0	1	0	0	0	1	0	0	0	0	0	0	0	0	0	0	0	0	0	0	0	0	0	0	0	0	0	0	0	0	0	0	0	0	0	0	0	0
SmedASXL_008748	46	0	0	0	0	0	0	0	0	0	0	0	0	0	0	0	0	0	0	0	0	0	0	0	0	0	0	0	0	0	0	0	0	0	0	0	0	0	1	0	0	0	0	7	0	0	0	0	0
SmedASXL_011723	46	0	0	0	0	0	1	0	0	0	0	0	0	0	1	1	0	0	0	0	0	0	0	0	1	0	0	0	0	0	0	0	0	0	1	0	0	0	0	0	0	0	0	0	0	0	0	0	1
SmedASXL_014343	46	0	0	0	0	1	1	0	0	0	0	0	0	0	0	0	0	1	0	0	0	1	0	0	0	0	0	0	0	0	0	0	0	0	0	0	0	0	0	0	0	0	0	0	0	0	0	0	0
SmedASXL_017068	46	0	0	0	0	0	0	0	1	0	1	0	0	0	0	0	0	0	0	0	0	0	0	0	0	0	0	0	0	0	0	0	0	0	0	0	0	0	0	0	0	0	0	0	0	0	0	0	0
SmedASXL_019079	46	0	0	0	0	0	0	0	0	0	0	0	0	0	0	0	0	0	0	0	0	0	0	0	0	0	0	0	0	0	0	0	0	0	0	0	0	0	0	0	0	0	0	0	0	0	0	0	0
SmedASXL_019497	46	0	0	0	0	0	0	0	0	0	0	0	0	0	0	0	0	0	0	0	0	0	0	0	0	0	0	0	0	0	0	0	0	0	0	0	0	0	0	0	0	0	0	0	0	0	0	0	0
SmedASXL_007025	45	0	0	0	0	0	0	0	0	0	0	0	1	0	0	0	0	0	0	0	0	0	0	0	0	0	0	0	0	0	0	0	0	1	0	0	0	0	0	0	0	0	0	0	0	0	0	0	1
SmedASXL_009916	45	0	0	0	0	0	0	0	0	0	0	0	0	0	0	0	0	0	0	0	0	0	0	0	0	0	0	0	0	0	0	0	0	0	0	0	0	0	0	0	0	0	0	0	0	0	0	0	0
SmedASXL_015413	45	0	0	0	0	0	0	0	0	0	0	0	0	0	0	0	0	0	0	1	0	0	0	0	0	0	0	0	0	0	0	0	0	0	0	0	0	0	0	0	1	0	0	0	0	0	0	0	0
SmedASXL_016958	45	0	0	0	0	0	0	0	0	0	0	0	0	0	0	0	0	0	0	0	0	0	0	0	0	0	0	0	0	0	0	0	0	0	0	0	0	0	0	0	0	0	0	0	0	0	0	0	0
SmedASXL_018187	45	1	1	0	0	0	0	0	0	0	0	0	0	0	0	0	1	1	0	0	0	0	0	0	0	0	0	0	0	0	1	0	1	0	0	0	0	0	1	0	0	0	0	0	0	0	0	0	0
SmedASXL_008850	44	0	1	0	0	0	0	0	0	0	0	0	0	0	0	0	0	0	0	0	0	1	0	0	0	0	1	0	0	0	0	0	0	0	0	0	0	0	0	0	0	0	0	0	0	0	0	0	0
SmedASXL_011007	44	0	0	1	0	0	0	0	0	0	0	0	0	0	0	0	0	0	0	0	0	0	0	0	0	0	0	0	0	0	0	0	0	0	0	0	0	0	0	0	0	0	0	0	0	0	0	0	1
SmedASXL_011806	44	0	0	0	0	0	0	0	0	0	0	0	0	0	0	0	0	0	0	0	0	0	0	0	0	0	0	0	0	0	0	0	0	0	0	0	0	0	0	0	0	0	0	0	0	0	0	0	0
Smed-gli-1_SmedASXL_012189	44	0	0	1	0	0	0	0	0	0	0	0	0	0	0	0	0	0	0	0	0	0	0	0	0	0	0	0	0	0	0	0	0	0	0	1	0	0	0	0	0	0	0	0	0	0	0	0	0
SmedASXL_017142	44	0	0	0	0	0	0	0	0	0	0	0	0	0	0	0	0	0	0	0	0	0	0	0	0	0	0	0	0	0	0	0	0	0	0	0	0	0	0	0	0	0	0	0	0	0	0	0	0
Smed-klf_SmedASXL_005628_SmedASXL_070368	43	0	0	0	0	0	0	0	0	0	0	0	0	0	0	1	0	0	0	0	0	0	0	0	0	0	0	0	0	0	0	0	0	0	0	0	0	0	0	0	0	0	0	0	0	0	0	0	0
SmedASXL_009973	43	0	0	0	0	0	0	0	0	0	0	0	0	0	0	0	0	0	0	0	0	0	0	0	0	0	0	0	0	0	0	0	1	0	0	0	0	0	0	0	0	0	0	0	0	0	0	0	0
SmedASXL_010733	43	0	0	0	0	0	0	0	0	0	0	0	0	0	0	0	0	0	0	0	0	0	0	0	0	0	0	0	0	0	0	0	0	0	0	0	0	0	0	0	0	0	0	0	0	0	0	0	0
SmedASXL_000127	42	0	0	0	0	0	0	0	0	0	0	0	0	0	0	0	0	0	0	0	0	0	0	1	0	0	0	0	0	0	0	0	0	0	0	0	0	0	0	0	0	0	0	0	0	0	0	0	0
Smed-dvl-b_SmedASXL_006350	42	0	0	0	0	0	0	0	0	0	0	0	0	0	0	0	0	0	0	0	0	0	0	0	0	0	0	0	0	0	0	0	1	0	0	0	0	0	0	0	0	0	0	0	0	0	0	0	0
SmedASXL_007225	42	0	0	0	0	0	0	0	0	0	0	0	0	0	0	0	0	0	0	0	0	0	0	0	0	0	0	0	0	0	0	0	0	0	0	0	0	0	0	0	0	0	0	0	0	0	0	0	0
SmedASXL_011130	42	0	0	0	0	0	0	0	0	0	0	0	0	0	0	0	0	0	0	0	0	0	0	0	0	0	0	0	0	0	0	1	0	0	0	0	0	0	0	0	0	0	0	0	0	0	0	0	0
SmedASXL_014618	42	1	0	0	0	0	0	0	0	0	0	0	0	0	0	0	0	0	0	0	0	0	0	0	0	0	0	0	0	0	0	0	0	0	0	0	0	0	0	0	0	0	0	1	0	0	0	0	0
SmedASXL_015270	42	0	0	0	0	0	0	0	0	0	0	0	0	0	0	0	0	0	0	0	0	0	0	0	0	0	0	0	0	0	0	0	0	0	0	0	0	0	0	0	0	0	0	0	0	0	0	0	0
SmedASXL_015754	41	0	0	0	0	0	0	0	0	0	0	0	0	0	0	0	0	0	0	0	0	0	0	0	0	0	0	0	0	0	0	0	0	0	0	0	0	0	0	0	0	0	0	0	0	0	0	0	0
SmedASXL_009692	40	0	0	0	0	0	0	0	0	0	0	0	0	0	0	0	0	0	0	0	0	0	0	0	0	0	0	0	0	0	0	0	0	0	0	0	0	0	0	0	0	0	0	0	0	0	0	0	0
SmedASXL_017518	40	0	0	0	0	0	0	0	0	0	0	0	0	0	0	0	0	0	0	0	0	0	0	0	0	0	0	0	0	0	0	0	0	0	0	0	0	0	0	1	0	0	0	0	0	0	0	0	0
SmedASXL_007365	39	1	0	0	0	0	0	0	0	0	0	0	0	0	0	0	1	0	0	0	0	0	0	0	0	0	0	0	1	0	0	0	0	0	0	0	0	0	0	0	0	0	0	0	0	0	0	0	0
SmedASXL_010281	39	1	0	0	0	0	0	0	0	0	0	0	0	0	0	0	0	0	0	0	0	0	0	0	0	0	0	0	0	0	0	0	0	0	0	0	0	0	0	0	0	0	0	0	0	0	0	1	0
SmedASXL_012256	39	0	0	0	0	0	0	0	0	0	0	0	0	0	0	0	0	0	0	0	0	0	0	0	0	0	0	0	0	0	0	0	0	0	0	0	0	0	0	0	0	0	0	0	0	0	0	0	0
SmedASXL_013233	39	0	0	1	0	0	0	0	0	0	0	1	0	0	0	0	0	0	0	1	0	1	0	0	0	0	0	0	0	0	0	0	0	0	0	0	0	0	0	0	0	1	0	0	0	0	0	0	0
SmedASXL_013521	39	0	0	0	0	0	0	0	0	0	0	0	0	0	0	0	0	0	0	0	0	0	0	0	0	0	0	0	0	1	0	1	0	0	0	0	0	0	0	1	0	0	0	0	1	0	0	0	0
SmedASXL_015101	39	0	0	0	0	0	0	0	0	0	0	0	0	0	0	0	0	0	0	0	0	0	0	0	0	0	0	0	0	0	0	0	0	0	0	0	0	0	0	0	0	0	0	0	0	0	0	0	0
SmedASXL_015248	39	0	0	0	0	0	0	0	0	0	0	0	0	0	0	0	0	0	0	0	0	0	0	0	0	0	0	0	0	0	0	0	0	0	0	0	0	0	0	0	0	0	0	0	0	0	0	0	0
SmedASXL_018303	39	0	0	0	0	0	0	0	0	0	0	1	0	0	0	0	0	0	0	0	0	0	0	0	0	0	0	0	0	0	0	0	0	0	0	0	0	0	0	0	0	0	0	0	0	0	0	0	0
SmedASXL_003824	38	2	1	1	0	0	0	0	0	0	0	0	0	0	0	0	0	0	0	0	0	0	0	0	0	0	0	0	0	0	0	0	0	0	0	0	0	0	0	0	0	0	0	0	0	0	0	0	0
SmedASXL_010809	38	0	0	0	0	0	0	0	0	0	0	0	0	2	0	0	0	0	0	0	0	0	0	0	0	0	0	0	0	0	0	0	0	0	0	0	1	0	0	0	0	0	0	0	0	0	0	0	0
SmedASXL_011621	38	0	0	0	0	0	0	0	0	0	0	0	0	0	0	0	0	0	0	0	0	0	0	0	0	0	0	0	0	0	0	0	0	0	0	0	0	0	0	0	0	0	0	0	0	0	0	0	0
SmedASXL_011689	38	0	0	0	0	0	0	0	0	0	0	0	0	0	0	0	0	0	0	0	0	0	0	0	0	0	0	0	1	0	0	0	0	0	0	0	0	0	0	0	0	0	0	0	1	0	0	0	0
SmedASXL_015829	38	0	0	0	0	0	0	0	0	0	0	0	0	0	0	0	0	0	0	1	0	0	0	0	2	0	0	0	0	0	0	0	0	0	0	0	0	0	0	0	0	0	0	0	0	0	0	0	0
SmedASXL_005579	37	0	0	0	0	0	0	0	0	0	0	0	0	0	0	0	0	0	0	0	0	0	0	0	0	0	0	0	0	0	0	0	0	0	0	0	0	0	0	0	0	0	0	0	0	0	0	0	0
SmedASXL_006516	37	0	0	0	0	0	1	0	0	0	0	0	0	0	0	0	0	0	0	0	0	0	0	0	1	0	0	0	0	0	0	0	0	0	0	0	0	0	0	0	0	0	0	0	0	0	0	0	0
SmedASXL_006857	37	0	0	0	0	0	0	0	0	0	0	0	0	0	0	0	0	0	0	0	0	0	0	0	1	0	0	0	0	0	0	0	0	0	0	0	0	0	0	0	0	0	0	0	0	0	0	0	0
SmedASXL_008220	37	0	0	0	0	0	0	0	0	0	0	0	0	0	0	0	0	0	0	0	0	0	0	0	0	0	0	0	0	0	0	0	0	0	0	0	0	0	0	0	0	0	0	0	0	0	0	0	0
SmedASXL_010435	37	0	0	0	0	0	0	0	0	0	0	0	0	0	0	0	0	0	0	0	0	0	0	0	0	0	0	0	0	0	0	0	0	0	0	0	0	0	0	0	0	0	0	0	0	0	0	0	0
SmedASXL_013094	37	1	1	0	0	0	0	0	0	0	0	0	0	0	1	0	0	0	0	0	0	0	0	0	0	0	0	0	0	0	0	0	0	0	0	0	0	0	0	0	0	0	0	0	0	0	0	0	0
SmedASXL_018624	37	1	0	0	0	0	0	0	0	0	0	0	0	0	0	0	0	0	0	0	0	0	0	0	0	0	0	0	0	0	0	0	0	0	0	0	0	0	0	0	0	0	0	0	0	0	0	0	0
SmedASXL_006383	36	0	0	0	0	0	0	0	0	0	0	0	0	0	0	0	0	0	0	0	0	0	0	0	1	0	0	0	0	0	0	0	1	0	0	0	0	0	0	0	0	0	0	0	0	0	0	0	0
SmedASXL_007377	36	0	0	0	0	0	0	0	0	0	0	0	0	0	0	0	0	0	0	0	0	0	0	0	0	0	0	0	0	0	0	0	0	0	0	0	0	0	0	0	0	0	0	0	0	0	0	0	0
SmedASXL_014210	36	0	0	0	0	0	0	0	0	0	0	0	0	0	0	0	1	0	0	0	0	0	0	0	0	0	0	0	0	0	0	0	0	0	0	0	0	0	0	0	0	0	0	0	0	0	0	0	0
SmedASXL_017189	36	0	0	0	0	0	0	0	0	0	0	0	0	0	0	0	0	0	0	2	0	0	0	0	0	0	0	0	0	0	0	0	0	0	0	0	0	0	0	0	0	0	0	0	0	0	0	0	0
SmedASXL_006465	35	0	0	0	0	0	0	0	0	0	0	0	0	0	0	0	0	0	0	0	0	0	0	0	0	0	0	0	0	0	0	0	0	0	0	0	0	0	0	0	0	0	0	0	0	0	0	0	0
SmedASXL_008862	35	0	0	0	0	0	0	0	0	0	0	0	0	0	0	0	0	0	0	0	0	0	0	1	0	0	0	0	0	0	0	0	0	0	0	0	0	0	0	1	0	0	0	0	0	0	0	0	0
SmedASXL_009664	35	0	0	0	0	0	0	0	0	0	0	0	0	0	0	0	0	0	0	0	0	0	0	0	0	0	0	0	0	0	0	0	0	0	0	0	0	0	0	0	0	0	0	0	0	0	0	0	0
SmedASXL_014708	35	0	0	0	0	0	0	0	0	0	0	0	0	0	0	0	0	0	0	0	0	0	0	0	0	0	0	0	0	0	0	0	0	0	0	0	0	0	0	0	0	0	0	0	0	0	0	0	0
SmedASXL_001270	34	0	0	0	0	0	0	0	0	1	0	0	0	0	0	1	0	0	0	0	0	0	0	0	0	0	0	1	0	0	0	0	0	1	0	0	0	0	0	0	0	0	0	0	0	0	0	0	0
SmedASXL_009728	34	0	0	0	0	0	0	0	0	0	0	0	0	0	0	0	0	0	0	0	0	0	0	0	0	0	0	0	0	0	0	0	0	0	0	0	0	0	0	0	0	0	0	1	0	0	0	0	0
SmedASXL_010858	34	0	0	0	0	0	0	0	0	0	0	0	1	0	0	0	0	0	0	0	0	0	0	0	0	0	0	0	0	0	0	0	0	0	0	0	0	0	0	0	0	0	0	0	0	0	0	0	0
SmedASXL_011453	34	0	0	0	0	0	0	0	0	0	0	0	0	0	0	0	0	0	0	0	0	0	0	0	0	0	0	0	0	0	0	0	0	0	0	0	0	0	0	0	0	0	0	0	0	0	0	0	0
SmedASXL_011652	34	0	0	0	0	0	0	0	0	0	0	0	0	0	0	0	0	0	0	0	0	0	0	0	0	0	0	0	1	0	0	0	0	0	0	0	0	0	1	0	0	0	0	0	0	0	0	0	0
SmedASXL_011922	34	0	0	0	0	1	0	0	0	0	1	0	0	0	0	0	0	0	0	0	0	0	0	0	0	0	0	0	0	0	0	0	0	0	0	0	1	0	0	0	0	0	0	0	0	0	0	0	0
SmedASXL_015439	34	0	0	0	0	0	0	0	1	0	0	0	0	0	0	0	1	0	0	0	0	0	0	0	0	0	0	0	0	0	1	0	0	0	0	0	0	0	0	0	0	0	0	0	0	0	0	0	0
SmedASXL_005121	33	0	1	0	0	0	0	0	0	0	0	0	0	0	0	0	0	0	0	0	0	0	0	0	0	0	0	0	0	0	0	0	0	0	0	0	0	0	0	0	0	0	0	0	0	0	0	0	0
SmedASXL_012358	33	0	0	0	0	0	0	0	0	0	0	0	0	0	0	0	0	1	0	0	0	0	0	0	0	0	0	0	0	0	0	0	0	0	0	0	0	0	0	0	0	0	0	0	0	0	0	0	0
SmedASXL_012918	33	0	0	0	0	0	0	0	0	0	0	0	0	0	0	0	0	0	0	0	0	0	0	0	0	0	0	0	0	0	0	0	0	0	0	0	0	0	0	0	0	0	0	0	0	0	0	0	0
SmedASXL_016434	33	0	0	0	0	0	0	0	0	0	0	0	0	0	0	0	0	0	0	0	0	0	0	0	0	0	0	0	0	0	0	0	1	0	0	0	0	0	0	0	0	0	0	0	0	0	0	0	0
SmedASXL_010870	32	0	0	0	0	0	0	0	0	0	0	0	0	0	0	0	0	0	0	0	0	0	0	0	0	0	0	0	0	0	0	0	0	0	0	0	0	0	1	0	0	0	0	0	0	0	0	0	0
SmedASXL_011371	32	0	0	0	0	0	0	0	0	0	1	0	0	0	0	0	0	0	0	0	0	0	0	0	0	0	0	0	0	0	0	0	0	0	0	0	0	0	0	0	0	0	0	0	0	0	0	0	0
SmedASXL_014257	32	0	0	0	0	0	0	0	0	0	0	0	0	0	0	0	0	0	0	0	0	0	0	0	0	0	0	0	0	0	0	1	0	0	0	0	0	0	0	0	0	0	0	0	0	0	0	0	0
SmedASXL_017222	32	0	0	0	0	0	0	0	0	0	0	0	0	0	0	0	0	0	0	0	0	0	0	0	0	0	0	0	0	0	0	0	0	0	0	0	0	0	0	0	0	0	0	0	0	0	0	0	0
SmedASXL_001521	31	0	0	0	0	0	0	0	0	0	0	0	0	0	0	0	0	0	0	0	0	0	0	0	0	0	0	0	0	0	0	0	0	0	0	0	0	0	0	0	0	0	0	0	0	0	0	0	0
SmedASXL_004486	31	0	0	0	0	0	0	0	0	0	0	0	0	0	0	0	0	0	0	0	0	0	1	0	0	0	0	0	0	0	0	0	0	0	0	0	0	0	0	0	0	0	0	0	0	0	0	0	0
SmedASXL_011863	31	0	0	0	0	0	0	0	0	0	0	0	0	0	0	1	1	0	0	0	0	0	0	0	0	0	0	0	0	0	0	0	0	0	0	0	0	0	0	0	0	0	0	0	0	0	0	0	0
SmedASXL_012767	31	0	0	0	0	0	0	0	0	0	0	0	0	0	0	0	0	0	0	0	0	0	0	0	0	0	0	0	0	0	0	0	0	0	0	0	0	0	0	0	0	0	0	0	0	0	0	0	0
SmedASXL_013579	31	0	0	0	0	0	0	0	0	0	0	0	0	0	0	0	0	0	0	0	0	0	0	0	0	0	0	0	0	0	0	0	0	1	0	0	0	0	0	0	0	0	0	0	0	0	0	0	0
SmedASXL_014996	31	0	0	0	0	0	0	0	0	0	0	0	0	0	0	0	0	0	0	0	0	0	0	0	0	0	0	0	0	0	0	0	0	0	0	0	0	0	0	0	0	0	0	0	0	0	0	0	0
SmedASXL_071880	31	0	1	0	0	0	0	0	0	0	0	0	0	0	0	0	1	0	0	0	0	0	0	0	0	0	0	0	0	0	0	0	0	0	0	0	0	0	0	0	0	0	0	0	0	0	0	0	0
SmedASXL_010342	30	0	0	0	0	0	0	0	0	1	0	0	0	0	0	0	0	0	0	0	0	0	0	0	0	0	0	0	0	0	0	0	0	0	0	0	0	0	0	0	0	0	0	0	0	0	0	0	0
SmedASXL_010897	30	0	0	0	0	0	0	0	0	0	0	0	0	0	1	0	0	0	0	0	0	0	0	0	0	0	0	0	0	0	0	0	0	0	0	0	0	0	0	0	0	0	0	0	0	0	0	0	0
SmedASXL_014004	30	0	0	0	0	0	0	0	0	0	0	0	0	0	0	0	0	1	0	0	0	0	0	0	0	0	0	0	0	0	0	0	0	0	0	0	0	0	0	0	0	0	0	0	0	0	0	0	0
SmedASXL_015850	30	0	0	0	0	0	0	0	0	0	0	0	0	0	0	0	0	0	0	0	0	0	0	0	0	0	0	0	0	0	0	0	0	0	0	0	0	0	0	0	0	0	0	0	0	0	0	0	0
SmedASXL_016753	30	0	0	0	0	0	0	1	0	0	0	0	0	0	0	0	0	0	0	0	0	1	0	0	0	0	0	0	0	0	0	0	0	0	0	0	0	0	0	0	0	0	0	0	0	0	0	0	0
SmedASXL_017151	30	0	0	0	0	0	0	0	0	0	0	0	0	0	0	0	0	1	0	0	0	0	0	0	0	0	0	0	0	0	0	1	1	0	0	0	0	0	0	0	0	0	0	0	0	0	0	0	0
SmedASXL_017327	30	0	1	0	0	0	0	0	0	0	0	0	0	0	0	0	0	0	2	0	0	0	0	0	0	0	0	0	0	0	0	0	0	0	0	0	0	0	0	0	0	0	0	0	0	0	0	0	0
SmedASXL_001564	29	0	0	1	0	0	0	0	1	0	0	0	0	0	0	0	0	0	0	0	0	0	0	0	0	0	0	0	0	0	0	0	0	0	0	0	0	0	0	0	0	0	0	0	0	0	0	0	0
SmedASXL_007041	29	0	0	0	0	0	0	0	0	0	0	0	0	0	0	0	0	0	0	0	0	0	0	0	0	0	0	0	0	0	0	0	0	0	0	0	0	0	0	0	0	0	0	0	0	0	0	0	0
SmedASXL_007544	29	0	0	0	0	0	0	0	1	0	0	0	0	0	0	0	0	0	0	0	0	0	1	0	0	0	0	0	0	0	0	0	0	0	0	0	0	0	0	0	0	0	0	0	0	0	0	0	0
SmedASXL_009617	29	0	0	0	0	0	0	0	0	0	0	0	0	0	0	0	0	0	0	0	0	0	0	0	0	0	0	0	0	0	0	0	0	0	0	0	0	0	0	0	0	0	0	0	0	0	0	0	0
SmedASXL_010446	29	0	0	0	0	0	0	0	0	0	0	0	0	0	0	0	0	0	0	0	0	0	0	0	0	0	0	0	0	0	0	1	0	0	0	0	0	0	0	0	0	0	0	0	0	0	0	0	0
SmedASXL_010769	29	0	0	0	0	0	0	1	0	0	0	0	0	0	0	0	0	0	0	0	0	0	0	0	0	0	0	0	0	0	0	0	0	0	0	0	0	0	0	0	0	0	0	0	0	0	0	0	0
SmedASXL_011942	29	0	0	0	0	0	0	0	0	0	0	0	0	0	0	0	0	0	0	0	0	0	0	0	0	0	0	0	0	0	0	0	0	0	0	0	0	0	0	0	0	0	0	0	0	0	0	0	0
SmedASXL_012534	29	0	0	0	0	0	0	0	0	0	0	0	0	0	0	0	0	0	0	0	0	0	0	0	0	0	0	0	0	0	0	0	0	0	0	0	0	0	0	0	0	0	0	0	0	0	0	0	0
SmedASXL_012986	29	0	0	0	0	0	0	1	0	0	0	0	0	0	0	0	0	0	0	0	0	0	0	0	0	0	0	0	0	0	0	0	0	0	0	0	0	0	0	0	0	0	0	0	0	0	0	0	0
SmedASXL_019006	29	0	0	0	0	0	0	0	0	0	0	0	0	0	0	0	0	0	0	0	0	0	0	0	0	0	0	0	0	0	0	0	0	0	0	0	0	0	0	0	0	0	0	0	0	0	0	0	0
SmedASXL_000523	28	1	0	0	0	0	0	0	0	0	0	0	0	0	0	0	0	0	0	0	0	0	0	0	0	0	0	0	0	0	0	0	0	0	0	0	0	0	0	0	0	0	0	0	0	0	0	0	0
SmedASXL_001897	28	0	0	0	0	0	0	0	0	0	0	0	0	0	0	0	0	0	0	0	0	0	0	0	0	0	0	0	0	0	0	0	0	0	0	0	0	0	1	0	0	0	0	0	0	0	0	0	0
SmedASXL_009999	28	0	0	0	0	0	0	0	0	0	0	0	0	0	0	0	0	0	0	0	0	0	0	0	0	0	0	0	0	0	0	0	0	0	0	0	0	0	0	0	0	0	0	0	0	1	0	0	0
SmedASXL_011737	28	0	0	0	0	1	0	0	0	0	1	0	0	0	0	0	0	0	0	0	0	0	0	0	0	0	0	0	0	0	0	0	0	0	0	0	0	0	0	1	0	0	0	0	0	0	0	0	0
SmedASXL_013128	28	0	0	0	0	0	0	0	0	0	0	0	1	0	0	0	0	0	0	0	0	0	0	0	0	0	0	0	0	0	0	0	0	0	1	0	0	0	0	0	0	0	0	0	0	0	0	0	0
SmedASXL_015870	28	0	0	0	0	0	0	0	0	0	0	0	0	0	0	0	0	0	0	0	0	0	0	0	0	0	0	0	0	0	0	0	0	0	0	0	0	0	0	0	0	0	0	0	0	0	0	0	0
SmedASXL_017593	28	0	0	0	0	0	0	0	0	0	0	0	0	1	0	1	0	0	0	0	0	0	0	0	0	0	0	0	0	0	0	0	0	0	0	0	0	0	0	0	1	0	0	0	0	0	0	0	0
SmedASXL_017865	28	0	0	0	0	0	0	0	0	0	0	0	0	0	0	0	0	0	0	0	0	0	0	0	0	0	0	0	0	1	0	0	0	0	0	0	0	0	0	0	0	0	0	0	0	0	0	0	0
SmedASXL_007345	27	0	0	0	0	0	0	0	0	0	0	0	0	0	0	0	0	0	0	0	0	0	0	0	0	0	0	0	0	0	0	0	0	0	0	0	0	0	0	0	0	0	0	0	0	0	0	0	0
SmedASXL_014478	27	0	0	0	0	0	0	0	0	0	0	0	0	0	0	0	0	0	0	0	0	1	0	0	0	0	0	0	0	0	0	0	0	0	0	0	0	0	0	0	0	0	0	0	0	0	0	0	0
SmedASXL_016272	27	0	0	0	0	0	0	0	0	0	0	0	0	0	0	0	0	0	0	0	0	0	0	0	0	0	0	0	0	0	0	0	0	0	0	0	0	0	0	0	0	0	0	0	0	0	0	0	0
SmedASXL_016725	27	0	0	0	0	0	0	0	0	1	0	0	0	0	0	0	0	0	0	0	0	0	0	0	0	0	0	0	0	0	0	0	0	0	0	0	0	0	0	0	0	0	0	0	0	0	0	0	0
SmedASXL_017328	27	0	0	0	0	0	0	0	0	0	0	0	0	0	0	0	0	0	0	0	0	0	0	0	0	0	0	0	0	0	0	0	0	0	0	0	0	0	0	0	0	0	0	0	0	0	0	0	0
SmedASXL_017592	27	0	0	0	0	0	0	0	0	0	0	0	0	0	0	0	0	0	0	0	0	0	0	0	0	0	0	0	1	0	1	0	0	0	0	0	0	0	0	0	0	0	0	0	0	0	0	0	0
SmedASXL_007000	26	0	0	0	0	0	0	0	0	0	0	0	0	0	0	0	0	0	0	0	0	0	0	0	0	0	0	0	0	0	0	0	0	0	0	0	0	0	0	0	0	0	0	0	0	0	0	0	0
SmedASXL_009660	26	0	0	0	0	0	0	0	0	0	0	0	0	0	0	0	0	0	0	0	0	0	0	0	0	0	0	0	0	0	0	0	0	0	0	0	0	0	0	0	0	0	0	0	0	0	0	0	0
SmedASXL_010069	26	0	0	0	0	0	0	0	0	0	0	0	0	0	0	0	0	0	0	0	0	0	0	0	0	0	0	0	0	0	0	0	0	0	0	0	0	0	0	0	0	0	0	0	0	0	0	0	0
SmedASXL_010208	26	0	0	0	0	0	0	0	0	0	0	0	0	0	0	0	0	0	0	0	0	0	0	0	0	0	0	0	0	0	0	0	0	0	0	0	0	0	1	0	0	0	0	0	0	0	0	0	0
SmedASXL_013900	26	0	0	0	0	0	0	0	0	0	0	0	0	0	0	0	0	0	0	0	0	0	0	0	0	0	0	0	0	0	0	0	0	0	0	0	0	0	0	0	0	0	0	0	0	0	0	0	0
SmedASXL_065155	26	0	0	0	0	0	0	0	0	0	0	0	0	0	0	0	0	0	0	0	0	0	0	0	0	0	0	0	0	0	0	0	0	0	0	0	0	0	0	0	0	0	0	0	0	0	0	0	0
Smed-hnf6_SmedASXL_024322_SmedASXL_073797_SRG12_25186_c0s1	26	0	0	0	0	0	0	0	0	0	0	0	0	0	0	0	0	0	0	0	0	0	0	0	0	0	0	0	0	0	0	0	0	0	0	0	0	0	1	0	0	0	0	0	2	0	0	0	0
SmedASXL_004375	25	0	0	0	0	0	0	0	0	0	0	0	0	0	0	0	0	0	0	0	0	0	0	0	0	0	0	0	0	0	0	0	0	0	0	0	0	0	0	0	0	0	0	0	0	0	0	0	0
SmedASXL_005029	25	0	0	0	0	0	0	0	0	0	0	0	0	0	0	0	0	0	0	1	0	0	0	0	0	0	0	0	0	0	0	0	0	0	0	0	0	0	0	0	0	0	0	0	0	0	0	0	0
SmedASXL_007179	25	1	0	0	0	0	0	0	0	0	0	0	0	0	0	0	0	0	0	0	3	0	0	0	0	0	0	0	0	0	0	0	0	0	0	0	0	0	0	0	0	0	0	0	0	0	0	0	0
SmedASXL_007645	25	0	0	0	0	0	0	0	0	0	0	0	0	3	0	0	0	0	0	0	0	0	0	0	0	0	0	0	0	0	0	0	0	0	0	0	0	0	0	0	0	0	0	0	0	0	0	0	0
SmedASXL_009394	25	0	0	0	0	0	0	0	0	0	0	0	0	0	0	0	0	0	0	0	0	0	0	0	0	0	0	0	0	0	0	0	0	0	0	0	0	0	0	0	0	0	0	0	0	0	0	0	0
SmedASXL_010621	25	0	0	0	0	0	0	0	0	0	0	0	0	0	0	0	0	0	0	0	0	0	0	0	0	0	0	0	0	0	0	0	0	0	0	0	0	0	0	1	0	0	0	0	0	0	0	0	0
SmedASXL_010988	25	0	0	0	0	0	0	1	0	0	0	0	0	0	0	0	0	0	0	0	0	0	0	0	0	0	0	0	0	0	0	0	0	0	0	0	0	0	0	0	0	0	0	1	0	0	0	0	0
SmedASXL_013104	25	0	0	0	0	0	0	0	0	0	0	0	0	0	0	0	0	0	0	0	0	0	0	0	0	0	0	0	0	0	0	0	0	0	0	0	0	0	0	0	0	0	0	0	0	0	0	0	0
SmedASXL_015062	25	0	0	0	0	0	0	0	0	0	0	0	0	0	0	0	0	0	0	0	0	0	0	0	0	0	0	0	0	0	0	0	0	0	0	0	0	0	0	0	0	0	0	0	0	0	0	0	0
SmedASXL_072506	25	0	0	0	0	0	0	0	0	0	0	0	0	1	0	0	0	0	0	0	0	0	0	0	0	0	0	0	0	0	0	0	0	0	0	0	0	0	0	0	0	0	0	0	0	0	0	0	0
SmedASXL_004329	24	0	0	0	0	0	0	0	0	0	0	0	0	0	0	0	0	0	0	0	0	0	0	0	0	0	0	0	0	0	0	0	0	0	0	0	0	0	0	0	0	0	0	0	1	1	0	0	0
SmedASXL_006281	24	0	0	0	0	0	0	0	0	0	0	0	0	0	0	0	0	0	0	0	0	0	0	0	0	0	0	0	0	0	0	0	0	0	0	0	0	0	0	1	0	0	0	0	0	0	0	0	0
SmedASXL_007092	24	0	0	0	0	0	0	0	0	0	0	0	0	0	0	0	0	0	0	0	0	0	0	0	0	0	0	0	0	0	0	0	0	0	0	0	0	0	0	0	0	0	0	0	0	0	0	0	0
SmedASXL_009055	24	0	0	0	0	0	0	0	0	0	0	0	0	0	0	0	0	0	0	0	0	0	0	0	1	0	0	0	0	0	0	0	0	0	0	0	0	0	0	0	0	0	0	0	0	0	0	0	0
Smed-smad23_SmedASXL_009874	24	0	0	0	0	0	0	0	0	0	0	0	0	0	0	0	0	0	0	0	0	0	0	0	0	0	0	0	0	0	0	0	0	0	0	0	0	0	0	0	0	0	0	0	0	0	0	0	0
SmedASXL_010947	24	0	0	0	0	0	0	0	0	0	0	0	0	0	0	0	1	0	0	0	0	0	0	0	0	0	0	0	0	0	0	0	0	0	0	0	0	0	0	0	0	0	0	0	0	0	0	0	0
SmedASXL_013014	24	0	0	0	0	0	0	0	0	0	0	0	0	2	0	0	0	0	0	0	0	0	0	0	0	0	0	0	0	0	0	0	0	0	0	0	0	0	0	0	0	0	0	0	0	0	0	0	0
SmedASXL_014025	24	0	0	0	0	0	0	0	0	0	0	0	0	0	0	0	0	0	0	0	0	0	0	0	0	0	0	0	0	0	0	0	0	0	0	0	0	0	0	0	0	0	0	0	0	0	0	0	0
SmedASXL_017029	24	0	0	0	0	0	0	0	0	0	0	0	0	0	0	0	0	0	0	0	0	0	0	0	0	0	0	0	0	0	0	0	0	0	0	0	0	0	0	0	0	0	0	0	0	0	0	0	0
SmedASXL_031233	24	0	0	0	0	0	0	0	0	0	0	0	0	0	0	0	0	0	0	0	0	0	0	1	0	0	0	0	0	0	0	0	0	0	0	0	0	0	0	0	0	0	0	0	0	0	0	0	0
SmedASXL_000676	23	0	0	0	0	0	0	0	0	0	0	0	0	0	0	0	0	0	0	0	0	0	0	0	0	0	0	0	0	0	0	0	0	0	0	0	0	0	1	0	0	0	0	0	0	0	0	0	0
SmedASXL_003115	23	0	0	0	0	0	0	0	0	0	0	0	0	0	0	0	0	0	0	0	0	0	0	0	0	0	0	0	0	0	0	0	0	0	0	0	0	0	0	0	0	0	0	0	0	0	0	0	0
SmedASXL_005968	23	0	0	0	0	0	0	0	0	0	0	0	0	0	0	0	0	0	0	0	0	0	0	0	0	0	0	0	0	0	0	0	0	0	0	0	0	0	0	0	0	0	0	0	0	0	0	0	0
Smed-soxB_SmedASXL_010283	23	0	0	0	0	0	0	0	0	0	0	0	0	0	0	0	0	0	0	0	0	0	0	0	0	0	0	0	0	0	0	0	0	0	0	0	0	0	1	0	0	0	0	0	0	0	0	0	0
SmedASXL_011125	23	0	0	0	0	0	0	0	0	0	0	0	0	0	0	0	0	0	0	0	0	0	0	0	0	0	0	0	0	0	0	0	0	0	0	0	0	0	0	0	0	0	0	0	0	0	0	0	0
SmedASXL_078758	23	0	0	0	0	0	0	0	0	0	0	0	0	0	0	0	0	0	0	0	0	0	0	0	0	0	0	0	0	0	0	0	0	0	0	0	0	0	0	0	0	0	0	0	0	0	0	0	0
SmedASXL_000384	22	0	0	0	0	0	0	0	0	0	0	0	0	0	0	0	0	0	0	0	0	0	0	0	0	0	0	0	0	0	0	0	0	0	0	0	0	0	0	0	0	0	0	1	0	0	0	0	0
SmedASXL_014172	22	0	0	0	0	0	0	0	0	0	0	0	0	0	1	0	0	0	0	0	0	0	0	0	0	1	0	0	0	0	0	0	0	0	0	0	0	0	0	0	0	0	0	0	0	0	0	0	0
SmedASXL_017198	22	1	0	0	0	0	0	0	0	0	0	0	0	0	0	0	0	0	0	0	0	0	0	0	0	0	0	0	0	0	0	0	0	0	0	0	0	0	0	0	0	0	0	0	0	0	0	0	0
SmedASXL_007353	21	0	0	0	0	0	0	0	0	0	0	0	0	0	0	0	0	0	0	0	0	0	0	0	0	0	0	0	0	0	0	0	0	0	0	0	0	0	0	0	0	0	0	0	0	0	0	0	0
SmedASXL_009005	21	0	0	0	0	0	0	0	0	0	0	0	0	0	0	0	0	1	0	0	0	0	0	0	0	0	0	0	0	0	0	0	0	0	0	0	0	0	0	0	0	0	0	0	0	1	0	0	0
SmedASXL_011476	21	0	0	0	0	0	0	0	0	0	0	0	0	0	0	0	0	0	0	0	0	0	0	0	0	0	0	0	0	0	0	0	0	0	0	0	0	0	0	0	0	0	0	0	0	0	0	0	0
SmedASXL_014323	21	0	0	0	0	0	0	0	0	0	0	0	0	0	0	0	0	0	0	0	0	0	0	0	0	0	0	0	0	0	0	0	0	0	0	0	0	0	0	0	0	0	0	0	0	0	0	0	0
SmedASXL_016107	21	0	0	0	0	0	0	0	0	0	0	0	0	0	0	0	0	0	0	0	0	0	0	0	0	0	0	0	0	0	0	0	0	0	0	0	0	0	0	0	0	0	0	0	0	0	0	0	0
SmedASXL_017875	21	0	0	0	0	0	0	0	0	0	0	0	0	0	0	0	0	0	0	0	0	0	0	0	0	0	0	0	0	0	0	0	0	0	0	0	0	0	0	0	0	0	0	0	0	0	0	0	0
SmedASXL_001620	20	1	0	0	0	0	0	0	0	1	0	0	0	0	0	0	0	1	0	0	0	0	0	0	0	0	0	0	0	0	0	0	0	0	0	0	0	0	0	0	0	0	0	0	0	0	0	0	0
SmedASXL_005371	20	0	0	0	0	0	0	0	0	0	0	0	0	0	0	0	0	0	0	0	0	0	0	0	0	0	0	0	0	0	0	0	0	0	0	0	0	0	0	0	0	1	0	0	0	0	0	0	0
SmedASXL_005598	20	0	0	0	0	0	0	0	0	0	0	0	0	0	0	0	0	0	0	0	0	0	0	0	0	0	0	0	0	0	0	0	0	0	0	0	0	0	0	0	0	0	0	0	0	0	0	0	0
SmedASXL_006409	20	0	0	0	0	0	0	0	0	0	0	0	0	0	0	0	0	0	0	0	0	0	0	0	0	0	0	0	0	0	0	0	0	0	0	0	0	0	0	0	0	0	0	0	0	0	0	0	0
SmedASXL_011879	20	0	0	0	0	0	0	0	0	0	0	0	0	0	0	0	0	0	0	0	0	0	0	0	0	0	0	0	0	0	0	0	0	0	0	0	0	0	0	0	0	0	0	0	1	0	0	0	0
SmedASXL_012673	20	0	0	0	0	0	0	0	0	0	0	0	0	0	0	0	0	0	0	0	0	0	0	0	0	0	0	0	0	0	0	0	0	0	0	0	0	0	0	0	0	0	0	0	0	0	0	0	0
SmedASXL_012963	20	0	0	0	0	0	0	0	0	0	0	0	0	0	0	0	0	0	0	0	0	0	0	0	0	0	0	0	0	0	0	0	0	0	0	0	0	0	0	0	0	0	0	0	0	0	0	0	0
SmedASXL_000673	19	0	0	0	0	0	0	0	0	0	0	1	0	0	0	0	0	0	0	0	0	0	0	0	0	0	0	0	0	0	0	0	0	0	0	0	0	0	0	0	0	0	0	0	0	0	0	0	0
SmedASXL_005321	19	0	0	0	0	0	0	0	0	0	0	0	0	0	0	0	0	0	0	0	0	0	0	0	0	0	1	0	0	0	0	0	0	0	0	0	0	0	0	0	0	0	0	0	0	0	0	0	0
SmedASXL_006184	19	0	0	0	0	0	0	0	0	0	0	0	0	0	0	0	0	0	0	0	0	1	0	0	0	0	4	0	0	0	0	3	0	0	0	0	0	2	0	0	0	0	0	0	0	0	0	0	0
SmedASXL_007401	19	0	0	0	0	0	0	0	0	0	0	0	0	1	0	0	0	0	0	0	0	0	0	0	0	0	0	0	0	0	0	0	0	0	0	0	0	0	0	0	0	0	0	0	0	0	0	0	0
SmedASXL_007554	19	0	0	0	0	0	0	0	0	0	0	0	0	1	0	0	0	0	0	0	0	0	0	0	0	0	0	0	0	0	0	0	0	0	0	0	0	0	0	0	0	0	0	0	0	0	0	0	0
SmedASXL_011418	19	0	0	0	0	0	0	0	0	0	0	0	0	0	0	0	0	0	0	0	0	0	0	0	0	0	0	0	0	0	0	0	0	1	0	0	0	0	0	0	0	0	0	0	0	0	0	0	0
Smed-meis_SmedASXL_012276_SmedASXL_009102	19	0	0	0	0	0	0	0	0	0	0	0	0	0	0	0	0	0	0	0	0	0	0	0	0	0	0	0	0	0	0	0	0	0	0	0	0	0	0	0	0	0	0	0	0	0	0	0	0
SmedASXL_014041	19	0	0	0	0	0	0	0	0	0	1	0	0	0	0	0	0	0	0	0	0	0	0	0	0	0	0	0	0	0	0	0	0	0	0	0	0	0	0	0	0	0	0	4	0	0	0	0	0
SmedASXL_014517	19	0	0	0	0	0	0	0	0	0	0	0	0	0	0	1	0	0	0	0	0	0	0	0	0	0	0	0	0	0	0	0	0	0	0	0	0	0	0	0	0	0	0	0	0	0	0	0	0
SmedASXL_016785	19	0	0	0	0	0	0	0	0	0	0	0	0	0	0	0	0	0	0	0	0	0	0	0	0	0	0	0	0	0	0	0	0	0	0	0	0	0	0	0	0	0	0	0	0	0	0	0	0
SmedASXL_016931	19	0	0	0	0	0	0	0	0	0	0	0	0	0	0	0	0	0	0	0	0	0	0	0	0	0	1	0	0	0	0	0	2	0	0	0	0	0	0	0	0	0	0	0	0	0	0	0	0
SmedASXL_005934	18	0	0	0	0	0	0	0	0	1	0	0	0	0	0	0	0	0	0	0	0	0	0	0	0	0	0	0	0	0	0	0	0	0	0	0	0	0	0	0	0	0	0	0	0	0	0	0	0
SmedASXL_007800	18	0	0	0	0	0	0	0	0	0	0	0	0	0	0	0	0	0	0	0	0	0	0	0	0	0	0	0	0	0	0	0	0	0	0	0	0	0	0	0	0	0	0	0	0	0	0	0	0
SmedASXL_008770	18	0	0	0	0	0	0	0	0	0	0	0	0	0	0	0	0	0	0	0	0	0	0	0	0	0	0	0	0	0	0	0	0	0	0	0	0	0	0	0	0	0	0	0	0	0	0	0	0
SmedASXL_010187	18	0	0	0	0	0	0	0	0	0	0	0	0	0	0	0	0	0	0	0	0	0	0	0	0	0	0	0	0	0	0	0	0	0	0	0	0	0	0	0	0	0	0	0	0	0	0	0	0
SmedASXL_011273	18	0	0	0	0	0	0	0	0	0	0	0	0	0	0	0	0	0	0	0	0	0	0	0	0	0	0	0	0	0	0	0	0	0	0	0	0	0	0	0	0	0	0	0	0	0	0	0	0
SmedASXL_014203	18	0	0	0	0	0	0	0	0	0	0	0	0	0	0	0	0	0	0	0	0	0	0	0	0	0	0	0	0	0	0	0	0	0	0	1	0	0	0	0	0	0	0	0	0	0	0	0	0
SmedASXL_014455	18	0	0	0	0	0	0	0	0	0	0	0	0	0	0	1	0	0	0	0	0	0	0	0	0	0	0	0	0	0	0	0	0	0	0	0	0	0	0	0	0	0	0	0	0	0	0	0	0
SmedASXL_016937	18	0	0	0	0	0	0	0	0	0	0	0	0	0	0	0	0	0	0	2	0	0	0	0	0	0	0	0	0	0	0	0	0	0	0	0	0	0	0	0	0	0	0	0	0	0	0	0	0
SmedASXL_016959	18	0	0	0	0	0	0	0	0	0	0	0	0	0	0	0	0	0	0	0	0	0	0	0	0	0	0	1	0	0	0	0	1	0	0	0	0	0	0	0	0	1	0	0	0	0	0	0	0
SmedASXL_006179	17	0	0	0	0	1	0	0	0	0	0	0	0	0	0	0	0	0	0	0	0	0	0	0	0	0	0	0	0	0	0	0	0	0	0	0	0	0	0	0	0	0	0	0	0	0	0	0	0
SmedASXL_006915	17	0	0	0	0	0	0	0	0	0	0	0	0	0	0	0	0	0	0	0	0	0	0	0	0	0	0	0	0	0	0	0	0	0	0	0	0	0	0	0	0	0	0	0	0	0	0	0	0
SmedASXL_008260	17	0	0	0	0	0	0	0	0	0	0	0	0	0	0	0	0	0	0	0	0	0	0	0	0	0	0	0	0	0	0	0	0	0	0	0	0	0	0	0	0	0	0	0	0	0	0	0	0
SmedASXL_010375	17	0	0	0	0	0	0	0	0	0	0	0	0	0	0	0	1	0	0	0	0	0	0	0	0	0	0	0	0	0	0	0	0	0	0	0	0	0	0	0	0	0	0	0	0	0	0	0	0
SmedASXL_005216	16	0	0	0	0	0	0	0	0	0	0	0	0	0	0	0	0	0	0	0	0	0	0	0	0	0	0	0	0	0	0	0	0	0	0	0	0	0	0	0	0	0	0	0	0	0	0	0	0
SmedASXL_008165	16	0	0	0	0	0	0	1	0	0	0	0	0	0	0	0	0	0	0	0	0	0	0	0	0	0	0	0	0	0	0	0	0	0	0	0	0	0	0	0	0	0	0	0	0	0	0	0	0
SmedASXL_012976	16	0	0	0	0	1	0	0	0	0	0	0	0	0	0	0	0	0	0	0	0	0	0	0	0	0	0	0	0	0	0	0	0	0	0	0	0	0	0	0	0	0	0	0	0	0	0	0	0
SmedASXL_014111	16	0	0	0	0	0	0	0	0	0	0	0	0	1	0	0	0	0	0	0	0	0	0	0	0	0	0	0	0	0	0	0	0	0	0	0	0	0	0	0	0	0	0	0	0	0	0	0	0
SmedASXL_000046	15	0	0	0	0	0	0	0	0	0	0	0	1	0	0	0	0	0	0	0	0	0	0	0	0	0	0	0	0	0	0	0	0	0	0	0	0	0	0	0	0	0	0	0	0	0	0	0	0
SmedASXL_000572	15	0	0	0	0	0	0	0	0	0	0	0	0	0	0	0	0	0	0	0	0	0	0	0	0	0	0	0	0	0	0	0	0	0	0	0	0	0	0	0	0	0	0	0	0	0	0	0	0
SmedASXL_007255	15	0	0	0	0	0	0	0	0	0	0	0	0	0	0	0	0	0	0	0	0	0	0	0	0	0	0	0	0	0	0	0	0	0	0	0	0	0	0	0	0	0	0	0	0	0	0	0	0
SmedASXL_008900	15	0	0	0	0	0	0	0	0	0	0	0	0	0	0	0	0	0	0	0	0	0	0	0	0	0	0	0	0	0	0	0	0	0	0	0	0	0	0	0	0	0	0	0	0	0	0	0	0
SmedASXL_011073	15	0	0	0	0	0	0	0	0	0	0	0	0	0	0	0	0	0	0	0	0	0	0	0	0	0	0	0	0	0	0	0	0	0	0	0	0	0	0	0	0	0	0	0	0	0	0	0	0
SmedASXL_012510	15	0	0	0	0	0	0	0	0	0	0	0	0	0	0	0	0	0	0	0	0	0	0	0	0	0	0	0	0	0	0	0	0	0	0	0	0	0	0	0	0	0	0	0	0	0	0	0	0
SmedASXL_014597	15	0	0	0	0	0	0	0	0	0	0	0	0	0	0	0	0	0	0	0	0	0	0	0	0	0	0	0	0	0	0	0	0	0	0	0	0	0	0	0	0	0	0	0	0	0	0	0	0
SmedASXL_000196	14	0	0	0	0	0	0	0	0	0	0	0	0	0	0	0	0	0	0	0	0	0	0	0	0	0	0	0	0	0	0	0	0	0	0	0	0	0	0	0	0	0	0	0	0	0	0	0	0
SmedASXL_005553	14	0	0	0	0	0	0	0	0	0	0	0	0	0	0	0	0	0	0	0	0	0	0	0	0	0	0	0	0	0	0	0	0	0	0	0	0	0	0	0	0	0	0	0	0	0	0	0	0
SmedASXL_005768	14	0	0	0	0	0	0	0	0	0	0	0	0	0	0	0	0	0	0	0	0	0	0	0	0	0	0	0	0	0	0	0	0	0	0	0	0	0	0	0	0	0	0	0	0	0	0	0	0
SmedASXL_007210	14	0	0	0	0	0	0	0	0	0	0	0	0	0	0	0	0	0	0	0	0	0	0	0	0	0	0	0	0	0	0	0	0	0	0	0	0	0	0	0	0	0	0	0	0	0	0	0	0
SmedASXL_007821	14	0	0	0	0	0	0	0	0	0	0	0	0	0	0	0	0	0	0	0	0	0	0	0	0	0	0	0	0	0	0	0	0	0	0	0	0	0	0	0	0	0	0	0	0	0	0	0	0
SmedASXL_007957	14	0	0	0	0	0	0	0	0	0	0	0	0	0	0	0	0	0	0	0	0	0	0	0	0	0	0	0	0	0	0	0	0	2	0	0	0	0	0	0	0	0	0	0	0	0	0	0	0
SmedASXL_008080	14	0	0	0	0	0	0	0	0	0	0	0	0	0	0	0	0	0	0	0	0	0	0	0	0	0	0	0	0	0	0	0	0	0	0	0	0	0	0	0	0	0	0	0	0	0	0	0	2
SmedASXL_008164	14	0	0	0	0	0	0	0	0	0	0	0	0	0	0	0	0	0	0	0	0	0	0	0	0	0	0	0	0	0	0	0	0	0	0	0	0	0	0	0	0	0	0	0	0	0	0	0	0
SmedASXL_008435	14	0	0	0	0	0	0	0	0	0	0	0	0	0	0	0	0	0	0	0	0	0	0	0	0	0	0	0	0	0	0	0	0	0	0	0	0	0	0	0	0	0	0	0	0	0	0	0	0
SmedASXL_011296	14	0	0	0	0	0	0	0	0	0	0	0	0	0	0	0	0	0	0	0	0	0	0	0	0	0	0	0	0	0	0	0	0	0	0	0	0	0	0	0	0	0	0	0	0	0	0	0	0
SmedASXL_011903	14	0	0	0	0	0	0	0	0	0	0	0	0	0	0	0	0	0	0	0	0	0	0	0	0	0	0	0	0	0	0	0	0	0	0	0	0	0	0	0	0	0	0	0	0	0	0	0	0
SmedASXL_012281	14	0	0	0	0	0	0	0	0	0	0	0	0	0	0	0	0	0	0	0	0	0	0	0	0	0	0	0	0	0	0	0	0	0	0	0	0	0	0	0	0	0	0	0	0	0	0	0	0
SmedASXL_013781	14	0	0	0	0	0	0	0	0	0	0	0	0	0	0	0	0	0	0	0	0	0	0	0	0	0	0	0	0	0	0	0	0	0	0	0	0	0	0	0	0	0	0	0	0	0	0	0	0
SmedASXL_016655	14	0	1	0	0	0	0	0	0	0	0	0	0	0	0	0	0	0	0	0	0	0	0	0	0	0	0	0	0	0	0	0	0	0	0	0	0	0	0	0	0	0	0	0	0	0	0	0	0
SmedASXL_006947	13	0	0	0	0	0	0	0	0	0	0	0	0	0	0	0	0	0	0	0	0	0	0	0	0	0	0	0	0	0	0	0	0	0	0	0	0	0	0	0	0	0	0	0	0	0	0	0	0
SmedASXL_007298	13	0	0	0	0	0	0	0	0	0	0	0	0	0	0	0	0	0	0	0	0	0	0	0	0	0	0	0	0	0	0	0	0	0	0	0	0	0	0	0	0	0	0	0	0	0	0	0	0
SmedASXL_008764	13	0	0	0	0	0	0	0	0	0	0	0	0	0	0	0	0	0	0	0	0	0	0	0	0	0	0	0	0	0	0	0	0	0	0	0	0	0	0	0	0	0	0	0	0	0	0	0	0
SmedASXL_010112	13	0	0	0	0	0	0	0	0	0	0	0	0	0	0	0	0	0	0	0	0	0	0	0	0	0	0	0	0	0	0	0	0	0	0	0	0	0	0	0	0	0	0	0	0	0	0	0	0
SmedASXL_010678	13	0	0	0	0	0	0	0	0	0	0	0	0	0	0	0	0	0	0	0	0	0	0	0	0	0	0	0	0	0	0	0	0	0	0	0	0	0	0	0	0	0	0	0	0	0	0	0	0
SmedASXL_011026	13	0	0	0	0	0	0	0	0	0	0	0	2	0	0	0	0	0	0	0	0	0	0	0	0	0	0	0	0	0	0	0	1	0	0	0	1	0	0	0	0	0	0	0	0	0	0	0	0
SmedASXL_011280	13	0	0	0	0	0	0	0	0	0	0	0	0	0	0	0	0	0	0	0	0	0	0	0	0	0	0	0	0	0	0	0	0	0	0	0	0	0	0	0	0	0	0	0	0	0	0	0	0
SmedASXL_011605	13	0	0	0	0	0	0	0	0	0	0	0	0	0	0	0	0	0	0	0	0	0	0	0	0	0	0	0	0	0	0	0	0	0	0	0	0	0	0	0	0	0	0	0	0	0	0	0	0
SmedASXL_011632	13	0	0	0	0	0	0	0	1	0	0	0	0	0	0	0	0	0	0	0	0	0	0	0	1	0	0	0	0	0	0	0	0	0	0	0	0	0	0	0	0	0	0	0	0	0	0	0	0
SmedASXL_012113	13	0	0	0	0	0	0	0	0	0	0	0	0	0	0	0	0	0	0	0	0	0	0	0	0	0	0	0	0	0	0	0	0	0	0	0	0	0	0	0	0	0	0	0	0	0	0	0	0
SmedASXL_016362	13	0	0	0	0	0	0	0	0	0	0	0	0	0	0	0	0	0	0	0	0	0	0	0	0	0	0	0	0	0	0	0	0	0	0	0	0	0	0	0	0	0	0	0	0	0	0	0	0
SmedASXL_017213	13	0	0	0	0	0	0	0	0	0	0	0	0	0	0	0	0	0	0	0	0	0	0	0	1	0	0	0	0	0	0	0	0	0	0	0	0	0	0	0	0	0	0	0	0	0	0	0	0
SmedASXL_017326	13	0	0	0	0	0	0	0	0	0	0	0	0	0	0	0	0	0	0	0	0	0	0	0	0	0	0	0	0	0	0	0	0	0	0	0	0	0	0	0	0	0	0	0	0	0	0	0	0
SmedASXL_019516	13	0	0	0	0	0	0	0	0	0	0	0	0	0	0	0	0	0	0	0	0	0	0	0	0	0	0	0	0	0	0	0	0	0	0	0	0	0	0	0	0	0	0	0	0	0	0	0	0
SmedASXL_074073	13	0	0	0	0	0	0	0	0	0	0	0	0	0	0	0	0	0	0	0	0	0	0	0	0	0	0	0	0	0	0	0	0	0	0	0	0	0	0	0	0	0	0	0	0	0	0	0	0
SmedASXL_074284	13	0	0	0	0	0	0	0	0	0	0	0	0	0	0	0	0	0	0	0	0	0	0	0	0	0	0	0	0	0	0	0	0	0	0	0	0	0	0	0	0	0	0	0	0	0	0	0	0
Smed-gli-2_SmedASXL_002055_SmedASXL_069038	12	0	0	0	0	0	0	0	0	0	0	0	0	0	0	0	0	0	0	0	0	0	0	0	0	0	0	0	0	0	0	0	0	0	0	0	0	0	0	0	0	0	0	0	0	0	0	0	0
SmedASXL_003739	12	0	0	0	0	0	0	0	0	0	0	0	0	0	0	0	0	0	0	0	0	0	0	0	0	0	0	0	0	0	0	0	0	0	0	0	0	0	2	0	0	0	0	0	0	0	0	0	0
SmedASXL_006131	12	1	0	0	0	0	0	0	0	0	0	0	0	0	0	0	0	0	0	0	0	0	0	0	0	0	0	0	0	0	0	0	0	0	0	0	0	0	0	0	0	0	0	0	0	0	0	0	0
SmedASXL_006525	12	0	0	0	0	0	0	0	0	0	0	0	0	0	0	0	0	0	0	0	0	0	0	0	0	0	0	0	0	0	0	0	0	0	0	0	0	0	0	0	0	0	0	0	0	0	0	0	0
SmedASXL_008181	12	0	0	0	0	0	0	0	0	0	0	0	0	0	0	1	0	0	0	0	0	0	0	0	0	0	0	0	1	0	0	0	0	0	0	0	0	0	0	0	0	0	0	0	2	0	0	0	0
SmedASXL_009043	12	0	0	0	0	0	0	0	0	0	0	0	0	0	0	0	0	0	0	0	0	0	0	0	0	0	0	0	0	0	0	0	0	0	0	0	0	0	0	0	0	0	0	0	0	0	0	0	0
SmedASXL_009121	12	0	0	0	0	0	1	0	0	0	0	0	0	0	0	0	0	0	0	0	0	0	0	0	0	0	0	0	0	0	1	0	0	0	0	0	0	0	0	0	0	0	0	0	0	0	0	0	0
Smed-FoxJ1-3_SmedASXL_009891_SmedASXL_064213	12	0	0	0	0	0	0	0	0	0	0	1	0	0	0	0	1	0	0	0	0	0	0	0	0	0	0	0	0	0	0	0	0	0	0	0	0	0	0	0	0	0	0	0	0	0	0	0	1
Smed-FoxJ1-3_SmedASXL_009891_SmedASXL_064213	12	0	0	0	0	0	0	0	0	0	0	1	0	0	0	0	1	0	0	0	0	0	0	0	0	0	0	0	0	0	0	0	0	0	0	0	0	0	0	0	0	0	0	0	0	0	0	0	1
SmedASXL_017972	12	0	0	0	0	0	0	0	0	0	0	0	0	0	0	0	0	0	0	0	0	0	0	0	0	0	0	0	0	0	0	0	0	0	0	0	0	0	0	0	0	0	0	0	0	0	0	0	0
SmedASXL_077640	12	0	0	0	0	0	0	0	0	0	0	0	0	0	0	0	0	0	0	0	0	0	0	0	0	0	0	0	0	0	0	0	0	0	0	0	0	0	0	0	0	0	0	0	0	0	0	0	0
SmedASXL_078352	12	0	0	0	0	0	0	0	0	0	0	0	0	0	0	0	0	0	0	0	0	0	0	0	0	0	0	0	0	0	0	0	0	0	0	0	0	0	0	0	0	0	0	0	0	0	0	0	0
SmedASXL_001241	11	0	0	0	0	0	0	0	0	0	0	0	0	0	0	0	0	0	0	0	0	0	0	0	0	0	0	0	0	0	0	0	0	0	0	0	0	0	0	0	0	0	0	0	0	0	0	0	0
SmedASXL_003487	11	0	0	0	0	0	0	0	0	0	0	0	0	0	0	0	0	0	0	0	0	0	0	0	0	0	0	0	0	0	0	0	0	0	0	0	0	0	0	0	0	0	0	0	0	0	0	0	0
SmedASXL_004215	11	0	0	0	0	0	0	0	0	0	0	0	0	0	0	0	0	0	0	0	0	0	0	0	0	0	0	0	0	0	0	0	0	0	0	0	0	0	0	0	0	0	0	0	0	0	0	0	0
SmedASXL_007393	11	0	0	0	0	0	0	0	0	0	0	0	0	0	0	0	0	0	0	0	0	0	0	0	0	0	0	0	0	0	0	0	0	0	0	0	0	0	0	0	0	0	0	0	0	0	0	0	0
SmedASXL_008753	11	0	0	0	0	0	0	0	0	0	0	0	0	0	0	0	0	0	0	0	0	0	0	0	0	0	0	0	0	0	0	0	0	0	0	0	0	0	0	0	0	0	0	0	0	0	0	0	0
SmedASXL_008903	11	0	0	0	0	0	0	0	0	0	0	0	0	0	0	0	0	0	0	0	0	0	0	0	0	0	0	0	0	0	0	0	0	0	0	0	0	0	0	0	0	0	0	0	0	0	0	0	0
SmedASXL_010590	11	0	0	0	0	0	0	0	0	0	0	0	0	0	0	0	0	0	0	0	0	0	0	0	0	0	0	0	0	0	0	0	0	0	0	0	0	0	0	0	0	0	0	0	0	0	0	0	0
SmedASXL_013700	11	0	0	0	0	0	0	0	0	0	0	0	0	0	0	0	0	0	0	0	0	0	0	0	0	0	0	0	0	0	0	0	0	0	0	0	0	0	0	0	0	0	0	0	0	0	0	0	0
SmedASXL_017277	11	0	0	0	0	0	0	0	0	0	0	0	0	0	1	0	0	0	0	0	0	0	0	0	0	0	0	0	0	0	0	0	0	0	0	0	0	0	0	0	0	0	0	0	0	0	0	0	0
SmedASXL_018484	11	0	0	0	0	0	0	0	0	0	0	0	0	0	0	0	0	0	0	0	0	0	0	0	0	0	0	0	0	0	0	0	0	0	0	0	0	0	0	0	0	0	0	0	0	0	0	0	0
SmedASXL_018875	11	0	0	0	0	0	0	0	0	0	0	0	0	0	0	0	0	0	0	0	0	0	0	0	0	0	0	0	0	0	0	0	0	0	0	0	0	0	0	0	0	0	0	0	0	0	0	0	0
SmedASXL_075713	11	0	0	0	0	0	0	0	0	0	0	0	0	0	0	0	0	0	0	0	0	0	0	1	0	0	0	0	0	0	0	0	0	0	0	0	0	0	0	0	0	0	0	0	0	0	0	0	0
SmedASXL_000725	10	0	0	0	0	0	0	0	0	0	0	0	0	0	0	0	0	0	0	0	0	0	0	0	0	0	0	0	0	0	0	0	0	0	0	0	0	0	0	0	0	0	0	0	0	0	0	0	0
SmedASXL_004727	10	0	0	0	0	0	0	0	0	0	0	0	0	0	0	0	0	0	0	0	0	0	0	0	0	0	0	0	0	0	0	0	0	0	0	0	0	0	0	0	0	0	0	0	0	0	0	0	0
SmedASXL_010038	10	0	0	0	0	0	0	0	0	0	0	0	0	0	0	0	0	0	0	0	0	0	0	0	0	0	0	0	0	0	0	0	0	0	0	0	0	0	0	0	0	0	0	0	0	0	0	0	0
SmedASXL_018224	10	0	0	0	0	0	0	0	0	0	0	0	0	0	0	0	0	0	0	0	0	0	0	0	0	0	0	0	0	0	0	0	0	0	0	0	0	0	0	0	0	0	0	0	0	0	0	0	0
SmedASXL_019824	10	0	0	0	0	0	0	0	0	0	0	0	0	0	0	0	0	0	0	0	0	0	0	0	0	0	0	0	0	0	0	0	0	0	0	0	0	0	0	0	0	0	0	0	0	0	0	0	0
SmedASXL_063265	10	0	0	0	0	0	0	0	0	0	0	0	0	0	0	0	0	0	0	0	0	0	0	0	0	0	0	0	0	0	0	0	0	0	0	0	0	0	0	0	0	0	0	0	0	0	0	0	2
SmedASXL_067468	10	0	0	0	0	0	0	0	0	0	0	0	0	0	0	0	0	0	0	0	0	0	0	0	0	0	0	0	0	0	0	0	0	0	0	0	0	0	0	0	0	0	0	1	0	0	0	0	0
SmedASXL_076891	10	0	0	0	0	0	0	0	0	0	0	0	0	0	0	0	0	0	0	0	0	0	0	0	0	0	0	0	0	0	0	0	0	0	0	0	0	0	0	0	0	0	0	0	0	0	0	0	0
SmedASXL_000474	9	0	0	0	0	0	0	0	0	0	0	0	0	0	0	0	0	0	0	0	0	0	0	0	0	0	0	0	0	0	0	0	0	0	0	0	0	0	0	0	0	0	0	0	0	0	0	0	0
SmedASXL_007638	9	0	0	0	0	0	0	0	0	0	0	0	0	0	0	0	0	0	0	0	0	0	0	0	0	0	0	0	0	0	0	0	0	0	0	0	0	0	0	0	0	0	0	0	0	0	0	0	0
SmedASXL_007776	9	0	0	0	0	0	0	0	0	0	0	0	0	0	0	0	0	0	0	0	0	0	0	0	0	0	0	0	0	0	0	0	0	1	0	0	0	0	0	0	0	0	0	0	0	0	0	0	0
SmedASXL_009406	9	0	0	0	0	0	0	0	0	0	0	0	0	0	0	0	0	0	0	0	0	0	0	0	0	0	0	0	0	0	0	0	0	0	0	0	0	0	0	0	0	0	0	0	0	0	0	0	0
SmedASXL_014957	9	0	0	0	0	0	0	0	0	0	0	0	0	0	0	0	0	0	1	0	0	0	0	0	0	1	0	0	0	0	0	0	0	0	0	0	0	0	0	0	0	0	0	0	0	0	0	0	0
SmedASXL_015409	9	0	0	0	0	0	0	0	0	0	0	0	0	0	0	0	0	0	0	0	0	0	0	1	0	0	0	0	0	0	0	0	0	0	0	0	0	0	1	0	0	0	0	0	0	0	0	0	0
SmedASXL_015448	9	0	0	1	0	0	0	0	0	0	0	0	0	0	0	0	0	0	0	0	0	0	0	0	0	0	0	0	0	0	0	0	0	0	0	0	0	0	0	0	0	0	0	0	0	0	0	0	0
SmedASXL_068751	9	0	0	0	0	0	0	0	0	0	0	0	0	0	0	0	0	0	0	0	0	0	0	0	0	0	0	0	0	0	0	0	0	0	0	0	0	0	0	0	0	0	0	0	0	0	0	0	0
SmedASXL_077317	9	0	0	0	0	0	0	0	0	0	0	0	0	0	0	0	0	0	0	0	0	0	0	0	0	0	0	0	0	0	1	0	0	0	0	0	0	0	0	0	0	0	0	0	0	0	0	0	0
SmedASXL_001026	8	0	0	0	0	0	0	0	0	0	0	0	0	0	0	0	0	0	0	0	0	0	0	0	0	0	0	0	0	0	0	0	0	0	0	0	0	0	0	0	0	0	0	1	0	0	0	0	0
SmedASXL_002885	8	0	0	0	0	0	0	1	0	0	0	0	0	0	0	0	0	0	0	0	0	0	0	0	0	0	0	0	0	0	0	0	0	0	0	0	0	0	0	0	0	0	0	0	0	0	0	0	0
SmedASXL_007639	8	0	0	0	0	0	0	0	0	0	0	0	0	0	0	0	0	0	0	0	0	0	0	0	0	0	0	0	0	0	0	0	0	0	0	0	0	0	0	0	0	0	0	0	0	0	0	0	0
SmedASXL_009299	8	0	0	0	0	0	0	0	0	0	0	0	0	0	0	0	0	0	0	0	0	0	0	0	0	0	0	0	0	0	0	0	0	0	0	0	0	0	0	0	0	0	0	0	0	0	0	0	0
SmedASXL_013632	8	0	0	0	0	0	0	0	0	0	0	0	0	0	0	0	0	0	0	0	0	0	0	0	0	0	0	0	0	0	0	0	0	0	0	0	0	0	0	0	0	0	0	0	0	0	0	0	0
SmedASXL_014042	8	0	0	0	0	0	0	0	0	0	0	0	0	0	0	0	0	0	0	0	0	0	0	0	0	0	0	0	0	0	0	0	0	0	0	0	0	0	0	0	0	0	0	0	0	0	0	0	0
SmedASXL_015831	8	0	0	0	0	0	0	0	0	0	0	0	0	0	0	0	0	0	0	1	0	0	0	0	0	0	0	0	0	0	0	0	0	0	0	0	0	0	0	0	0	0	0	0	0	0	0	0	0
SmedASXL_018245	8	0	0	0	0	0	0	0	0	0	0	0	0	0	0	0	0	0	0	0	0	0	0	0	0	0	0	0	0	0	0	0	0	0	0	0	0	0	0	0	0	0	0	0	0	0	0	0	0
SmedASXL_034466	8	0	0	0	0	0	0	0	0	0	0	0	0	0	0	0	0	0	0	0	0	1	0	0	0	0	0	0	0	0	1	0	0	0	0	0	0	0	0	0	0	0	0	0	0	0	0	0	0
SmedASXL_050935	8	0	0	0	0	0	0	0	0	0	0	0	0	0	0	0	0	0	0	0	0	0	0	0	0	0	0	0	0	0	0	0	0	0	0	0	0	0	0	0	0	0	0	0	0	0	0	0	0
SmedASXL_060251	8	0	0	0	0	0	0	0	0	0	0	0	0	0	0	0	0	0	0	0	0	0	0	0	0	0	0	0	0	0	0	0	0	0	0	0	0	0	0	0	0	0	0	0	0	0	0	0	0
SmedASXL_063325	8	0	0	0	0	0	1	0	0	0	0	0	0	0	0	0	0	0	0	0	0	0	0	0	0	0	0	0	0	0	0	0	0	0	0	0	0	0	0	0	0	0	0	0	0	0	0	0	0
SmedASXL_072848	8	0	0	0	0	0	0	0	0	0	0	0	0	0	0	0	0	0	1	0	0	0	0	0	0	0	0	0	0	0	0	0	0	0	0	0	0	0	0	0	0	0	0	0	0	0	0	0	0
SmedASXL_004291	7	0	0	0	0	0	0	0	0	0	0	0	0	0	0	0	0	0	0	0	0	0	0	0	0	0	0	0	0	0	0	0	0	0	0	0	0	0	0	0	0	0	0	0	0	0	0	0	0
SmedASXL_007074	7	0	0	0	0	0	0	0	0	0	0	0	0	0	0	0	0	0	0	0	0	0	0	0	0	0	0	0	0	0	0	0	0	0	0	0	0	0	0	0	0	0	0	0	0	0	0	0	0
SmedASXL_009044	7	0	0	0	0	0	0	0	0	0	0	0	0	0	0	0	0	0	0	0	0	0	0	0	0	0	0	0	0	0	0	0	0	0	0	0	0	0	0	0	0	0	0	0	0	0	0	0	0
SmedASXL_012415	7	0	0	0	0	0	0	0	0	0	0	0	0	0	0	0	0	0	0	0	0	0	0	0	0	0	0	0	0	0	0	0	0	0	0	0	0	0	0	0	0	0	0	0	0	0	0	0	0
SmedASXL_014969	7	0	0	0	0	0	0	1	0	0	0	0	0	0	0	0	0	0	0	0	0	0	0	0	0	0	0	0	0	0	0	0	0	0	0	0	0	0	0	0	0	0	0	0	0	0	0	0	0
SmedASXL_015153	7	0	0	0	0	0	0	0	0	0	0	0	0	0	0	0	0	0	0	0	0	0	0	0	0	0	0	0	0	0	0	0	0	0	0	0	0	0	0	0	0	0	0	0	0	0	0	0	0
SmedASXL_015691	7	0	0	0	0	0	0	0	0	0	0	0	0	0	0	0	0	0	0	0	0	0	0	0	0	0	0	0	1	0	0	0	0	0	0	0	0	0	0	0	0	0	0	0	0	0	0	0	0
SmedASXL_015777	7	0	0	0	0	0	0	0	0	0	0	0	0	0	0	0	0	0	0	0	0	0	0	0	0	0	0	0	0	0	0	0	0	0	0	0	0	0	0	0	0	0	0	0	0	0	0	0	0
SmedASXL_018203	7	0	0	0	0	0	0	0	0	0	0	0	0	0	0	0	0	0	0	0	0	0	0	0	0	0	0	0	0	0	0	0	0	0	0	0	0	0	0	0	0	0	0	0	0	0	0	0	0
SmedASXL_019812	7	0	0	0	0	0	0	0	0	0	0	0	0	0	0	0	0	0	0	0	0	0	0	0	0	0	0	0	0	0	0	0	0	0	0	0	0	0	0	0	0	0	0	0	0	0	0	0	0
SmedASXL_053544	7	0	0	0	0	0	0	0	0	0	0	0	0	0	0	0	0	0	0	0	0	0	0	0	0	0	0	0	0	0	0	0	0	0	0	0	0	0	0	0	0	0	0	0	0	0	0	0	0
SmedASXL_076837	7	0	0	0	0	1	0	0	0	0	0	0	0	0	0	0	0	0	0	0	0	0	0	0	0	0	0	0	0	0	0	0	0	0	0	0	0	0	0	0	0	0	0	0	0	0	0	0	0
SmedASXL_000870	6	0	0	0	0	0	0	0	0	0	0	0	0	0	0	0	0	0	0	0	0	0	0	0	0	0	0	0	0	0	0	0	0	0	0	0	0	0	0	0	0	0	0	0	0	0	0	0	0
SmedASXL_003687	6	0	0	0	0	0	0	0	0	0	0	0	0	0	0	0	0	0	0	0	0	0	0	0	0	0	0	0	0	0	0	0	0	0	0	0	0	0	0	0	0	0	0	0	0	0	0	0	0
SmedASXL_004267	6	0	0	0	0	0	0	0	0	0	0	0	0	0	0	0	0	0	0	0	0	0	0	0	0	0	0	0	0	0	0	0	0	0	0	0	0	0	0	0	0	0	0	0	0	0	0	0	0
SmedASXL_005606	6	0	0	0	0	0	0	0	0	0	0	0	0	0	0	0	0	0	0	0	0	0	0	0	0	0	0	0	0	0	0	0	0	0	0	0	0	0	0	0	0	0	0	0	0	0	0	0	0
SmedASXL_007166	6	0	0	0	0	0	0	0	0	0	0	0	0	0	0	0	0	0	0	0	0	0	0	0	0	0	0	0	0	0	0	0	0	0	0	0	0	0	0	0	0	0	0	0	0	0	0	0	0
SmedASXL_016644	6	0	0	0	0	0	0	0	0	0	0	0	0	0	0	0	0	0	0	0	0	0	0	0	0	0	0	0	0	0	0	0	0	0	0	0	0	0	0	0	0	0	0	0	0	0	0	0	0
SmedASXL_019823	6	0	0	0	0	0	0	0	0	0	0	0	0	0	0	0	0	0	0	0	0	0	0	0	0	0	0	0	0	0	0	0	0	0	0	0	0	0	0	0	0	0	0	0	0	0	0	0	0
SmedASXL_020075	6	0	0	0	0	0	0	0	0	0	0	0	0	0	0	0	0	0	0	0	0	0	0	0	0	0	0	0	0	1	0	0	0	0	0	0	0	0	0	0	0	0	0	0	0	0	0	0	0
SmedASXL_022263	6	0	0	0	0	0	0	0	0	0	0	0	0	0	0	0	0	0	0	0	0	0	0	0	0	0	0	0	0	0	0	0	0	0	0	0	0	0	0	0	0	0	0	0	0	0	0	0	0
SmedASXL_054325	6	0	0	0	0	0	0	0	0	0	0	0	0	0	0	0	0	0	0	0	0	0	0	0	0	0	0	0	0	0	0	0	0	0	0	0	0	0	0	0	0	0	0	0	0	0	0	0	0
SmedASXL_057421	6	0	0	0	0	0	0	0	0	0	0	0	0	0	0	0	0	0	0	0	0	0	0	0	0	0	0	0	0	0	0	0	0	0	0	0	0	0	0	0	0	0	0	0	0	0	0	0	0
SmedASXL_069403	6	0	0	0	0	0	0	0	0	0	0	0	0	0	0	0	0	0	0	0	0	0	0	0	0	0	0	0	0	0	0	0	0	0	0	0	1	0	0	0	0	0	0	0	0	0	0	0	0
SmedASXL_069792	6	0	0	0	0	0	0	0	0	0	0	0	0	0	0	0	0	0	0	0	0	0	0	0	0	0	0	0	0	0	0	0	1	0	0	0	0	0	0	0	0	0	0	0	0	0	0	0	0
SmedASXL_077540	6	0	0	0	0	0	0	0	0	0	0	0	0	0	0	0	0	0	0	0	0	0	0	0	0	0	0	0	0	0	0	0	0	0	0	0	0	0	0	0	0	0	0	0	0	0	0	0	0
SmedASXL_000242	5	0	0	0	0	0	0	0	0	0	0	0	0	0	0	0	0	0	0	0	0	0	0	0	0	0	0	0	0	0	0	0	0	0	0	0	0	0	0	0	0	0	0	0	0	0	0	0	0
SmedASXL_002393	5	0	0	0	0	0	0	0	0	0	0	0	0	0	0	0	0	0	0	0	0	0	0	0	0	0	0	0	0	0	0	0	0	0	0	0	0	0	0	0	0	0	0	0	0	0	0	0	0
SmedASXL_003065	5	0	0	0	0	0	0	0	0	0	0	0	0	0	0	0	0	0	0	0	0	0	0	0	0	0	0	0	0	0	0	0	0	0	0	0	0	0	0	0	0	0	0	0	0	0	0	0	0
SmedASXL_003878	5	0	0	0	0	0	0	0	0	0	0	0	0	0	0	0	0	0	0	0	0	0	0	0	0	0	0	0	0	0	0	0	0	0	0	0	0	0	0	0	0	0	0	0	0	0	0	0	0
SmedASXL_004619	5	0	0	0	0	0	0	0	0	0	0	0	1	0	0	0	0	0	0	0	0	0	0	0	0	0	0	0	0	0	0	0	0	0	0	0	0	0	0	0	0	0	0	0	0	0	0	0	0
SmedASXL_005322	5	0	0	0	0	0	0	0	0	0	0	0	0	0	0	0	0	0	0	0	0	0	0	0	0	0	0	0	0	0	0	0	0	0	0	0	0	0	0	0	0	0	0	0	0	0	0	0	0
SmedASXL_007160	5	0	0	0	0	0	0	0	0	0	0	0	0	0	0	0	0	0	0	0	0	0	0	0	0	0	0	0	0	0	0	0	0	0	0	0	0	0	0	0	0	0	0	0	0	0	0	0	0
SmedASXL_009974	5	0	0	0	0	0	0	0	0	0	0	0	0	0	0	0	0	0	0	0	0	0	0	0	0	0	0	0	0	0	0	0	0	0	0	0	0	0	0	0	0	0	0	0	0	0	0	0	0
SmedASXL_010588	5	0	0	0	0	0	0	0	0	0	0	0	0	0	0	0	0	0	0	0	0	0	0	0	0	0	0	0	0	0	0	0	0	0	0	0	0	0	0	0	0	0	0	0	0	0	0	0	0
SmedASXL_016643	5	0	0	0	0	0	0	0	0	0	0	0	0	0	0	0	0	0	0	0	0	0	0	0	0	0	0	0	0	0	0	0	0	0	0	0	0	0	0	0	0	0	0	0	0	0	0	0	0
SmedASXL_019490	5	0	0	0	0	0	0	0	0	0	0	0	0	0	0	0	0	0	0	0	0	0	0	0	0	0	0	0	0	0	0	0	0	0	0	0	0	0	0	0	0	0	0	0	0	0	0	0	0
SmedASXL_019746	5	0	0	0	0	0	0	0	0	0	0	0	0	0	0	0	0	0	0	0	0	0	0	0	0	0	0	0	0	0	0	0	0	0	0	0	0	0	0	0	0	0	0	0	0	0	0	0	0
SmedASXL_019830	5	0	0	0	0	0	0	0	0	0	0	0	0	0	0	0	0	0	0	0	0	0	0	0	0	0	0	0	0	0	0	0	0	0	0	0	0	0	0	0	0	0	0	0	0	0	0	0	0
SmedASXL_064524	5	0	0	1	0	0	0	0	0	0	0	0	0	0	0	0	0	0	0	0	0	0	0	0	0	0	0	0	0	0	0	0	0	0	0	0	0	0	0	0	0	0	0	0	0	0	0	0	0
SmedASXL_071672	5	0	0	0	0	0	0	0	0	0	0	0	0	0	0	0	0	0	0	0	0	0	0	0	0	0	0	0	0	0	0	0	0	0	0	0	0	0	0	0	0	0	0	0	0	0	0	0	0
SmedASXL_073104	5	0	0	0	0	0	0	0	0	0	0	0	0	0	0	0	0	0	0	0	0	0	0	0	0	0	0	0	0	0	0	0	0	0	0	0	0	0	0	0	0	0	0	0	0	0	0	0	0
SmedASXL_075935	5	0	0	0	0	0	0	0	0	0	0	0	0	0	0	0	0	0	0	0	0	0	0	0	0	0	0	0	0	0	0	0	0	0	0	0	0	0	0	0	0	1	0	0	0	0	0	0	0
SmedASXL_077168	5	0	0	0	0	0	0	0	0	0	0	0	0	0	0	0	0	0	0	0	0	0	0	0	0	0	0	0	0	0	0	0	0	0	0	0	0	0	0	0	0	0	0	0	0	0	0	0	0
SmedASXL_000004	4	0	0	0	0	0	0	0	0	0	0	0	0	0	0	0	0	0	0	0	0	0	0	0	0	0	0	0	0	0	0	0	0	0	0	0	0	0	0	0	0	0	0	0	0	0	0	0	0
SmedASXL_001357	4	0	0	0	0	0	0	0	0	0	0	0	0	0	0	0	0	0	0	0	0	0	0	0	0	0	0	0	0	0	0	0	0	0	0	0	0	0	0	0	0	0	0	0	0	0	0	0	0
SmedASXL_002824	4	0	0	0	0	0	0	0	0	0	0	0	0	0	0	0	0	0	0	0	0	0	0	0	0	0	0	0	0	0	0	0	0	0	0	0	0	0	0	0	0	0	0	0	0	0	0	0	0
SmedASXL_003705	4	0	0	0	0	0	0	0	0	0	0	0	0	0	0	0	0	0	0	0	0	0	0	0	0	0	0	0	0	0	0	0	0	0	0	0	0	0	0	0	0	0	0	0	0	0	0	0	0
SmedASXL_004190	4	0	0	0	0	0	0	0	0	0	0	0	0	0	0	0	0	0	0	0	0	0	0	0	0	0	0	0	0	0	0	0	0	0	0	0	0	0	0	0	0	0	0	0	0	0	0	0	0
SmedASXL_005979	4	0	0	0	0	0	0	0	0	0	0	0	0	0	0	0	0	0	0	0	0	0	0	0	0	0	0	0	0	0	0	0	0	0	0	0	0	0	0	0	0	0	0	0	0	0	0	0	0
SmedASXL_006176	4	0	0	0	0	0	0	0	0	0	0	0	0	0	0	0	0	0	0	0	0	0	0	0	0	0	0	0	0	0	0	0	0	0	0	0	0	0	0	0	0	0	0	0	0	0	0	0	0
SmedASXL_008410	4	0	0	0	0	0	0	0	0	0	0	0	0	0	0	0	0	0	0	0	0	0	0	0	0	0	0	0	0	0	0	0	0	0	0	0	0	0	0	0	0	0	0	0	0	0	0	0	0
SmedASXL_008776	4	0	0	0	0	0	0	0	0	0	0	0	0	0	0	0	0	0	0	0	0	0	0	0	0	0	0	0	0	0	0	0	0	0	0	0	0	0	0	0	0	0	0	0	0	0	0	0	0
SmedASXL_009033	4	0	0	0	0	0	0	0	0	0	0	0	0	0	0	0	0	0	0	0	0	0	0	0	0	0	0	0	0	0	0	0	0	0	0	0	0	0	0	0	0	0	0	0	0	0	0	0	0
SmedASXL_009037	4	0	0	0	0	0	0	0	0	0	0	0	0	0	0	0	0	0	0	0	0	0	0	0	0	0	0	0	0	0	0	0	0	0	0	0	0	0	0	0	0	0	0	0	0	0	0	0	0
Smed-gli-3_SmedASXL_009219	4	0	0	0	0	0	0	0	0	0	0	0	0	0	0	0	0	0	0	0	0	0	0	0	0	0	0	0	0	0	0	0	0	0	0	0	0	0	0	0	0	0	0	0	0	0	0	0	0
SmedASXL_009928	4	0	0	0	0	0	0	0	0	0	0	0	0	0	0	0	0	0	0	0	0	0	0	0	0	0	0	0	0	0	0	0	0	0	0	0	0	0	0	0	0	0	0	0	0	0	0	0	0
SmedASXL_011429	4	0	0	0	0	0	0	0	0	0	0	0	0	0	0	0	0	0	0	0	0	0	0	0	0	0	0	0	0	0	0	0	0	0	0	0	0	0	0	0	0	0	0	0	0	0	0	0	0
SmedASXL_012163	4	0	0	0	0	0	0	0	0	0	0	0	0	0	0	0	0	0	0	0	0	0	0	0	0	0	0	0	0	0	0	0	0	0	0	0	0	0	0	0	0	0	0	0	0	0	0	0	0
SmedASXL_017269	4	0	0	0	0	0	0	0	0	0	0	0	0	0	0	0	0	0	0	0	0	0	0	0	0	0	0	0	0	0	0	0	0	0	0	0	0	0	0	0	0	0	0	0	0	0	0	0	0
SmedASXL_017561	4	0	0	0	0	0	0	0	0	0	0	0	0	0	0	0	0	0	0	0	0	0	0	0	0	0	0	0	0	0	0	0	0	0	0	0	0	0	0	0	0	0	0	0	0	0	0	0	0
SmedASXL_024231	4	0	0	0	0	0	0	0	0	0	0	0	0	0	0	0	0	0	0	0	0	0	0	0	0	0	0	0	0	0	0	0	0	0	0	0	0	0	0	0	0	0	0	0	0	0	0	0	0
SmedASXL_050815	4	0	0	0	0	0	0	0	0	0	0	0	0	0	0	0	0	0	0	0	0	0	0	0	0	0	0	0	0	0	0	0	0	0	0	0	0	0	0	0	0	0	0	0	0	0	0	0	0
SmedASXL_075828	4	0	0	0	0	0	0	0	0	0	0	0	0	0	0	0	0	0	0	0	0	0	0	0	0	0	0	0	0	0	0	0	0	0	0	0	0	0	0	0	0	0	0	0	0	0	0	0	0
SmedASXL_001111	3	0	0	0	0	0	0	0	0	0	0	0	0	0	0	0	0	0	0	0	0	0	0	0	0	0	0	0	0	0	0	0	0	0	0	0	0	0	0	0	0	0	0	0	0	0	0	0	0
SmedASXL_001191	3	0	0	0	0	0	0	0	0	0	0	0	0	0	0	0	0	0	0	0	0	0	0	0	0	0	0	0	0	0	0	0	0	0	0	0	0	0	0	0	0	0	0	0	0	0	0	0	0
SmedASXL_003523	3	0	0	0	0	0	0	0	0	0	0	0	0	0	0	0	0	0	0	0	0	0	0	0	0	0	0	0	0	0	0	0	0	0	0	0	0	0	0	0	0	0	0	0	0	0	0	0	0
SmedASXL_003555	3	0	0	0	0	0	0	0	0	0	0	0	0	0	0	0	0	0	0	0	0	0	0	0	0	0	0	0	0	0	0	0	0	0	0	0	0	0	0	0	0	0	0	0	0	0	0	0	0
SmedASXL_003734	3	0	0	0	0	0	0	0	0	0	0	0	0	0	0	0	0	0	0	0	0	0	0	0	0	0	0	0	0	0	0	0	0	0	0	0	0	0	0	0	0	0	0	0	0	0	0	0	0
SmedASXL_005115	3	0	0	0	0	0	0	0	0	0	0	0	0	0	0	0	0	0	0	0	0	1	0	0	0	0	0	0	0	0	0	0	0	0	0	0	0	0	0	0	0	0	0	0	0	0	0	0	0
SmedASXL_006508	3	0	0	0	0	0	0	0	0	0	0	0	0	0	0	0	0	0	0	0	0	0	0	0	0	0	0	0	0	0	0	0	0	0	0	0	0	0	0	0	0	0	0	0	0	0	0	0	0
SmedASXL_007522	3	0	0	0	0	0	0	0	0	0	0	0	0	0	0	0	0	0	0	0	0	0	0	0	0	0	0	0	0	0	0	0	0	0	0	0	0	0	0	0	0	0	0	0	0	0	0	0	0
SmedASXL_007523	3	0	0	0	0	0	0	0	0	0	0	0	0	0	0	0	0	0	0	0	0	0	0	0	0	0	0	0	0	0	0	0	0	0	0	0	0	0	0	0	0	0	0	0	0	0	0	0	0
SmedASXL_008058	3	0	0	0	0	0	0	0	0	0	0	0	0	0	0	0	0	0	0	0	0	0	0	0	0	0	0	0	0	0	0	0	0	0	0	0	0	1	0	0	0	0	0	0	0	0	0	0	0
SmedASXL_010110	3	0	0	0	0	0	0	0	0	0	0	0	0	0	0	0	0	0	0	0	0	0	0	0	0	0	0	0	0	0	0	0	0	0	0	0	0	0	0	0	0	0	0	0	0	0	0	0	0
SmedASXL_010428	3	0	0	0	0	0	0	0	0	0	0	0	0	0	0	0	0	0	0	0	0	0	0	0	0	0	0	0	0	0	0	0	0	0	0	0	0	0	0	0	0	0	0	0	0	0	0	0	0
SmedASXL_010950	3	0	0	0	0	0	0	0	0	0	0	0	0	0	0	0	0	0	0	0	0	0	0	0	0	1	0	0	0	0	0	0	0	0	0	0	0	0	0	0	0	0	0	0	0	0	0	0	0
SmedASXL_013264	3	0	0	0	0	0	0	0	0	0	0	0	0	0	0	0	0	1	0	0	0	0	0	0	0	0	0	0	0	0	0	0	0	0	0	0	0	0	0	0	0	1	0	0	0	0	0	0	0
SmedASXL_015967	3	0	0	0	0	0	0	0	0	0	0	0	0	0	0	0	0	0	0	0	0	0	0	0	0	0	0	0	0	0	0	0	0	0	0	0	0	0	0	0	0	0	0	0	0	0	0	0	0
SmedASXL_018440	3	0	0	0	0	0	0	0	0	0	0	0	0	0	0	0	0	0	0	0	0	0	0	0	0	0	0	0	0	0	0	0	0	0	0	0	0	0	0	0	0	0	0	0	0	0	0	0	0
SmedASXL_018443	3	0	0	0	0	0	0	0	0	0	0	0	0	0	0	0	0	0	0	0	0	0	0	0	0	0	0	0	0	0	0	0	0	0	0	0	0	0	0	0	0	0	0	0	0	0	0	0	0
SmedASXL_028941	3	0	0	0	0	0	0	0	0	0	0	0	0	0	0	0	0	0	0	0	0	0	0	0	0	0	0	0	0	0	0	0	0	0	0	0	0	0	0	0	0	0	0	0	0	0	0	0	0
SmedASXL_047240	3	0	0	0	0	0	0	0	0	0	0	0	0	0	0	0	0	0	0	0	0	0	0	0	0	0	0	0	0	0	0	0	0	0	0	0	0	0	0	0	0	0	0	0	0	0	0	0	0
SmedASXL_057550	3	0	0	0	0	0	0	0	0	0	0	0	0	0	0	0	0	0	0	0	0	0	0	0	0	0	0	0	0	0	0	0	0	0	0	0	0	0	0	0	0	0	0	0	0	0	0	0	0
SmedASXL_060381	3	0	0	0	0	0	0	0	0	0	0	0	0	0	0	0	0	0	0	0	0	0	0	0	0	0	0	0	0	0	0	0	0	0	0	0	0	0	0	0	0	0	0	0	0	0	0	0	0
SmedASXL_065425	3	0	0	0	0	0	0	0	0	0	0	0	0	0	0	0	0	0	0	0	0	0	0	0	0	0	0	0	0	0	0	0	0	0	0	0	0	0	0	0	0	0	0	0	0	0	0	0	0
SmedASXL_068690	3	0	0	0	0	0	0	0	0	0	0	0	0	0	0	0	0	0	0	0	0	0	0	0	0	0	0	0	0	0	0	0	0	0	0	0	0	0	0	0	0	0	0	0	0	0	0	0	0
SmedASXL_072001	3	0	0	0	0	0	0	0	0	0	0	0	0	0	0	0	0	0	0	0	0	0	0	0	0	0	0	0	0	0	0	0	0	0	0	0	0	0	0	0	0	0	0	0	0	0	0	0	0
SmedASXL_074273	3	0	0	0	0	0	0	0	0	0	0	0	0	0	0	0	0	0	0	0	0	0	0	0	0	0	0	0	0	0	0	0	0	0	0	0	0	0	0	0	0	0	0	0	0	0	0	0	0
SmedASXL_075831	3	0	0	0	0	0	0	0	0	0	0	0	0	0	0	0	0	0	0	0	0	0	0	0	0	0	0	0	0	0	0	0	0	0	0	0	0	0	0	0	0	0	0	0	0	0	0	0	0
SmedASXL_077563	3	0	0	0	0	0	0	0	0	0	0	0	0	0	0	0	0	0	0	0	0	0	0	0	0	0	0	0	0	0	0	0	0	0	0	0	0	0	0	0	0	0	0	0	0	0	0	0	0
Smed-foxQ2_SmedASXL_000937_SmedASXL_001531	2	0	0	0	0	0	0	0	0	0	0	0	0	0	0	0	0	0	0	0	0	0	0	0	0	0	0	0	0	0	0	0	0	0	0	0	0	0	0	0	0	0	0	0	0	0	0	0	0
Smed-foxQ2_SmedASXL_000937_SmedASXL_001531	2	0	0	0	0	0	0	0	0	0	0	0	0	0	0	0	0	0	0	0	0	0	0	0	0	0	0	0	0	0	0	0	0	0	0	0	0	0	0	0	0	0	0	0	0	0	0	0	0
SmedASXL_001908	2	0	0	0	0	0	0	0	0	0	0	0	0	0	0	0	0	0	0	0	0	0	0	0	0	0	0	0	0	0	0	0	0	0	0	0	0	0	0	0	0	0	0	0	0	0	0	0	0
SmedASXL_002229	2	0	0	0	0	0	0	0	0	0	0	0	0	0	0	0	0	0	0	0	0	0	0	0	0	0	0	0	0	0	0	0	0	0	0	0	0	0	0	0	0	0	0	0	0	0	0	0	0
SmedASXL_002441	2	0	0	0	0	0	0	0	0	0	0	0	0	0	0	0	0	0	0	0	0	0	0	0	0	0	0	0	0	0	0	0	0	0	0	0	0	0	0	0	0	0	0	0	0	0	0	0	0
SmedASXL_002480	2	0	0	0	0	0	0	0	0	0	0	0	0	0	0	0	0	0	0	0	0	0	0	0	0	0	0	0	0	0	0	0	0	0	0	0	0	0	0	0	0	0	0	0	0	0	0	0	0
SmedASXL_004187	2	0	0	0	0	0	0	0	0	0	0	0	0	0	0	0	0	0	0	0	0	0	0	0	0	0	0	0	0	0	0	0	0	0	0	0	0	0	0	0	0	0	0	0	0	0	0	0	0
Smed-Fez1_smed017231_SmedASXL_005762	2	0	0	0	0	0	0	0	0	0	0	0	0	0	0	0	0	0	0	0	0	0	0	0	0	0	0	0	0	0	0	0	0	0	0	0	0	0	0	0	0	0	0	0	0	0	0	0	0
SmedASXL_007853	2	0	0	0	0	0	0	0	0	0	0	0	0	0	0	0	0	0	0	0	0	0	0	0	0	0	0	0	0	0	0	0	0	0	0	0	0	0	0	0	0	0	0	0	0	0	0	0	0
SmedASXL_008156	2	0	0	0	0	0	0	0	0	0	0	0	0	0	0	0	0	0	0	0	0	0	0	0	0	0	0	0	0	0	0	0	0	0	0	0	0	0	0	0	0	0	0	0	0	0	0	0	0
SmedASXL_008328	2	0	0	0	0	0	0	0	0	0	0	0	0	0	0	0	0	0	0	0	0	0	0	0	0	0	0	0	0	0	0	0	0	0	0	0	0	0	0	0	0	0	0	0	0	0	0	0	0
SmedASXL_009359	2	0	0	0	0	0	0	0	0	0	0	0	0	0	0	0	0	0	0	0	0	0	0	0	0	0	0	0	0	0	0	0	0	0	0	0	0	0	0	0	0	0	0	0	0	0	0	0	0
SmedASXL_010451	2	0	0	0	0	0	0	0	0	0	0	0	0	0	0	0	0	0	0	0	0	0	0	0	0	0	0	0	0	0	0	0	0	0	0	0	0	0	0	0	0	0	0	0	0	0	0	0	0
SmedASXL_011256	2	0	0	0	0	0	0	0	0	0	0	0	0	0	0	0	0	0	0	0	0	0	0	0	0	0	0	0	0	0	0	0	0	0	0	0	0	0	0	0	0	0	0	0	0	0	0	0	0
SmedASXL_011979	2	0	0	0	0	0	0	0	0	0	0	0	0	0	0	0	0	0	0	0	0	0	0	0	0	0	0	0	0	0	0	0	0	0	0	0	0	0	0	0	0	0	0	0	0	0	0	0	0
SmedASXL_012822	2	0	0	0	0	0	0	0	0	0	0	0	0	0	0	0	0	0	0	0	0	0	0	0	1	0	0	0	0	0	0	0	0	0	0	0	0	0	0	0	0	0	0	0	0	0	0	0	0
SmedASXL_013483	2	0	0	0	0	0	0	0	0	0	0	0	0	0	0	0	0	0	0	0	0	0	0	0	0	0	0	0	0	0	0	0	0	0	0	0	0	0	0	0	0	0	0	0	0	0	0	0	0
SmedASXL_014664	2	0	0	0	0	0	0	0	0	0	0	0	0	0	0	0	0	0	0	0	0	0	0	0	0	0	0	0	0	0	0	0	0	0	0	0	0	0	0	0	0	0	0	0	0	0	0	0	0
SmedASXL_016327	2	0	0	0	0	0	0	0	0	0	0	0	0	0	0	0	0	0	0	0	0	0	0	0	0	0	0	0	0	0	0	0	0	0	0	0	0	0	0	0	0	0	0	0	0	0	0	0	0
SmedASXL_017973	2	0	0	0	0	0	0	0	0	0	0	0	0	0	0	0	0	0	0	0	0	0	0	0	0	0	0	0	0	0	0	0	0	0	0	0	0	0	0	0	0	0	0	0	0	0	0	0	0
SmedASXL_018390	2	0	0	0	0	0	0	0	0	0	0	0	0	0	0	0	0	0	0	0	0	0	0	0	0	0	0	0	0	0	0	0	0	0	0	0	0	0	0	0	0	0	0	0	0	0	0	0	0
Smed-lmx2_dd_Smed_v6_31784_0_1_SmedASXL_019479_SmedASXL_046005	2	0	0	0	0	0	0	0	0	0	0	0	0	0	0	0	0	0	0	0	0	0	0	0	0	0	0	0	0	0	0	0	0	0	0	0	0	0	0	0	0	0	0	0	0	0	0	0	0
Smed-hesl-1_SmedASXL_019620	2	0	0	0	0	0	0	0	0	0	0	0	0	0	0	0	0	0	0	0	0	0	0	0	0	0	0	0	0	0	0	0	0	0	0	0	0	0	0	0	0	0	0	0	0	0	0	0	0
SmedASXL_019743	2	0	0	0	0	0	0	0	0	0	0	0	0	0	0	0	0	0	0	0	0	0	0	0	0	0	0	0	0	0	0	0	0	0	0	0	0	0	0	0	0	0	0	0	0	0	0	0	0
SmedASXL_024962	2	0	0	0	0	0	0	0	0	0	0	0	0	0	0	0	0	0	0	0	0	0	0	0	0	0	0	0	0	0	0	0	0	0	0	0	0	0	0	0	0	0	0	0	0	0	0	0	0
SmedASXL_041779	2	0	0	0	0	0	0	0	0	0	0	0	0	0	0	0	0	0	0	0	0	0	0	0	0	0	0	0	0	0	0	0	0	0	0	0	0	0	0	0	0	0	0	0	0	0	0	0	0
Smed-lmx2_dd_Smed_v6_31784_0_1_SmedASXL_019479_SmedASXL_046005	2	0	0	0	0	0	0	0	0	0	0	0	0	0	0	0	0	0	0	0	0	0	0	0	0	0	0	0	0	0	0	0	0	0	0	0	0	0	0	0	0	0	0	0	0	0	0	0	0
SmedASXL_048541	2	0	0	0	0	0	0	0	0	0	0	0	0	0	0	0	0	0	0	0	0	0	0	0	0	0	0	0	0	0	0	0	0	0	0	0	0	0	0	0	0	0	0	0	0	0	0	0	0
SmedASXL_049240	2	0	0	0	0	0	0	0	0	0	0	0	0	0	0	0	0	0	0	0	0	0	0	0	0	0	0	0	0	0	0	0	0	0	0	0	0	0	0	0	0	0	0	0	0	0	0	0	0
SmedASXL_052270	2	0	0	0	0	0	0	0	0	0	0	0	0	0	0	0	0	0	0	0	0	0	0	0	0	0	0	0	0	0	0	0	0	0	0	0	0	0	0	0	0	0	0	0	0	0	0	0	0
SmedASXL_056462	2	0	0	0	0	0	0	0	0	0	0	0	0	0	0	0	0	0	0	0	0	0	0	0	0	0	0	0	0	0	0	0	0	0	0	0	0	0	0	0	0	0	0	0	0	0	0	0	0
SmedASXL_058260	2	0	0	0	0	0	0	0	0	0	0	0	0	0	0	0	0	0	0	0	0	0	0	0	0	0	0	0	0	0	0	0	0	0	0	0	0	0	0	0	0	0	0	0	0	0	0	0	0
SmedASXL_066563	2	0	0	0	0	0	0	0	0	0	0	0	0	0	0	0	0	0	0	0	0	0	0	0	0	0	0	0	0	0	0	0	0	0	0	0	0	0	0	0	0	0	0	0	0	0	0	0	0
SmedASXL_069814	2	0	0	0	0	0	0	0	0	0	0	0	0	0	0	0	0	0	0	0	0	0	0	0	0	0	0	0	0	0	0	0	0	0	0	0	0	0	0	0	0	0	0	0	0	0	0	0	0
SmedASXL_074522	2	0	0	0	0	0	0	0	0	0	0	0	0	0	0	0	0	0	0	0	0	0	0	0	0	0	0	0	0	0	0	0	0	0	0	0	0	0	0	0	0	0	0	0	0	0	0	0	0
SmedASXL_075857	2	0	0	0	0	0	0	0	0	0	0	0	0	0	0	0	0	0	0	0	0	0	0	0	0	0	0	0	0	0	0	0	0	0	0	0	0	0	0	0	0	0	0	0	0	0	0	0	0
SmedASXL_076918	2	0	0	0	0	0	0	0	0	0	0	0	0	0	0	0	0	0	0	0	0	0	0	0	0	0	0	0	0	0	0	0	0	0	0	0	0	0	0	0	0	0	0	0	0	0	0	0	0
SmedASXL_077167	2	0	0	0	0	0	0	0	0	0	0	0	0	0	0	0	0	0	0	0	0	0	0	0	0	0	0	0	0	0	0	0	0	0	0	0	0	0	0	0	0	0	0	0	0	0	0	0	0
SmedASXL_000392	1	0	0	0	0	0	0	0	0	0	0	0	0	0	0	0	0	0	0	0	0	0	0	0	0	0	0	0	0	0	0	0	0	0	0	0	0	0	0	0	0	0	0	0	0	0	0	0	0
SmedASXL_000616	1	0	0	0	0	0	0	0	0	0	0	0	0	0	0	0	0	0	0	0	0	0	0	0	0	0	0	0	0	0	0	0	0	0	0	0	0	0	0	0	0	0	0	0	0	0	0	0	0
SmedASXL_001116	1	0	0	0	0	0	0	0	0	0	0	0	0	0	0	0	0	0	0	0	0	0	0	0	0	0	0	0	0	0	0	0	0	0	0	0	0	0	0	0	0	0	0	0	0	0	0	0	0
SmedASXL_001195	1	0	0	0	0	0	0	0	0	0	0	0	0	0	0	0	0	0	0	0	0	0	0	0	0	0	0	0	0	0	0	0	0	0	0	0	0	0	0	0	0	0	0	0	0	0	0	0	0
SmedASXL_001674	1	0	0	0	0	0	0	0	0	0	0	0	0	0	0	0	0	0	0	0	0	0	0	0	0	0	0	0	0	0	0	0	0	0	0	0	0	0	0	0	0	0	0	0	0	0	0	0	0
SmedASXL_002176	1	0	0	0	0	0	0	0	0	0	0	0	0	0	0	0	0	0	0	0	0	0	0	0	0	0	0	0	0	0	0	0	0	0	0	0	0	0	0	0	0	0	0	0	0	0	0	0	0
SmedASXL_002197	1	0	0	0	0	0	0	0	0	0	0	0	0	0	0	0	0	0	0	0	0	0	0	0	0	0	0	0	0	0	0	0	0	0	0	0	0	0	0	0	0	0	0	0	0	0	0	0	0
SmedASXL_002290	1	0	0	0	0	0	0	0	0	0	0	0	0	0	0	0	0	0	0	0	0	0	0	0	0	0	0	0	0	0	0	0	0	0	0	0	0	0	0	0	0	0	0	0	0	0	0	0	0
SmedASXL_002564	1	0	0	0	0	0	0	0	0	0	0	0	0	0	0	0	0	0	0	0	0	0	0	0	0	0	0	0	0	0	0	0	0	0	0	0	0	0	0	0	0	0	0	0	0	0	0	0	0
SmedASXL_003534	1	0	0	0	0	0	0	0	0	0	0	0	0	0	0	0	0	0	0	0	0	0	0	0	0	0	0	0	0	0	0	0	0	0	0	0	0	0	0	0	0	0	0	0	0	0	0	0	0
SmedASXL_007329	1	0	0	0	0	0	0	0	0	0	0	0	0	0	0	0	0	0	0	0	0	0	0	0	0	0	0	0	0	0	0	0	0	0	0	0	0	0	0	0	0	0	0	0	0	0	0	0	0
SmedASXL_009645	1	0	0	0	0	0	0	0	0	0	0	0	0	0	0	0	0	0	0	0	0	0	0	0	0	0	0	0	0	0	0	0	0	0	0	0	0	0	0	0	0	0	0	0	0	0	0	0	0
SmedASXL_010909	1	0	0	0	0	0	0	0	0	0	0	0	0	0	0	0	0	0	0	0	0	0	0	0	0	0	0	0	0	0	0	0	0	0	0	0	0	0	0	0	0	0	0	0	0	0	0	0	0
SmedASXL_011745	1	0	0	0	0	0	0	0	0	0	0	0	0	0	0	0	0	0	0	0	0	0	0	0	0	0	0	0	0	0	0	0	0	0	0	0	0	0	0	0	0	0	0	0	0	0	0	0	0
SmedASXL_014585	1	0	0	0	0	0	0	0	0	0	0	0	0	0	0	0	0	0	0	0	0	0	0	0	0	0	0	0	0	0	0	0	0	0	0	0	0	0	0	0	0	0	0	0	0	0	0	0	0
SmedASXL_015126	1	0	0	0	0	0	0	0	0	0	0	0	0	0	0	0	0	0	0	0	0	0	0	0	0	0	0	0	0	0	0	0	0	0	0	0	0	0	0	0	0	0	0	0	0	0	0	0	0
SmedASXL_017621	1	0	0	0	0	0	0	0	0	0	0	0	0	0	0	0	0	0	0	0	0	0	0	0	0	0	0	0	0	0	0	0	0	0	0	0	0	0	0	0	0	0	0	0	0	0	0	0	0
SmedASXL_018542	1	0	0	0	0	0	0	0	0	0	0	0	0	0	0	0	0	0	0	0	0	0	0	0	0	0	0	0	0	0	0	0	0	0	0	0	0	0	0	0	0	0	0	0	0	0	0	0	0
SmedASXL_019266	1	0	0	0	0	0	0	0	0	0	0	0	0	0	0	0	0	0	0	0	0	0	0	0	0	0	0	0	0	0	0	0	0	0	0	0	0	0	0	0	0	0	0	0	0	0	0	0	0
SmedASXL_022179	1	0	0	0	0	0	0	0	0	0	0	0	0	0	0	0	0	0	0	0	0	0	1	0	0	0	0	0	0	0	0	0	0	0	0	0	0	0	0	0	0	0	0	0	0	0	0	0	0
SmedASXL_023799	1	0	0	0	0	0	0	0	0	0	0	0	0	0	0	0	0	0	0	0	0	0	0	0	0	0	0	0	0	0	0	0	0	0	0	0	0	0	0	0	0	0	0	0	0	0	0	0	0
SmedASXL_024094	1	0	0	0	0	0	0	0	0	0	0	0	0	0	0	0	0	0	0	0	0	0	0	0	0	0	0	0	0	0	0	0	0	0	0	0	0	0	0	0	0	0	0	0	0	0	0	0	0
SmedASXL_026342	1	0	0	0	0	0	0	0	0	0	0	0	0	0	0	0	0	0	0	0	0	0	0	0	0	0	0	0	0	0	0	0	0	0	0	0	0	0	0	0	0	0	0	0	0	0	0	0	0
SmedASXL_038651	1	0	0	0	0	0	0	0	0	0	0	0	0	0	0	0	0	0	0	0	0	0	0	0	0	0	0	0	0	0	0	0	0	0	0	0	0	0	0	0	0	0	0	0	0	0	0	0	0
SmedASXL_045219	1	0	0	0	0	0	0	0	0	0	0	0	0	0	0	0	0	0	0	0	0	0	0	0	0	0	0	0	0	0	0	0	0	0	0	0	0	0	0	0	0	0	0	0	0	0	0	0	0
SmedASXL_063527	1	0	0	0	0	0	0	0	0	0	0	0	0	0	0	0	0	0	0	0	0	0	0	0	0	0	0	0	0	0	0	0	0	0	0	0	0	0	0	0	0	0	0	0	0	0	0	0	0
SmedASXL_063924	1	0	0	0	0	0	0	0	0	0	0	0	0	0	0	0	0	0	0	0	0	0	0	0	0	0	0	0	0	0	0	1	0	0	0	0	0	0	0	0	0	0	0	0	0	0	0	0	0
SmedASXL_064223	1	0	0	0	0	0	0	0	0	0	0	0	0	0	0	0	0	0	0	0	0	0	0	0	0	0	0	0	0	0	0	0	0	0	0	0	0	0	0	0	0	0	0	0	0	0	0	0	0
SmedASXL_067221	1	0	0	0	0	0	0	0	0	0	0	0	0	0	0	0	0	0	0	0	0	0	0	0	0	0	0	0	0	0	0	0	0	0	0	0	0	0	0	0	0	0	0	0	0	0	0	0	0
SmedASXL_068753	1	0	0	0	0	0	0	0	0	0	0	0	0	0	0	0	0	0	0	0	0	0	0	0	0	0	0	0	0	0	0	0	0	0	0	0	0	0	0	0	0	0	0	1	0	0	0	0	0
SmedASXL_069202	1	0	0	0	0	0	0	0	0	0	0	0	0	0	0	0	0	0	0	0	0	0	0	0	0	0	0	0	0	0	0	0	0	0	0	0	0	0	0	0	0	0	0	0	0	0	0	0	0
SmedASXL_069302	1	0	0	0	0	0	0	0	0	0	0	0	0	0	0	0	0	0	0	0	0	0	0	0	0	0	0	0	0	0	0	0	0	0	0	0	0	0	0	0	0	0	0	0	0	0	0	0	0
SmedASXL_069515	1	0	0	0	0	0	0	0	0	0	0	0	0	0	0	0	0	0	0	0	0	0	0	0	0	0	0	0	0	0	0	0	0	0	0	0	0	0	0	0	0	0	0	0	0	0	0	0	0
SmedASXL_069573	1	0	0	0	0	0	0	0	0	0	0	0	0	0	0	0	0	0	0	0	0	0	0	0	0	0	0	0	0	0	0	0	0	0	0	0	0	0	0	0	0	0	0	0	0	1	0	0	0
SmedASXL_070959	1	0	0	0	0	0	0	0	0	0	0	0	0	0	0	0	0	0	0	0	0	0	0	0	0	0	0	0	0	0	0	0	0	0	0	0	0	0	0	0	0	0	0	0	0	0	0	0	0
SmedASXL_071846	1	0	0	0	0	0	0	0	0	0	0	0	0	0	0	0	0	0	0	0	0	0	0	0	0	0	0	0	0	0	0	0	0	0	0	0	0	0	0	0	0	0	0	0	0	0	0	0	0
SmedASXL_075228	1	0	0	0	0	0	0	0	0	0	0	0	0	0	0	0	0	0	0	0	0	0	0	0	0	0	0	0	0	0	0	0	0	0	0	0	0	0	0	0	1	0	0	0	0	0	0	0	0
SmedASXL_075596	1	0	0	0	0	0	0	0	0	0	0	0	0	0	0	0	0	0	0	0	0	0	0	0	0	0	0	0	0	0	0	0	0	0	0	0	0	0	0	0	0	0	0	0	0	0	0	0	0
SmedASXL_077833	1	0	0	0	0	0	0	0	0	0	0	0	0	0	0	0	0	0	0	0	0	0	0	0	0	0	0	0	0	0	0	0	0	0	0	0	0	0	0	0	0	0	0	0	0	0	0	0	0
SmedASXL_079431	1	0	0	0	0	0	0	0	0	0	0	0	0	0	0	0	0	0	0	0	0	0	0	0	0	0	0	0	0	0	0	0	0	0	0	0	0	0	0	0	0	0	0	0	0	0	0	0	0
SmedASXL_081501	1	0	0	0	0	0	0	0	0	0	0	0	0	0	0	0	0	0	0	0	0	0	0	0	0	0	0	0	0	0	0	0	0	0	0	0	0	0	0	0	0	0	0	0	0	0	0	0	0
[truncated: 1,953 more columns]

## Sheet: TF_markers
Additional File 4: Distribution of predicted transcription factors in clusters
Cluster	Code	Cathepsin+ b	Cluster 11	Cluster 1	Cathepsin+ a	Early epithelial progeny	Gut	Muscle	Neoblast	Neural1	Neural2	Parapharyngeal	Clusters with Significant Pvalue		Cluster 1
																C_Cluster1_TACAGGTTGATA	C_Cluster1_GCACAGAGTATC	C_Cluster1_TACAGGTTGATT	C_Cluster1_TGAGTAACTGGC	C_Cluster1_CCTGAATTTTAA	C_Cluster1_TTCAAGTTGGCC	C_Cluster1_TTTGTTCTCCCG	C_Cluster1_CGTGGGATGAGA	C_Cluster1_TCAATGGGCTGC	C_Cluster1_CTATTCCATCCA	C_Cluster1_TCTCCTGTTTAG	C_Cluster1_GCTATACACCCG	C_Cluster1_GGTGCTCCCTGT	C_Cluster1_ATGTGTTGACAG	C_Cluster1_TCCCTTCGTCCT	C_Cluster1_ATAGGATGACAG	C_Cluster1_AGAGCGGTTGTT	C_Cluster1_GAGTTGACCTGC	C_Cluster1_TCTCCTGTTTAT	C_Cluster1_CTTAGGGTAATG	C_Cluster1_TTTAATATCATA	C_Cluster1_ACTCGGCGATTG	C_Cluster1_CAAACGGCCACC	C_Cluster1_CTAATCTTTGCG	C_Cluster1_ATGTACGAGGCG	C_Cluster1_TTTCCGTCGTAT	C_Cluster1_ATGAGTCTACCC	C_Cluster1_CGCATGCCAGCG	C_Cluster1_ACAGTACCATCG	C_Cluster1_ATTGCTTCACGG	C_Cluster1_ATGTGTTGACAA	C_Cluster1_TCACGGCAGTAG	C_Cluster1_CCACGTTGGGGG	C_Cluster1_CGTAAATCGGGG
Cluster 1	SmedASXL_001731	-	-	-	-	8.16971	-	8.16971	-	8.16971	8.16971	8.16971	5		-0.706226	-0.706226	-0.706226	-0.706226	-0.706226	1.81092	-0.706226	-0.706226	-0.706226	-0.706226	-0.706226	-0.706226	-0.706226	-0.706226	-0.706226	-0.706226	1.65995	-0.706226	-0.706226	-0.706226	-0.706226	-0.706226	-0.706226	-0.706226	1.74959	-0.706226	-0.706226	-0.706226	-0.706226	-0.706226	-0.706226	TF_SmedASXL_001731	-0.706226	-0.706226	1.68431
	SmedASXL_011703	-	-	-	7.93912	7.77441	-	8.005	-	-	-	8.005	4		-0.557013	-0.557013	-0.557013	-0.557013	-0.557013	-0.557013	-0.557013	-0.557013	-0.557013	-0.557013	-0.557013	2.62877	-0.557013	2.76419	-0.557013	-0.557013	-0.557013	2.66462	-0.557013	-0.557013	2.63063	2.56869	-0.557013	2.6447	-0.557013	-0.557013	-0.557013	-0.557013	-0.557013	-0.557013	-0.557013	TF_SmedASXL_011703	-0.557013	-0.557013	-0.557013
Neoblast	SmedASXL_010220	10.9039	1.28475	1.02121	1.77889	1.91066	10.838	1.51535	-	1.54829	2.66833	2.1742	10		-1.27186	1.59218	-1.27186	1.50566	1.3987	1.3117	1.09562	1.09095	-1.27186	1.18149	1.51665	-1.27186	1.4081	1.24927	-1.27186	1.43365	-1.27186	-1.27186	1.43064	0.921573	1.23271	-1.27186	1.03662	1.36833	0.974145	0.909928	-1.27186	-1.27186	-1.27186	-1.27186	0.956481	TF_SmedASXL_010220	-1.27186	1.41341	1.19586
	SmedASXL_007569	7.84029	7.84029	7.18144	7.84029	7.41204	-	7.77441	-	7.80735	7.80735	7.80735	9		-0.437641	-0.437641	-0.437641	-0.437641	2.05992	-0.437641	-0.437641	-0.437641	-0.437641	-0.437641	-0.437641	-0.437641	-0.437641	-0.437641	-0.437641	-0.437641	-0.437641	-0.437641	-0.437641	-0.437641	-0.437641	2.26487	2.34375	-0.437641	-0.437641	-0.437641	-0.437641	-0.437641	-0.437641	-0.437641	2.2472	TF_SmedASXL_007569	-0.437641	-0.437641	-0.437641
	SmedASXL_008803	7.74146	7.74146	7.60969	7.77441	7.41204	-	7.74146	-	7.67558	7.74146	7.74146	9		-0.330607	-0.330607	-0.330607	-0.330607	-0.330607	-0.330607	-0.330607	-0.330607	-0.330607	-0.330607	-0.330607	-0.330607	-0.330607	-0.330607	-0.330607	-0.330607	-0.330607	-0.330607	-0.330607	-0.330607	-0.330607	-0.330607	3.40189	-0.330607	-0.330607	-0.330607	-0.330607	-0.330607	-0.330607	-0.330607	-0.330607	TF_SmedASXL_008803	-0.330607	-0.330607	-0.330607
	SmedASXL_009658	1.61418	2.07537	-	1.44947	1.18593	2.47068	1.25181	-	1.15298	1.64712	1.3177	9		0.503909	-2.83216	0.12108	0.239174	0.564469	0.261942	0.464078	0.507624	0.339006	0.510221	0.468612	0.420629	0.434107	0.697276	0.538803	0.557189	0.52449	0.050148	0.48649	0.304679	0.4791	0.109055	0.524636	0.180575	0.516873	0.439918	0.572877	0.237477	0.530397	0.332216	0.428617	TF_SmedASXL_009658	0.364288	0.38374	0.339474
	SmedASXL_013189	7.11556	7.11556	6.9179	7.1485	7.04967	-	7.04967	-	7.11556	7.11556	7.11556	9		-0.301984	-0.301984	-0.301984	-0.301984	3.44163	-0.301984	-0.301984	-0.301984	-0.301984	-0.301984	-0.301984	-0.301984	-0.301984	-0.301984	-0.301984	-0.301984	-0.301984	-0.301984	-0.301984	-0.301984	-0.301984	-0.301984	-0.301984	-0.301984	-0.301984	-0.301984	-0.301984	-0.301984	-0.301984	-0.301984	-0.301984	TF_SmedASXL_013189	-0.301984	-0.301984	-0.301984
	SmedASXL_017518	7.18144	7.18144	6.88496	7.21439	6.98379	-	7.01673	-	7.08262	7.18144	7.18144	9		-0.25496	-0.25496	-0.25496	-0.25496	-0.25496	-0.25496	-0.25496	-0.25496	-0.25496	-0.25496	-0.25496	-0.25496	-0.25496	-0.25496	-0.25496	-0.25496	-0.25496	-0.25496	-0.25496	-0.25496	-0.25496	-0.25496	-0.25496	-0.25496	3.79453	-0.25496	-0.25496	-0.25496	3.81488	-0.25496	-0.25496	TF_SmedASXL_017518	-0.25496	-0.25496	-0.25496
	SmedASXL_010326	7.34615	7.34615	-	7.3791	7.08262	-	7.28027	-	7.34615	7.34615	7.34615	8		-0.31029	-0.31029	-0.31029	-0.31029	-0.31029	-0.31029	-0.31029	3.06305	-0.31029	-0.31029	-0.31029	-0.31029	-0.31029	-0.31029	-0.31029	-0.31029	-0.31029	-0.31029	-0.31029	-0.31029	-0.31029	-0.31029	-0.31029	-0.31029	-0.31029	-0.31029	3.14848	-0.31029	-0.31029	-0.31029	-0.31029	TF_SmedASXL_010326	-0.31029	-0.31029	-0.31029
	SmedASXL_013190	7.67558	7.67558	-	7.67558	7.34615	-	7.54381	-	7.60969	7.67558	7.67558	8		-0.357946	-0.357946	-0.357946	-0.357946	-0.357946	-0.357946	-0.357946	-0.357946	-0.357946	-0.357946	-0.357946	-0.357946	-0.357946	-0.357946	-0.357946	-0.357946	-0.357946	-0.357946	-0.357946	-0.357946	-0.357946	-0.357946	-0.357946	-0.357946	-0.357946	-0.357946	-0.357946	-0.357946	-0.357946	-0.357946	3.07289	TF_SmedASXL_013190	-0.357946	-0.357946	-0.357946
	SmedASXL_006362	1.3177	1.28475	-	-	-	2.37185	1.44947	-	1.41652	2.86599	1.0871	7		0	0	0	0	0	0	0	0	0	0	0	0	0	0	0	0	0	0	0	0	0	0	0	0	0	0	0	0	0	0	0	TF_SmedASXL_006362	0	0	0
	SmedASXL_007714	7.21439	7.21439	7.08262	7.21439	6.45671	-	7.11556	-	7.08262	-	-	7		-0.311397	-0.311397	-0.311397	-0.311397	3.40135	-0.311397	-0.311397	-0.311397	-0.311397	-0.311397	-0.311397	-0.311397	-0.311397	-0.311397	-0.311397	-0.311397	-0.311397	-0.311397	-0.311397	-0.311397	-0.311397	-0.311397	-0.311397	-0.311397	-0.311397	-0.311397	-0.311397	3.30382	-0.311397	-0.311397	-0.311397	TF_SmedASXL_007714	-0.311397	-0.311397	-0.311397
	SmedASXL_009006	6.98379	7.01673	6.98379	7.01673	-	-	6.95085	-	6.95085	-	7.01673	7		-0.35732	-0.35732	-0.35732	-0.35732	-0.35732	-0.35732	-0.35732	-0.35732	-0.35732	-0.35732	-0.35732	-0.35732	-0.35732	-0.35732	-0.35732	-0.35732	-0.35732	-0.35732	-0.35732	-0.35732	-0.35732	-0.35732	-0.35732	-0.35732	-0.35732	-0.35732	-0.35732	-0.35732	-0.35732	-0.35732	-0.35732	TF_SmedASXL_009006	3.53411	-0.35732	-0.35732
	SmedASXL_013294	7.24733	7.28027	7.18144	7.28027	-	-	-	-	7.21439	7.24733	7.28027	7		-0.35176	-0.35176	-0.35176	-0.35176	-0.35176	-0.35176	-0.35176	-0.35176	-0.35176	-0.35176	-0.35176	-0.35176	-0.35176	-0.35176	-0.35176	-0.35176	-0.35176	-0.35176	-0.35176	-0.35176	-0.35176	-0.35176	-0.35176	-0.35176	-0.35176	-0.35176	-0.35176	-0.35176	-0.35176	-0.35176	-0.35176	TF_SmedASXL_013294	-0.35176	-0.35176	-0.35176
	SmedASXL_014235	7.18144	-	7.04967	7.21439	7.11556	-	-	-	7.11556	7.18144	7.18144	7		-0.315415	-0.315415	-0.315415	-0.315415	-0.315415	-0.315415	-0.315415	-0.315415	-0.315415	-0.315415	-0.315415	-0.315415	-0.315415	-0.315415	-0.315415	-0.315415	-0.315415	-0.315415	-0.315415	-0.315415	-0.315415	-0.315415	-0.315415	-0.315415	-0.315415	-0.315415	-0.315415	-0.315415	-0.315415	-0.315415	-0.315415	TF_SmedASXL_014235	-0.315415	-0.315415	-0.315415
	SmedASXL_014343	6.98379	6.98379	-	6.98379	6.9179	-	6.98379	-	6.9179	-	6.98379	7		-0.30178	-0.30178	-0.30178	-0.30178	-0.30178	-0.30178	-0.30178	-0.30178	-0.30178	-0.30178	-0.30178	-0.30178	3.12081	-0.30178	-0.30178	-0.30178	-0.30178	-0.30178	-0.30178	-0.30178	-0.30178	-0.30178	-0.30178	-0.30178	-0.30178	-0.30178	-0.30178	-0.30178	-0.30178	-0.30178	-0.30178	TF_SmedASXL_014343	-0.30178	-0.30178	-0.30178
	SmedASXL_017463	7.77441	-	7.44498	7.77441	7.64264	-	-	-	7.57675	7.77441	7.77441	7		-0.42814	3.06996	-0.42814	-0.42814	-0.42814	2.46459	-0.42814	-0.42814	-0.42814	-0.42814	-0.42814	-0.42814	-0.42814	-0.42814	-0.42814	-0.42814	-0.42814	-0.42814	-0.42814	-0.42814	-0.42814	-0.42814	-0.42814	-0.42814	-0.42814	-0.42814	-0.42814	-0.42814	-0.42814	-0.42814	-0.42814	TF_SmedASXL_017463	-0.42814	-0.42814	-0.42814
	SmedASXL_055178	8.30148	8.30148	-	8.33443	8.07089	-	8.2356	-	8.26854	8.30148	-	7		-0.573198	-0.573198	-0.573198	-0.573198	-0.573198	-0.573198	-0.573198	-0.573198	-0.573198	-0.573198	1.98598	-0.573198	-0.573198	-0.573198	1.7778	2.06845	-0.573198	-0.573198	-0.573198	-0.573198	-0.573198	-0.573198	-0.573198	-0.573198	-0.573198	-0.573198	-0.573198	-0.573198	-0.573198	-0.573198	-0.573198	TF_SmedASXL_055178	-0.573198	-0.573198	1.62841
	SmedASXL_072287	-	7.47792	7.31321	7.51087	7.47792	-	-	-	7.51087	7.47792	7.47792	7		-0.39091	-0.39091	-0.39091	-0.39091	-0.39091	-0.39091	-0.39091	-0.39091	-0.39091	-0.39091	-0.39091	-0.39091	-0.39091	-0.39091	-0.39091	-0.39091	-0.39091	-0.39091	-0.39091	-0.39091	-0.39091	-0.39091	-0.39091	-0.39091	-0.39091	-0.39091	-0.39091	-0.39091	-0.39091	-0.39091	-0.39091	TF_SmedASXL_072287	-0.39091	-0.39091	-0.39091
	SmedASXL_004599	7.08262	7.08262	6.81908	7.11556	6.68731	-	-	-	7.08262	-	-	6		-0.342635	-0.342635	-0.342635	-0.342635	-0.342635	-0.342635	-0.342635	3.06114	-0.342635	-0.342635	-0.342635	-0.342635	-0.342635	-0.342635	-0.342635	-0.342635	-0.342635	-0.342635	-0.342635	-0.342635	-0.342635	-0.342635	-0.342635	-0.342635	-0.342635	-0.342635	-0.342635	-0.342635	-0.342635	-0.342635	-0.342635	TF_SmedASXL_004599	-0.342635	-0.342635	-0.342635
	SmedASXL_005388	-	7.11556	6.81908	7.1485	-	-	-	-	7.08262	7.11556	7.11556	6		3.5559	-0.322595	3.5842	-0.322595	-0.322595	-0.322595	-0.322595	-0.322595	-0.322595	-0.322595	-0.322595	-0.322595	-0.322595	-0.322595	-0.322595	-0.322595	-0.322595	-0.322595	-0.322595	-0.322595	-0.322595	-0.322595	3.33472	-0.322595	-0.322595	-0.322595	-0.322595	-0.322595	-0.322595	-0.322595	-0.322595	TF_SmedASXL_005388	-0.322595	-0.322595	-0.322595
	SmedASXL_006629	6.85202	-	-	-	6.72025	-	6.81908	-	7.01673	6.85202	6.85202	6		-0.363343	-0.363343	-0.363343	-0.363343	-0.363343	3.19944	-0.363343	-0.363343	-0.363343	-0.363343	-0.363343	3.90516	-0.363343	3.36048	-0.363343	-0.363343	-0.363343	-0.363343	-0.363343	-0.363343	3.90765	-0.363343	-0.363343	-0.363343	-0.363343	-0.363343	-0.363343	-0.363343	-0.363343	-0.363343	-0.363343	TF_SmedASXL_006629	-0.363343	-0.363343	-0.363343
	SmedASXL_007702	7.18144	-	7.08262	7.21439	-	-	-	-	7.18144	7.18144	7.18144	6		-0.38941	-0.38941	-0.38941	-0.38941	-0.38941	-0.38941	-0.38941	-0.38941	-0.38941	-0.38941	-0.38941	-0.38941	-0.38941	-0.38941	-0.38941	-0.38941	-0.38941	-0.38941	-0.38941	-0.38941	2.55815	-0.38941	-0.38941	-0.38941	-0.38941	-0.38941	-0.38941	-0.38941	-0.38941	-0.38941	-0.38941	TF_SmedASXL_007702	-0.38941	-0.38941	-0.38941
	SmedASXL_008748	6.65436	6.65436	-	-	6.35788	-	6.62142	-	-	6.65436	6.65436	6		-0.266082	-0.266082	-0.266082	-0.266082	-0.266082	-0.266082	-0.266082	-0.266082	-0.266082	-0.266082	-0.266082	-0.266082	-0.266082	-0.266082	-0.266082	-0.266082	-0.266082	-0.266082	-0.266082	-0.266082	-0.266082	-0.266082	5.786	-0.266082	-0.266082	-0.266082	-0.266082	-0.266082	-0.266082	-0.266082	-0.266082	TF_SmedASXL_008748	-0.266082	-0.266082	-0.266082
	SmedASXL_015617	7.3791	7.41204	-	-	7.21439	-	7.34615	-	-	7.41204	7.41204	6		-0.539585	-0.539585	-0.539585	-0.539585	-0.539585	-0.539585	-0.539585	-0.539585	-0.539585	-0.539585	-0.539585	2.76893	-0.539585	-0.539585	-0.539585	-0.539585	-0.539585	2.26125	-0.539585	-0.539585	2.22718	-0.539585	2.67943	-0.539585	-0.539585	-0.539585	-0.539585	-0.539585	-0.539585	-0.539585	-0.539585	TF_SmedASXL_015617	-0.539585	-0.539585	-0.539585
	SmedASXL_081921	9.05916	-	-	8.92739	2.00949	-	8.99327	-	8.99327	8.99327	-	6		-0.73039	-0.73039	-0.73039	-0.73039	1.46439	-0.73039	-0.73039	-0.73039	-0.73039	1.1964	-0.73039	1.24169	1.20883	1.25809	-0.73039	-0.73039	-0.73039	-0.73039	-0.73039	1.26695	-0.73039	-0.73039	-0.73039	-0.73039	-0.73039	-0.73039	-0.73039	-0.73039	1.3251	-0.73039	-0.73039	TF_SmedASXL_081921	1.50611	-0.73039	1.37384
	SmedASXL_000275	-	7.3791	-	-	7.34615	-	-	-	7.34615	7.3791	7.3791	5		-0.320357	-0.320357	-0.320357	-0.320357	-0.320357	-0.320357	-0.320357	-0.320357	-0.320357	-0.320357	-0.320357	-0.320357	-0.320357	-0.320357	-0.320357	-0.320357	3.6599	-0.320357	-0.320357	-0.320357	-0.320357	-0.320357	-0.320357	-0.320357	-0.320357	-0.320357	-0.320357	-0.320357	-0.320357	-0.320357	-0.320357	TF_SmedASXL_000275	-0.320357	-0.320357	-0.320357
	SmedASXL_001731	-	-	-	-	8.4662	-	8.53208	-	8.49914	8.59797	8.59797	5		-0.706226	-0.706226	-0.706226	-0.706226	-0.706226	1.81092	-0.706226	-0.706226	-0.706226	-0.706226	-0.706226	-0.706226	-0.706226	-0.706226	-0.706226	-0.706226	1.65995	-0.706226	-0.706226	-0.706226	-0.706226	-0.706226	-0.706226	-0.706226	1.74959	-0.706226	-0.706226	-0.706226	-0.706226	-0.706226	-0.706226	TF_SmedASXL_001731	-0.706226	-0.706226	1.68431
	SmedASXL_002078	-	-	-	-	7.47792	-	7.21439	-	7.54381	7.28027	7.28027	5		-0.463089	-0.463089	-0.463089	-0.463089	-0.463089	-0.463089	2.59056	-0.463089	-0.463089	-0.463089	-0.463089	-0.463089	-0.463089	-0.463089	-0.463089	-0.463089	-0.463089	-0.463089	-0.463089	-0.463089	-0.463089	-0.463089	-0.463089	2.26193	-0.463089	-0.463089	-0.463089	-0.463089	-0.463089	-0.463089	-0.463089	TF_SmedASXL_002078	-0.463089	-0.463089	-0.463089
	SmedASXL_007632	-	-	-	-	7.31321	-	7.77441	-	7.74146	7.80735	7.80735	5		-0.443531	-0.443531	-0.443531	-0.443531	-0.443531	-0.443531	-0.443531	-0.443531	-0.443531	-0.443531	2.58227	-0.443531	-0.443531	-0.443531	-0.443531	-0.443531	-0.443531	-0.443531	-0.443531	-0.443531	-0.443531	-0.443531	2.8821	-0.443531	-0.443531	-0.443531	-0.443531	2.49207	-0.443531	-0.443531	-0.443531	TF_SmedASXL_007632	-0.443531	-0.443531	-0.443531
	SmedASXL_009659	1.41652	1.28475	-	-	-	2.66833	1.15298	-	-	1.97654	-	5		0	0	0	0	0	0	0	0	0	0	0	0	0	0	0	0	0	0	0	0	0	0	0	0	0	0	0	0	0	0	0	TF_SmedASXL_009659	0	0	0
	SmedASXL_011316	6.45671	6.45671	6.12729	-	6.32494	-	-	-	-	-	6.45671	5		-0.29322	-0.29322	-0.29322	-0.29322	-0.29322	-0.29322	-0.29322	-0.29322	-0.29322	-0.29322	-0.29322	-0.29322	-0.29322	-0.29322	-0.29322	-0.29322	-0.29322	-0.29322	-0.29322	-0.29322	-0.29322	-0.29322	-0.29322	-0.29322	-0.29322	-0.29322	-0.29322	-0.29322	-0.29322	-0.29322	-0.29322	TF_SmedASXL_011316	-0.29322	-0.29322	-0.29322
	SmedASXL_011703	-	7.41204	-	7.3791	7.08262	-	7.3791	-	-	-	7.41204	5		-0.557013	-0.557013	-0.557013	-0.557013	-0.557013	-0.557013	-0.557013	-0.557013	-0.557013	-0.557013	-0.557013	2.62877	-0.557013	2.76419	-0.557013	-0.557013	-0.557013	2.66462	-0.557013	-0.557013	2.63063	2.56869	-0.557013	2.6447	-0.557013	-0.557013	-0.557013	-0.557013	-0.557013	-0.557013	-0.557013	TF_SmedASXL_011703	-0.557013	-0.557013	-0.557013
	SmedASXL_016178	-	8.07089	-	-	7.97206	-	7.97206	-	8.03795	8.07089	-	5		-0.489382	-0.489382	-0.489382	-0.489382	-0.489382	-0.489382	2.16275	2.15701	-0.489382	2.11517	-0.489382	-0.489382	2.39397	2.19855	-0.489382	-0.489382	-0.489382	-0.489382	-0.489382	-0.489382	-0.489382	-0.489382	-0.489382	-0.489382	-0.489382	-0.489382	-0.489382	-0.489382	-0.489382	-0.489382	-0.489382	TF_SmedASXL_016178	-0.489382	-0.489382	-0.489382
	SmedASXL_019139	7.97206	-	-	-	8.005	-	7.93912	-	7.87323	-	7.93912	5		-0.584677	-0.584677	-0.584677	-0.584677	-0.584677	-0.584677	-0.584677	-0.584677	-0.584677	-0.584677	1.87988	-0.584677	-0.584677	-0.584677	-0.584677	1.73063	-0.584677	-0.584677	1.86115	-0.584677	1.74353	-0.584677	-0.584677	2.11789	-0.584677	-0.584677	-0.584677	-0.584677	-0.584677	-0.584677	-0.584677	TF_SmedASXL_019139	-0.584677	-0.584677	-0.584677
	SmedASXL_019468	7.97206	-	-	-	7.97206	-	7.93912	-	7.80735	7.93912	-	5		-0.536046	-0.536046	-0.536046	-0.536046	-0.536046	1.78644	-0.536046	-0.536046	-0.536046	-0.536046	-0.536046	-0.536046	-0.536046	-0.536046	-0.536046	-0.536046	-0.536046	-0.536046	-0.536046	1.90223	-0.536046	-0.536046	-0.536046	-0.536046	-0.536046	-0.536046	1.91442	-0.536046	-0.536046	-0.536046	1.94103	TF_SmedASXL_019468	-0.536046	-0.536046	1.65781
	SmedASXL_019640	-	7.21439	6.9179	7.24733	6.95085	-	-	-	7.28027	-	-	5		-0.433409	-0.433409	-0.433409	-0.433409	-0.433409	-0.433409	-0.433409	2.71967	-0.433409	-0.433409	-0.433409	-0.433409	-0.433409	-0.433409	-0.433409	-0.433409	-0.433409	-0.433409	-0.433409	-0.433409	-0.433409	-0.433409	-0.433409	-0.433409	-0.433409	-0.433409	-0.433409	-0.433409	-0.433409	-0.433409	-0.433409	TF_SmedASXL_019640	-0.433409	-0.433409	-0.433409
	SmedASXL_001773	-	-	-	-	7.21439	-	7.24733	-	7.28027	-	7.24733	4		-0.457226	-0.457226	-0.457226	-0.457226	-0.457226	-0.457226	-0.457226	-0.457226	-0.457226	-0.457226	-0.457226	-0.457226	-0.457226	-0.457226	-0.457226	-0.457226	-0.457226	-0.457226	-0.457226	2.5217	-0.457226	-0.457226	-0.457226	-0.457226	-0.457226	-0.457226	-0.457226	-0.457226	-0.457226	-0.457226	-0.457226	TF_SmedASXL_001773	-0.457226	-0.457226	2.80113
	SmedASXL_003476	-	7.57675	7.24733	-	7.34615	-	-	-	-	-	7.57675	4		-0.47394	-0.47394	-0.47394	-0.47394	-0.47394	-0.47394	-0.47394	2.10007	-0.47394	-0.47394	-0.47394	-0.47394	-0.47394	-0.47394	-0.47394	-0.47394	-0.47394	-0.47394	-0.47394	2.15213	-0.47394	-0.47394	-0.47394	-0.47394	-0.47394	-0.47394	-0.47394	-0.47394	2.22858	-0.47394	2.19392	TF_SmedASXL_003476	-0.47394	-0.47394	-0.47394
	SmedASXL_003781	9.0921	9.0921	-	-	1.18593	-	-	-	-	9.0921	-	4		-0.996328	1.65657	-0.996328	1.92015	-0.996328	1.42095	-0.996328	-0.996328	-0.996328	-0.996328	-0.996328	-0.996328	1.59411	-0.996328	-0.996328	-0.996328	1.72307	-0.996328	1.61778	1.53037	-0.996328	-0.996328	-0.996328	-0.996328	1.36205	1.87254	-0.996328	-0.996328	-0.996328	-0.996328	1.69784	TF_SmedASXL_003781	-0.996328	-0.996328	1.29936
	SmedASXL_007094	-	8.26854	-	8.26854	8.005	-	-	-	8.30148	-	-	4		-0.636181	-0.636181	1.73306	-0.636181	-0.636181	1.37115	-0.636181	-0.636181	-0.636181	-0.636181	1.56793	-0.636181	1.40992	1.46188	-0.636181	-0.636181	-0.636181	-0.636181	-0.636181	1.47123	-0.636181	1.51886	1.58177	-0.636181	-0.636181	-0.636181	-0.636181	-0.636181	-0.636181	-0.636181	-0.636181	TF_SmedASXL_007094	-0.636181	-0.636181	-0.636181
	SmedASXL_010691	6.81908	-	6.65436	6.81908	-	-	-	-	-	-	6.81908	4		-0.468856	3.96272	-0.468856	-0.468856	-0.468856	-0.468856	-0.468856	-0.468856	-0.468856	-0.468856	-0.468856	-0.468856	-0.468856	-0.468856	-0.468856	-0.468856	-0.468856	-0.468856	-0.468856	-0.468856	-0.468856	-0.468856	-0.468856	-0.468856	-0.468856	-0.468856	-0.468856	-0.468856	-0.468856	-0.468856	-0.468856	TF_SmedASXL_010691	-0.468856	-0.468856	-0.468856
	SmedASXL_013061	7.80735	-	-	-	7.84029	-	7.80735	-	-	-	7.80735	4		-0.542485	-0.542485	1.98071	-0.542485	-0.542485	-0.542485	-0.542485	-0.542485	-0.542485	1.84038	-0.542485	-0.542485	-0.542485	-0.542485	-0.542485	1.66269	-0.542485	-0.542485	-0.542485	-0.542485	1.67498	-0.542485	-0.542485	2.03154	-0.542485	-0.542485	-0.542485	-0.542485	1.76721	-0.542485	1.73759	TF_SmedASXL_013061	-0.542485	-0.542485	1.47688
	SmedASXL_014600	-	7.01673	6.58848	7.01673	6.95085	-	-	-	-	-	-	4		-0.323209	-0.323209	-0.323209	-0.323209	-0.323209	-0.323209	-0.323209	-0.323209	-0.323209	-0.323209	2.72544	-0.323209	-0.323209	-0.323209	-0.323209	-0.323209	-0.323209	-0.323209	-0.323209	-0.323209	-0.323209	-0.323209	-0.323209	-0.323209	-0.323209	-0.323209	-0.323209	-0.323209	-0.323209	3.23526	-0.323209	TF_SmedASXL_014600	-0.323209	-0.323209	-0.323209
	SmedASXL_014982	7.47792	7.47792	-	-	7.3791	-	-	-	7.54381	-	-	4		-0.453864	-0.453864	-0.453864	-0.453864	-0.453864	-0.453864	-0.453864	-0.453864	-0.453864	-0.453864	2.24649	-0.453864	-0.453864	-0.453864	-0.453864	-0.453864	-0.453864	-0.453864	-0.453864	-0.453864	-0.453864	-0.453864	-0.453864	-0.453864	2.46026	-0.453864	-0.453864	-0.453864	-0.453864	-0.453864	-0.453864	TF_SmedASXL_014982	-0.453864	-0.453864	-0.453864
	SmedASXL_015345	6.9179	-	-	-	6.95085	-	-	-	6.95085	-	6.9179	4		-0.356099	-0.356099	-0.356099	-0.356099	-0.356099	-0.356099	-0.356099	-0.356099	-0.356099	-0.356099	-0.356099	-0.356099	-0.356099	-0.356099	-0.356099	-0.356099	-0.356099	-0.356099	-0.356099	-0.356099	-0.356099	-0.356099	-0.356099	-0.356099	-0.356099	-0.356099	-0.356099	-0.356099	-0.356099	3.31281	-0.356099	TF_SmedASXL_015345	-0.356099	3.38399	-0.356099
	SmedASXL_016095	-	-	7.01673	-	7.34615	-	-	-	7.24733	-	7.28027	4		-0.405822	-0.405822	-0.405822	-0.405822	-0.405822	-0.405822	-0.405822	-0.405822	-0.405822	-0.405822	2.48274	-0.405822	-0.405822	-0.405822	-0.405822	-0.405822	-0.405822	-0.405822	-0.405822	-0.405822	-0.405822	-0.405822	-0.405822	-0.405822	-0.405822	-0.405822	-0.405822	-0.405822	-0.405822	-0.405822	2.68688	TF_SmedASXL_016095	-0.405822	-0.405822	-0.405822
	SmedASXL_019296	7.34615	-	-	-	7.28027	-	-	-	-	7.34615	7.34615	4		-0.458983	-0.458983	-0.458983	-0.458983	-0.458983	-0.458983	-0.458983	-0.458983	-0.458983	-0.458983	2.32539	-0.458983	2.39009	-0.458983	-0.458983	-0.458983	-0.458983	-0.458983	-0.458983	-0.458983	-0.458983	-0.458983	-0.458983	2.90651	-0.458983	-0.458983	-0.458983	-0.458983	-0.458983	-0.458983	-0.458983	TF_SmedASXL_019296	-0.458983	-0.458983	2.18131
	SmedASXL_019741	7.90618	7.90618	-	-	-	-	-	-	7.87323	7.87323	-	4		-0.570668	-0.570668	-0.570668	-0.570668	-0.570668	1.90827	-0.570668	1.74444	-0.570668	-0.570668	-0.570668	-0.570668	-0.570668	-0.570668	-0.570668	1.75003	-0.570668	1.79169	1.88086	-0.570668	-0.570668	-0.570668	-0.570668	1.90893	1.84787	-0.570668	-0.570668	-0.570668	-0.570668	-0.570668	-0.570668	TF_SmedASXL_019741	-0.570668	-0.570668	-0.570668
	SmedASXL_068468	7.57675	-	-	-	-	-	7.57675	-	7.54381	-	7.57675	4		-0.545642	-0.545642	-0.545642	-0.545642	-0.545642	-0.545642	-0.545642	-0.545642	-0.545642	-0.545642	1.79455	-0.545642	-0.545642	-0.545642	-0.545642	-0.545642	-0.545642	-0.545642	-0.545642	-0.545642	-0.545642	1.97643	-0.545642	-0.545642	-0.545642	-0.545642	-0.545642	-0.545642	-0.545642	-0.545642	-0.545642	TF_SmedASXL_068468	-0.545642	1.99488	-0.545642
Neural1	SmedASXL_006842	8.40031	8.40031	8.30148	8.40031	8.30148	-	8.36737	8.26854	-	-	-	7		-0.363059	-0.363059	-0.363059	-0.363059	-0.363059	-0.363059	-0.363059	-0.363059	-0.363059	-0.363059	-0.363059	-0.363059	-0.363059	-0.363059	-0.363059	-0.363059	-0.363059	-0.363059	-0.363059	-0.363059	-0.363059	-0.363059	-0.363059	-0.363059	-0.363059	-0.363059	-0.363059	-0.363059	-0.363059	-0.363059	-0.363059	TF_SmedASXL_006842	-0.363059	-0.363059	-0.363059
	SmedASXL_011708	9.65212	9.65212	2.47068	9.65212	9.48741	-	-	2.14126	-	-	9.65212	7		-0.767085	-0.767085	-0.767085	-0.767085	-0.767085	-0.767085	-0.767085	-0.767085	-0.767085	-0.767085	1.33671	-0.767085	-0.767085	-0.767085	-0.767085	-0.767085	-0.767085	-0.767085	-0.767085	-0.767085	-0.767085	-0.767085	-0.767085	-0.767085	-0.767085	-0.767085	-0.767085	-0.767085	-0.767085	1.47333	-0.767085	TF_SmedASXL_011708	-0.767085	-0.767085	-0.767085
	Smed-COE_SmedASXL_000653	8.4662	-	-	8.49914	8.16971	-	8.26854	8.33443	-	-	8.4662	6		-0.386089	-0.386089	-0.386089	-0.386089	-0.386089	-0.386089	-0.386089	-0.386089	-0.386089	-0.386089	-0.386089	-0.386089	-0.386089	-0.386089	-0.386089	-0.386089	-0.386089	-0.386089	-0.386089	-0.386089	-0.386089	-0.386089	-0.386089	-0.386089	-0.386089	-0.386089	-0.386089	-0.386089	-0.386089	-0.386089	-0.386089	Smed-COE_SmedASXL_000653	-0.386089	-0.386089	-0.386089
	SmedASXL_002407	8.76268	-	8.30148	-	8.76268	-	8.76268	8.66385	-	-	-	5		-0.560584	-0.560584	-0.560584	-0.560584	-0.560584	-0.560584	-0.560584	-0.560584	-0.560584	-0.560584	-0.560584	2.60945	-0.560584	-0.560584	-0.560584	-0.560584	-0.560584	-0.560584	-0.560584	-0.560584	-0.560584	-0.560584	-0.560584	-0.560584	-0.560584	-0.560584	-0.560584	2.69726	-0.560584	-0.560584	-0.560584	TF_SmedASXL_002407	-0.560584	-0.560584	-0.560584
	SmedASXL_002833	7.77441	-	7.67558	7.77441	7.18144	-	-	7.47792	-	-	-	5		-0.424173	4.76194	-0.424173	-0.424173	-0.424173	-0.424173	-0.424173	-0.424173	-0.424173	-0.424173	-0.424173	-0.424173	-0.424173	-0.424173	-0.424173	-0.424173	-0.424173	-0.424173	-0.424173	-0.424173	-0.424173	-0.424173	-0.424173	-0.424173	-0.424173	-0.424173	-0.424173	-0.424173	-0.424173	-0.424173	-0.424173	TF_SmedASXL_002833	-0.424173	-0.424173	-0.424173
	SmedASXL_006490	8.76268	-	-	8.76268	8.59797	-	-	1.87772	-	-	-	4		-0.556989	-0.556989	-0.556989	-0.556989	-0.556989	-0.556989	-0.556989	-0.556989	-0.556989	-0.556989	1.99942	-0.556989	-0.556989	-0.556989	-0.556989	-0.556989	2.51555	-0.556989	-0.556989	-0.556989	-0.556989	-0.556989	-0.556989	-0.556989	-0.556989	2.12291	-0.556989	-0.556989	-0.556989	2.42693	-0.556989	TF_SmedASXL_006490	-0.556989	-0.556989	-0.556989
	SmedASXL_014625	-	-	1.44947	9.5533	1.41652	-	-	1.68006	-	-	-	4		-0.886921	-0.886921	1.34203	-0.886921	0.986761	-0.886921	1.06062	-0.886921	-0.886921	-0.886921	1.18667	-0.886921	-0.886921	1.08691	-0.886921	-0.886921	-0.886921	-0.886921	-0.886921	-0.886921	1.26436	-0.886921	1.19969	1.19448	-0.886921	-0.886921	-0.886921	1.12486	-0.886921	-0.886921	-0.886921	TF_SmedASXL_014625	-0.886921	-0.886921	0.896956
Neural2	SmedASXL_006842	9.25681	9.25681	9.05916	9.28976	9.0921	-	9.15799	9.0921	-	-	9.25681	8		-0.363059	-0.363059	-0.363059	-0.363059	-0.363059	-0.363059	-0.363059	-0.363059	-0.363059	-0.363059	-0.363059	-0.363059	-0.363059	-0.363059	-0.363059	-0.363059	-0.363059	-0.363059	-0.363059	-0.363059	-0.363059	-0.363059	-0.363059	-0.363059	-0.363059	-0.363059	-0.363059	-0.363059	-0.363059	-0.363059	-0.363059	TF_SmedASXL_006842	-0.363059	-0.363059	-0.363059
	SmedASXL_000643	9.19093	-	-	9.19093	8.99327	-	9.19093	9.15799	-	-	9.19093	6		-0.42608	-0.42608	-0.42608	-0.42608	-0.42608	2.60687	-0.42608	-0.42608	-0.42608	-0.42608	2.90419	-0.42608	-0.42608	-0.42608	-0.42608	-0.42608	-0.42608	-0.42608	-0.42608	-0.42608	-0.42608	-0.42608	-0.42608	-0.42608	-0.42608	-0.42608	2.77401	-0.42608	-0.42608	-0.42608	-0.42608	TF_SmedASXL_000643	-0.42608	-0.42608	-0.42608
	SmedASXL_013156	9.52035	9.52035	9.02622	9.45447	9.58624	-	-	9.48741	-	-	-	6		-0.391194	-0.391194	-0.391194	-0.391194	-0.391194	-0.391194	-0.391194	-0.391194	-0.391194	-0.391194	-0.391194	-0.391194	-0.391194	-0.391194	-0.391194	-0.391194	-0.391194	-0.391194	-0.391194	-0.391194	-0.391194	2.96789	-0.391194	-0.391194	-0.391194	-0.391194	-0.391194	-0.391194	-0.391194	-0.391194	-0.391194	TF_SmedASXL_013156	-0.391194	-0.391194	-0.391194
	SmedASXL_016497	8.2356	8.2356	-	8.26854	8.03795	-	8.16971	8.36737	-	-	-	6		-0.353359	-0.353359	-0.353359	-0.353359	-0.353359	-0.353359	-0.353359	-0.353359	-0.353359	-0.353359	4.78581	-0.353359	-0.353359	-0.353359	-0.353359	-0.353359	-0.353359	-0.353359	-0.353359	-0.353359	-0.353359	-0.353359	-0.353359	-0.353359	-0.353359	-0.353359	-0.353359	-0.353359	-0.353359	-0.353359	-0.353359	TF_SmedASXL_016497	-0.353359	-0.353359	-0.353359
	SmedASXL_002407	8.56502	-	8.13677	-	8.53208	-	8.56502	8.4662	-	-	-	5		-0.560584	-0.560584	-0.560584	-0.560584	-0.560584	-0.560584	-0.560584	-0.560584	-0.560584	-0.560584	-0.560584	2.60945	-0.560584	-0.560584	-0.560584	-0.560584	-0.560584	-0.560584	-0.560584	-0.560584	-0.560584	-0.560584	-0.560584	-0.560584	-0.560584	-0.560584	-0.560584	2.69726	-0.560584	-0.560584	-0.560584	TF_SmedASXL_002407	-0.560584	-0.560584	-0.560584
	SmedASXL_011708	9.19093	-	2.04243	9.22387	9.19093	-	-	1.74595	-	-	-	5		-0.767085	-0.767085	-0.767085	-0.767085	-0.767085	-0.767085	-0.767085	-0.767085	-0.767085	-0.767085	1.33671	-0.767085	-0.767085	-0.767085	-0.767085	-0.767085	-0.767085	-0.767085	-0.767085	-0.767085	-0.767085	-0.767085	-0.767085	-0.767085	-0.767085	-0.767085	-0.767085	-0.767085	-0.767085	1.47333	-0.767085	TF_SmedASXL_011708	-0.767085	-0.767085	-0.767085
	SmedASXL_012474	-	-	8.72974	8.89445	8.36737	-	-	8.79562	8.96033	-	-	5		-0.356211	-0.356211	-0.356211	-0.356211	-0.356211	-0.356211	-0.356211	-0.356211	-0.356211	-0.356211	-0.356211	-0.356211	-0.356211	-0.356211	-0.356211	-0.356211	-0.356211	-0.356211	-0.356211	-0.356211	-0.356211	-0.356211	3.39132	-0.356211	-0.356211	-0.356211	-0.356211	-0.356211	-0.356211	-0.356211	-0.356211	TF_SmedASXL_012474	-0.356211	-0.356211	-0.356211
	SmedASXL_013061	9.19093	-	-	-	9.15799	-	9.19093	-	-	-	9.19093	4		-0.542485	-0.542485	1.98071	-0.542485	-0.542485	-0.542485	-0.542485	-0.542485	-0.542485	1.84038	-0.542485	-0.542485	-0.542485	-0.542485	-0.542485	1.66269	-0.542485	-0.542485	-0.542485	-0.542485	1.67498	-0.542485	-0.542485	2.03154	-0.542485	-0.542485	-0.542485	-0.542485	1.76721	-0.542485	1.73759	TF_SmedASXL_013061	-0.542485	-0.542485	1.47688
Muscle	SmedASXL_018721	10.7063	10.7063	10.5745	10.6733	10.5416	10.7392	-	10.6404	10.7392	10.7392	10.7392	10		-0.681473	-0.681473	-0.681473	-0.681473	-0.681473	-0.681473	-0.681473	-0.681473	-0.681473	-0.681473	-0.681473	-0.681473	-0.681473	-0.681473	-0.681473	-0.681473	-0.681473	-0.681473	-0.681473	-0.681473	-0.681473	-0.681473	-0.681473	-0.681473	-0.681473	-0.681473	-0.681473	-0.681473	-0.681473	-0.681473	-0.681473	TF_SmedASXL_018721	-0.681473	-0.681473	-0.681473
	SmedASXL_006782	9.5533	9.5533	9.61918	9.5533	9.48741	-	-	9.12504	9.38858	9.5533	9.5533	9		-0.441754	-0.441754	-0.441754	-0.441754	-0.441754	-0.441754	-0.441754	-0.441754	-0.441754	-0.441754	-0.441754	-0.441754	-0.441754	-0.441754	-0.441754	-0.441754	-0.441754	-0.441754	-0.441754	-0.441754	-0.441754	-0.441754	-0.441754	-0.441754	-0.441754	-0.441754	-0.441754	-0.441754	-0.441754	-0.441754	-0.441754	TF_SmedASXL_006782	-0.441754	-0.441754	-0.441754
	SmedASXL_009549	9.61918	9.68507	9.75095	9.71801	9.5533	-	-	9.52035	9.52035	9.68507	9.68507	9		-0.444629	-0.444629	-0.444629	-0.444629	-0.444629	-0.444629	-0.444629	-0.444629	-0.444629	-0.444629	-0.444629	-0.444629	-0.444629	-0.444629	-0.444629	-0.444629	-0.444629	-0.444629	-0.444629	-0.444629	-0.444629	-0.444629	-0.444629	-0.444629	-0.444629	-0.444629	-0.444629	-0.444629	-0.444629	-0.444629	-0.444629	TF_SmedASXL_009549	-0.444629	-0.444629	-0.444629
	SmedASXL_009692	8.20266	8.2356	8.26854	8.2356	8.07089	-	-	8.07089	8.13677	8.2356	8.2356	9		-0.261039	-0.261039	-0.261039	-0.261039	-0.261039	-0.261039	-0.261039	-0.261039	-0.261039	-0.261039	-0.261039	-0.261039	-0.261039	-0.261039	-0.261039	-0.261039	-0.261039	-0.261039	-0.261039	-0.261039	-0.261039	-0.261039	-0.261039	-0.261039	-0.261039	-0.261039	-0.261039	-0.261039	-0.261039	-0.261039	-0.261039	TF_SmedASXL_009692	-0.261039	-0.261039	-0.261039
	SmedASXL_010733	8.53208	8.53208	8.56502	8.56502	8.16971	-	-	8.40031	8.49914	8.53208	8.53208	9		-0.350137	-0.350137	-0.350137	-0.350137	-0.350137	-0.350137	-0.350137	-0.350137	-0.350137	-0.350137	-0.350137	-0.350137	-0.350137	-0.350137	-0.350137	-0.350137	-0.350137	-0.350137	-0.350137	-0.350137	-0.350137	-0.350137	-0.350137	-0.350137	-0.350137	-0.350137	-0.350137	-0.350137	-0.350137	-0.350137	-0.350137	TF_SmedASXL_010733	-0.350137	-0.350137	-0.350137
	SmedASXL_011007	9.22387	9.22387	9.22387	9.22387	9.22387	-	-	8.96033	9.22387	9.22387	9.22387	9		-0.362619	-0.362619	-0.362619	-0.362619	-0.362619	-0.362619	-0.362619	-0.362619	-0.362619	-0.362619	-0.362619	-0.362619	-0.362619	-0.362619	-0.362619	-0.362619	-0.362619	-0.362619	-0.362619	-0.362619	-0.362619	-0.362619	-0.362619	-0.362619	-0.362619	-0.362619	-0.362619	-0.362619	-0.362619	-0.362619	-0.362619	TF_SmedASXL_011007	-0.362619	-0.362619	-0.362619
	SmedASXL_059542	9.88272	9.71801	9.65212	9.81683	9.88272	-	-	9.84978	9.88272	9.68507	9.71801	9		-0.404119	-0.404119	-0.404119	-0.404119	-0.404119	-0.404119	-0.404119	-0.404119	-0.404119	-0.404119	-0.404119	-0.404119	-0.404119	-0.404119	-0.404119	-0.404119	-0.404119	-0.404119	-0.404119	-0.404119	-0.404119	-0.404119	-0.404119	-0.404119	-0.404119	-0.404119	-0.404119	-0.404119	-0.404119	-0.404119	-0.404119	TF_SmedASXL_059542	-0.404119	-0.404119	-0.404119
	SmedASXL_003781	10.1133	10.1133	1.51535	-	2.27303	-	-	1.0871	2.20714	10.1133	10.2121	8		-0.996328	1.65657	-0.996328	1.92015	-0.996328	1.42095	-0.996328	-0.996328	-0.996328	-0.996328	-0.996328	-0.996328	1.59411	-0.996328	-0.996328	-0.996328	1.72307	-0.996328	1.61778	1.53037	-0.996328	-0.996328	-0.996328	-0.996328	1.36205	1.87254	-0.996328	-0.996328	-0.996328	-0.996328	1.69784	TF_SmedASXL_003781	-0.996328	-0.996328	1.29936
	SmedASXL_003449	-	9.81683	1.713	-	9.65212	-	-	2.14126	9.81683	9.81683	9.81683	7		-0.700177	-0.700177	-0.700177	-0.700177	-0.700177	-0.700177	1.65263	-0.700177	-0.700177	-0.700177	-0.700177	-0.700177	-0.700177	-0.700177	-0.700177	-0.700177	1.66198	-0.700177	-0.700177	-0.700177	1.78887	-0.700177	-0.700177	-0.700177	-0.700177	-0.700177	-0.700177	-0.700177	-0.700177	-0.700177	-0.700177	TF_SmedASXL_003449	-0.700177	-0.700177	1.26114
	SmedASXL_008878	8.59797	-	8.59797	8.63091	-	-	-	8.40031	-	-	8.59797	5		-0.365556	-0.365556	-0.365556	-0.365556	-0.365556	-0.365556	-0.365556	-0.365556	-0.365556	-0.365556	-0.365556	-0.365556	-0.365556	-0.365556	-0.365556	-0.365556	-0.365556	-0.365556	-0.365556	-0.365556	-0.365556	-0.365556	-0.365556	-0.365556	-0.365556	-0.365556	-0.365556	-0.365556	-0.365556	-0.365556	-0.365556	TF_SmedASXL_008878	-0.365556	-0.365556	-0.365556
	SmedASXL_011146	-	-	-	-	9.22387	-	-	8.76268	9.22387	9.22387	9.22387	5		-0.601842	-0.601842	-0.601842	-0.601842	-0.601842	-0.601842	2.38806	-0.601842	-0.601842	-0.601842	-0.601842	-0.601842	-0.601842	-0.601842	-0.601842	-0.601842	-0.601842	-0.601842	-0.601842	-0.601842	-0.601842	-0.601842	-0.601842	-0.601842	-0.601842	-0.601842	1.95238	-0.601842	-0.601842	-0.601842	-0.601842	TF_SmedASXL_011146	-0.601842	-0.601842	-0.601842
Cathepsin+ a	SmedASXL_011146	-	10.1792	2.76716	-	10.1133	10.1792	-	9.78389	10.1133	10.1792	10.1792	8		-0.601842	-0.601842	-0.601842	-0.601842	-0.601842	-0.601842	2.38806	-0.601842	-0.601842	-0.601842	-0.601842	-0.601842	-0.601842	-0.601842	-0.601842	-0.601842	-0.601842	-0.601842	-0.601842	-0.601842	-0.601842	-0.601842	-0.601842	-0.601842	-0.601842	-0.601842	1.95238	-0.601842	-0.601842	-0.601842	-0.601842	TF_SmedASXL_011146	-0.601842	-0.601842	-0.601842
	SmedASXL_015617	9.5533	9.58624	-	-	9.38858	-	9.5533	2.1742	9.45447	9.58624	9.58624	8		-0.539585	-0.539585	-0.539585	-0.539585	-0.539585	-0.539585	-0.539585	-0.539585	-0.539585	-0.539585	-0.539585	2.76893	-0.539585	-0.539585	-0.539585	-0.539585	-0.539585	2.26125	-0.539585	-0.539585	2.22718	-0.539585	2.67943	-0.539585	-0.539585	-0.539585	-0.539585	-0.539585	-0.539585	-0.539585	-0.539585	TF_SmedASXL_015617	-0.539585	-0.539585	-0.539585
	SmedASXL_079276	-	8.86151	8.76268	-	8.79562	-	8.76268	8.66385	8.86151	8.86151	8.86151	8		-0.313083	-0.313083	-0.313083	-0.313083	-0.313083	-0.313083	4.67504	-0.313083	-0.313083	-0.313083	-0.313083	-0.313083	-0.313083	-0.313083	-0.313083	-0.313083	-0.313083	-0.313083	-0.313083	-0.313083	-0.313083	-0.313083	-0.313083	-0.313083	-0.313083	-0.313083	-0.313083	-0.313083	-0.313083	-0.313083	-0.313083	TF_SmedASXL_079276	-0.313083	-0.313083	-0.313083
	SmedASXL_002078	-	-	8.59797	-	9.0921	-	8.92739	1.64712	9.0921	8.96033	8.96033	7		-0.463089	-0.463089	-0.463089	-0.463089	-0.463089	-0.463089	2.59056	-0.463089	-0.463089	-0.463089	-0.463089	-0.463089	-0.463089	-0.463089	-0.463089	-0.463089	-0.463089	-0.463089	-0.463089	-0.463089	-0.463089	-0.463089	-0.463089	2.26193	-0.463089	-0.463089	-0.463089	-0.463089	-0.463089	-0.463089	-0.463089	TF_SmedASXL_002078	-0.463089	-0.463089	-0.463089
	SmedASXL_001731	-	-	-	-	9.15799	-	9.15799	-	9.15799	9.15799	9.15799	5		-0.706226	-0.706226	-0.706226	-0.706226	-0.706226	1.81092	-0.706226	-0.706226	-0.706226	-0.706226	-0.706226	-0.706226	-0.706226	-0.706226	-0.706226	-0.706226	1.65995	-0.706226	-0.706226	-0.706226	-0.706226	-0.706226	-0.706226	-0.706226	1.74959	-0.706226	-0.706226	-0.706226	-0.706226	-0.706226	-0.706226	TF_SmedASXL_001731	-0.706226	-0.706226	1.68431
Cathepsin+ b	SmedASXL_005121	-	8.89445	8.89445	8.82856	8.56502	-	8.72974	8.82856	8.82856	8.89445	8.89445	9		-0.212802	-0.212802	-0.212802	-0.212802	-0.212802	-0.212802	-0.212802	-0.212802	-0.212802	-0.212802	-0.212802	-0.212802	-0.212802	-0.212802	-0.212802	-0.212802	-0.212802	-0.212802	-0.212802	-0.212802	-0.212802	-0.212802	-0.212802	-0.212802	-0.212802	-0.212802	-0.212802	-0.212802	-0.212802	-0.212802	-0.212802	TF_SmedASXL_005121	-0.212802	-0.212802	-0.212802
	SmedASXL_006417	-	9.84978	9.84978	9.88272	9.81683	-	9.78389	9.78389	9.84978	-	9.84978	8		-0.271126	-0.271126	-0.271126	-0.271126	-0.271126	-0.271126	-0.271126	-0.271126	-0.271126	-0.271126	-0.271126	-0.271126	-0.271126	-0.271126	-0.271126	-0.271126	-0.271126	-0.271126	-0.271126	-0.271126	-0.271126	-0.271126	-0.271126	-0.271126	-0.271126	-0.271126	-0.271126	-0.271126	-0.271126	-0.271126	-0.271126	TF_SmedASXL_006417	-0.271126	-0.271126	-0.271126
	SmedASXL_011146	-	9.78389	2.4048	-	9.75095	-	-	9.38858	9.75095	9.78389	9.78389	7		-0.601842	-0.601842	-0.601842	-0.601842	-0.601842	-0.601842	2.38806	-0.601842	-0.601842	-0.601842	-0.601842	-0.601842	-0.601842	-0.601842	-0.601842	-0.601842	-0.601842	-0.601842	-0.601842	-0.601842	-0.601842	-0.601842	-0.601842	-0.601842	-0.601842	-0.601842	1.95238	-0.601842	-0.601842	-0.601842	-0.601842	TF_SmedASXL_011146	-0.601842	-0.601842	-0.601842
	SmedASXL_001731	-	-	-	-	9.52035	-	9.71801	-	9.75095	9.71801	9.71801	5		-0.706226	-0.706226	-0.706226	-0.706226	-0.706226	1.81092	-0.706226	-0.706226	-0.706226	-0.706226	-0.706226	-0.706226	-0.706226	-0.706226	-0.706226	-0.706226	1.65995	-0.706226	-0.706226	-0.706226	-0.706226	-0.706226	-0.706226	-0.706226	1.74959	-0.706226	-0.706226	-0.706226	-0.706226	-0.706226	-0.706226	TF_SmedASXL_001731	-0.706226	-0.706226	1.68431
	SmedASXL_002078	-	-	-	-	8.53208	-	8.36737	-	8.66385	8.40031	8.40031	5		-0.463089	-0.463089	-0.463089	-0.463089	-0.463089	-0.463089	2.59056	-0.463089	-0.463089	-0.463089	-0.463089	-0.463089	-0.463089	-0.463089	-0.463089	-0.463089	-0.463089	-0.463089	-0.463089	-0.463089	-0.463089	-0.463089	-0.463089	2.26193	-0.463089	-0.463089	-0.463089	-0.463089	-0.463089	-0.463089	-0.463089	TF_SmedASXL_002078	-0.463089	-0.463089	-0.463089
	SmedASXL_002173	-	-	8.49914	-	8.33443	-	-	8.005	8.53208	8.53208	-	5		-0.343854	-0.343854	-0.343854	-0.343854	-0.343854	-0.343854	-0.343854	-0.343854	-0.343854	-0.343854	-0.343854	-0.343854	-0.343854	-0.343854	-0.343854	-0.343854	-0.343854	-0.343854	-0.343854	-0.343854	-0.343854	-0.343854	-0.343854	-0.343854	-0.343854	-0.343854	-0.343854	-0.343854	-0.343854	-0.343854	-0.343854	TF_SmedASXL_002173	-0.343854	-0.343854	-0.343854
	SmedASXL_012900	-	8.69679	8.10383	-	-	-	8.66385	-	8.69679	-	8.69679	5		-0.475617	-0.475617	-0.475617	-0.475617	-0.475617	-0.475617	-0.475617	-0.475617	-0.475617	-0.475617	-0.475617	-0.475617	-0.475617	2.04388	-0.475617	-0.475617	-0.475617	-0.475617	-0.475617	-0.475617	-0.475617	-0.475617	2.18784	2.18119	-0.475617	-0.475617	-0.475617	-0.475617	-0.475617	-0.475617	-0.475617	TF_SmedASXL_012900	-0.475617	-0.475617	-0.475617
Cluster 11	SmedASXL_008128	10.4098	-	10.3769	10.4427	10.4427	10.4427	10.3769	10.3439	10.3439	10.4098	10.4427	10		-0.255359	-0.255359	-0.255359	-0.255359	-0.255359	-0.255359	-0.255359	-0.255359	-0.255359	-0.255359	-0.255359	-0.255359	-0.255359	-0.255359	-0.255359	-0.255359	-0.255359	-0.255359	-0.255359	-0.255359	-0.255359	-0.255359	-0.255359	-0.255359	-0.255359	-0.255359	-0.255359	-0.255359	-0.255359	-0.255359	-0.255359	TF_SmedASXL_008128	-0.255359	-0.255359	-0.255359
	SmedASXL_009835	9.84978	-	9.68507	-	-	9.88272	9.68507	9.58624	9.78389	9.84978	9.88272	8		-0.593876	-0.593876	-0.593876	-0.593876	-0.593876	1.59903	1.66762	-0.593876	-0.593876	-0.593876	-0.593876	-0.593876	-0.593876	-0.593876	-0.593876	-0.593876	-0.593876	-0.593876	-0.593876	-0.593876	-0.593876	-0.593876	-0.593876	-0.593876	-0.593876	-0.593876	-0.593876	-0.593876	-0.593876	-0.593876	-0.593876	TF_SmedASXL_009835	-0.593876	-0.593876	-0.593876
	SmedASXL_008926	-	-	-	-	-	-	9.88272	2.96482	9.84978	9.9486	9.9486	5		-0.70134	-0.70134	-0.70134	-0.70134	-0.70134	-0.70134	-0.70134	-0.70134	-0.70134	-0.70134	-0.70134	-0.70134	-0.70134	-0.70134	-0.70134	-0.70134	-0.70134	-0.70134	-0.70134	-0.70134	-0.70134	-0.70134	-0.70134	-0.70134	-0.70134	-0.70134	-0.70134	-0.70134	-0.70134	-0.70134	-0.70134	TF_SmedASXL_008926	-0.70134	-0.70134	-0.70134
	SmedASXL_008454	-	-	-	-	-	-	10.1463	1.48241	10.1463	-	10.1463	4		-0.983347	-0.983347	-0.983347	-0.983347	-0.983347	1.68735	-0.983347	-0.983347	-0.983347	1.26672	-0.983347	-0.983347	1.27991	-0.983347	-0.983347	-0.983347	-0.983347	1.46234	1.54238	-0.983347	-0.983347	-0.983347	-0.983347	-0.983347	1.18672	-0.983347	-0.983347	-0.983347	-0.983347	-0.983347	-0.983347	TF_SmedASXL_008454	1.38968	-0.983347	0.923478
	SmedASXL_011746	9.48741	-	-	-	-	-	-	9.3227	9.68507	-	9.48741	4		-0.65958	-0.65958	1.84985	-0.65958	-0.65958	-0.65958	-0.65958	-0.65958	-0.65958	-0.65958	-0.65958	1.54431	-0.65958	-0.65958	-0.65958	-0.65958	-0.65958	-0.65958	1.65721	-0.65958	-0.65958	-0.65958	2.03305	-0.65958	-0.65958	-0.65958	-0.65958	-0.65958	-0.65958	-0.65958	-0.65958	TF_SmedASXL_011746	-0.65958	-0.65958	-0.65958
Early epithelial progeny	SmedASXL_008454	2.47068	-	2.30597	2.76716	-	10.6075	10.5745	1.84477	10.6075	10.6404	10.6075	9		-0.983347	-0.983347	-0.983347	-0.983347	-0.983347	1.68735	-0.983347	-0.983347	-0.983347	1.26672	-0.983347	-0.983347	1.27991	-0.983347	-0.983347	-0.983347	-0.983347	1.46234	1.54238	-0.983347	-0.983347	-0.983347	-0.983347	-0.983347	1.18672	-0.983347	-0.983347	-0.983347	-0.983347	-0.983347	-0.983347	TF_SmedASXL_008454	1.38968	-0.983347	0.923478
	SmedASXL_008042	8.66385	-	8.13677	8.69679	-	-	8.69679	8.79562	8.53208	8.66385	8.66385	8		-0.498949	-0.498949	-0.498949	-0.498949	-0.498949	2.33876	-0.498949	-0.498949	-0.498949	-0.498949	-0.498949	-0.498949	-0.498949	-0.498949	-0.498949	-0.498949	-0.498949	-0.498949	-0.498949	-0.498949	-0.498949	-0.498949	-0.498949	-0.498949	-0.498949	-0.498949	-0.498949	-0.498949	-0.498949	-0.498949	-0.498949	TF_SmedASXL_008042	-0.498949	-0.498949	-0.498949
	SmedASXL_009835	8.43325	-	8.30148	-	-	-	8.36737	8.13677	8.40031	8.43325	8.43325	7		-0.593876	-0.593876	-0.593876	-0.593876	-0.593876	1.59903	1.66762	-0.593876	-0.593876	-0.593876	-0.593876	-0.593876	-0.593876	-0.593876	-0.593876	-0.593876	-0.593876	-0.593876	-0.593876	-0.593876	-0.593876	-0.593876	-0.593876	-0.593876	-0.593876	-0.593876	-0.593876	-0.593876	-0.593876	-0.593876	-0.593876	TF_SmedASXL_009835	-0.593876	-0.593876	-0.593876
	SmedASXL_065460	9.0921	-	-	9.0921	-	-	9.0921	2.14126	9.0921	9.0921	9.0921	7		-0.664147	1.92616	-0.664147	-0.664147	-0.664147	1.69609	1.54489	-0.664147	1.70463	-0.664147	-0.664147	-0.664147	-0.664147	-0.664147	-0.664147	-0.664147	-0.664147	-0.664147	-0.664147	-0.664147	-0.664147	-0.664147	-0.664147	-0.664147	-0.664147	-0.664147	-0.664147	-0.664147	-0.664147	-0.664147	1.62047	TF_SmedASXL_065460	-0.664147	-0.664147	-0.664147
	SmedASXL_004269	7.70852	-	7.70852	7.70852	-	-	7.70852	7.57675	7.67558	-	-	6		-0.406	-0.406	-0.406	-0.406	-0.406	-0.406	-0.406	-0.406	-0.406	-0.406	-0.406	-0.406	-0.406	-0.406	-0.406	-0.406	-0.406	-0.406	-0.406	-0.406	-0.406	-0.406	-0.406	-0.406	-0.406	-0.406	-0.406	-0.406	-0.406	-0.406	-0.406	TF_SmedASXL_004269	-0.406	-0.406	-0.406
	SmedASXL_008926	-	-	1.21887	-	-	-	9.12504	2.20714	9.05916	9.12504	9.12504	6		-0.70134	-0.70134	-0.70134	-0.70134	-0.70134	-0.70134	-0.70134	-0.70134	-0.70134	-0.70134	-0.70134	-0.70134	-0.70134	-0.70134	-0.70134	-0.70134	-0.70134	-0.70134	-0.70134	-0.70134	-0.70134	-0.70134	-0.70134	-0.70134	-0.70134	-0.70134	-0.70134	-0.70134	-0.70134	-0.70134	-0.70134	TF_SmedASXL_008926	-0.70134	-0.70134	-0.70134
	SmedASXL_008132	-	-	7.70852	-	-	-	7.60969	7.64264	7.70852	-	7.70852	5		-0.371219	-0.371219	-0.371219	-0.371219	-0.371219	-0.371219	-0.371219	-0.371219	-0.371219	-0.371219	-0.371219	-0.371219	-0.371219	-0.371219	-0.371219	-0.371219	-0.371219	-0.371219	-0.371219	-0.371219	-0.371219	-0.371219	-0.371219	-0.371219	-0.371219	-0.371219	-0.371219	-0.371219	-0.371219	-0.371219	-0.371219	TF_SmedASXL_008132	-0.371219	-0.371219	-0.371219
	SmedASXL_019286	8.63091	-	8.30148	-	-	-	-	8.53208	8.66385	-	-	4		-0.616548	-0.616548	-0.616548	-0.616548	-0.616548	1.5549	-0.616548	-0.616548	-0.616548	-0.616548	-0.616548	-0.616548	-0.616548	-0.616548	-0.616548	-0.616548	-0.616548	-0.616548	-0.616548	-0.616548	-0.616548	-0.616548	-0.616548	-0.616548	-0.616548	1.87231	-0.616548	-0.616548	-0.616548	-0.616548	-0.616548	TF_SmedASXL_019286	-0.616548	-0.616548	-0.616548
Parapharyngeal	SmedASXL_007084	9.71801	9.75095	9.75095	9.75095	9.75095	-	9.71801	10.0145	9.91566	9.75095	-	9		-0.536162	-0.536162	-0.536162	-0.536162	-0.536162	2.91739	-0.536162	-0.536162	-0.536162	-0.536162	-0.536162	-0.536162	2.98408	-0.536162	2.94747	-0.536162	-0.536162	-0.536162	-0.536162	-0.536162	-0.536162	-0.536162	-0.536162	-0.536162	-0.536162	-0.536162	-0.536162	-0.536162	-0.536162	-0.536162	-0.536162	TF_SmedASXL_007084	-0.536162	-0.536162	-0.536162
	SmedASXL_009248	9.45447	9.42153	1.81183	9.45447	9.38858	-	9.42153	9.48741	9.48741	-	-	8		-0.392163	-0.392163	-0.392163	-0.392163	-0.392163	-0.392163	-0.392163	-0.392163	-0.392163	-0.392163	2.794	2.92328	-0.392163	3.46741	-0.392163	-0.392163	-0.392163	-0.392163	-0.392163	-0.392163	-0.392163	3.04164	-0.392163	3.13303	-0.392163	-0.392163	-0.392163	-0.392163	-0.392163	3.51751	-0.392163	TF_SmedASXL_009248	-0.392163	-0.392163	-0.392163
	SmedASXL_011486	10.7063	-	2.63539	10.7392	1.87772	-	10.7063	2.70128	10.7392	10.7392	-	8		1.91527	2.0084	-0.99225	-0.99225	1.46969	1.8898	1.56673	-0.99225	-0.99225	-0.99225	-0.99225	-0.99225	-0.99225	1.60128	-0.99225	-0.99225	-0.99225	-0.99225	-0.99225	-0.99225	1.58162	-0.99225	-0.99225	-0.99225	-0.99225	-0.99225	-0.99225	-0.99225	-0.99225	-0.99225	-0.99225	TF_SmedASXL_011486	-0.99225	-0.99225	1.35169
	SmedASXL_016958	9.25681	9.25681	9.25681	9.25681	9.84978	-	-	9.84978	9.25681	9.25681	-	8		-0.297783	-0.297783	-0.297783	-0.297783	-0.297783	-0.297783	-0.297783	-0.297783	-0.297783	-0.297783	-0.297783	-0.297783	-0.297783	-0.297783	-0.297783	-0.297783	-0.297783	-0.297783	-0.297783	-0.297783	-0.297783	-0.297783	-0.297783	-0.297783	-0.297783	-0.297783	-0.297783	-0.297783	-0.297783	-0.297783	-0.297783	TF_SmedASXL_016958	-0.297783	-0.297783	-0.297783
[truncated: 679 more columns]

## Sheet: Most_domains
Additional File 4: Number of Pfam domains represented in TF markers
zf-H2C2_2	6
LIM	6
zf-C2H2	3
Homeobox	3
Ets	2
CDT1	2
HLH	2
zf-H2C2_2	2
Ski_Sno	1
c-SKI_SMAD_bind	1
zf-C2H2_6	1
zf-LYAR	1
PDZ	1
Fork_head	1
SRF-TF	1
T-box	1
