# Supplementary material for: Comparative transcriptomic analyses and single-cell RNA sequencing of the freshwater planarian Schmidtea mediterranea identify major cell types and pathway conservation
Source: Genome Biol. 2018 Aug 24;19:124. doi: 10.1186/s13059-018-1498-x (PMC6109357; doi:10.1186/s13059-018-1498-x)
Supplement: Supplementary file 5 — Heatmap of all Gene Ontology (GO) terms. Table showing distribution of various GO categories across cell-type clusters. (XLSX 2009 kb) [file 13059_2018_1498_MOESM5_ESM.xlsx]

## Sheet: heatmap_GO_terms
Additional file 5: Heatmap of all statistically significant Gene Ontology terms associated with a cluster
Cluster	GO term	Gene Ontology Description	Significant Comparisons	Upregulated Transcripts		Cluster 1
						C_Cluster1_TACAGGTTGATA	C_Cluster1_GCACAGAGTATC	C_Cluster1_TACAGGTTGATT	C_Cluster1_TGAGTAACTGGC	C_Cluster1_CCTGAATTTTAA	C_Cluster1_TTCAAGTTGGCC	C_Cluster1_TTTGTTCTCCCG	C_Cluster1_CGTGGGATGAGA	C_Cluster1_TCAATGGGCTGC	C_Cluster1_CTATTCCATCCA	C_Cluster1_TCTCCTGTTTAG	C_Cluster1_GCTATACACCCG	C_Cluster1_GGTGCTCCCTGT	C_Cluster1_ATGTGTTGACAG	C_Cluster1_TCCCTTCGTCCT	C_Cluster1_ATAGGATGACAG	C_Cluster1_AGAGCGGTTGTT	C_Cluster1_GAGTTGACCTGC	C_Cluster1_TCTCCTGTTTAT	C_Cluster1_CTTAGGGTAATG	C_Cluster1_TTTAATATCATA	C_Cluster1_ACTCGGCGATTG	C_Cluster1_CAAACGGCCACC	C_Cluster1_CTAATCTTTGCG	C_Cluster1_ATGTACGAGGCG	C_Cluster1_TTTCCGTCGTAT	C_Cluster1_ATGAGTCTACCC	C_Cluster1_CGCATGCCAGCG	C_Cluster1_ACAGTACCATCG	C_Cluster1_ATTGCTTCACGG	C_Cluster1_ATGTGTTGACAA	C_Cluster1_TCACGGCAGTAG	C_Cluster1_CCACGTTGGGGG	C_Cluster1_CGTAAATCGGGG	C_Cluster1_TTTCCAGAGGAC	C_Cluster1_GAGGTGCCAATT	C_Cluster1_GACGTACCCGCC	C_Cluster1_GCACCTACGCCG	C_Cluster1_CTTCGAGTTACG	C_Cluster1_GTACCTTGCAAG	C_Cluster1_GAATGGGACGTC	C_Cluster1_ATGTGTTGACAT	C_Cluster1_TTCGATCCGAAG	C_Cluster1_TAGGACTCCTAG
Cluster 1	GO:0001578	microtubule bundle formation P	1	2		-1.38	-1.38	-1.38	0.11	0.79	-1.38	-0.13	-1.38	-1.38	-0.4	1.22	-0.12	-1.38	-1.38	0.24	1.16	0	-1.38	0.07	-0.11	-0.12	-0.08	0.42	0.28	0.05	0.9	0.22	1.3	1.11	0.19	0.11	0	0.05	1.39	0.01	1.14	-1.38	-0.07	1.2	-1.38	0.04	0.14	-0.19	1.08
	GO:0005759	mitochondrial matrix C	1	6		-0.63	-0.51	-1.05	-0.59	0.35	-0.1	-0.11	-0.32	-0.37	0.25	-0.09	0.19	0.02	-0.1	0.21	0.19	0.17	-0.02	-0.25	0.18	0.02	0.19	-0.3	-0.06	0.22	0.17	0.64	-0.37	-0.27	-0.37	0.18	0	-0.2	-0.24	0.81	0	-0.29	0.18	-0.06	0.29	-0.05	0.05	0.61	-0.22
	GO:0008637	apoptotic mitochondrial changes P	1	3		-0.57	-0.25	-1.79	-0.3	-0.36	-0.29	0.32	-0.35	-0.34	0.39	-0.3	-0.27	0.47	0.25	1.12	-0.25	-0.41	0.54	-0.17	-0.28	0.67	0.48	-0.34	0.39	-0.33	0.32	1.28	-0.46	-0.27	-0.38	0.38	0	-0.24	-0.24	0.34	-0.2	-0.26	0.42	-0.32	-0.22	-0.26	-0.41	0.35	-0.3
	GO:0016538	cyclin-dependent protein kinase regulator activity F	1	2		-0.6	-0.6	0.75	-0.6	1.75	-0.6	-0.6	-0.6	-0.6	0.56	1.88	-0.6	-0.6	0.59	-0.6	-0.6	0.8	-0.6	-0.6	0.69	-0.6	-0.6	-0.6	-0.6	-0.6	-0.6	0.72	-0.6	-0.6	-0.6	0.62	0	-0.6	-0.6	0.6	-0.6	-0.6	-0.6	-0.6	0.69	0.72	-0.6	0.52	0.79
	GO:0019856	pyrimidine base biosynthetic process P	1	2		-0.66	-0.66	-0.66	-0.66	-0.66	0.3	-0.66	0.42	-0.66	0.41	0.49	-0.66	-0.66	0.67	-0.66	0.53	-0.66	0.34	0.6	-0.66	-0.66	-0.66	-0.66	-0.66	-0.66	-0.66	-0.66	-0.66	0.59	0.35	-0.66	0	-0.66	-0.66	1.34	0.39	0.69	0.28	-0.66	-0.66	-0.66	0.38	0.5	-0.66
	GO:0019907	cyclin-dependent protein kinase activating kinase holoenzyme complex C	1	2		0.5	0.84	-1.71	-0.22	0.53	0.63	-0.24	0.6	0.67	-0.16	0.6	-0.19	-0.21	-0.32	-0.18	0.7	0.6	-0.28	-0.09	0.66	-0.2	-0.24	0.67	-0.22	-0.25	-0.25	-0.18	-0.39	-0.19	-0.3	-0.2	0	-0.16	-0.17	-0.17	-0.12	-0.18	-0.12	-0.24	-0.14	0.7	-0.33	-0.25	0.7
	GO:0030870	Mre11 complex C	1	2		-0.71	-0.71	0.49	-0.71	1.55	-0.71	-0.71	1.51	-0.71	0.42	-0.71	-0.71	0.32	-0.71	-0.71	0.34	0.38	-0.71	-0.71	-0.71	-0.71	-0.71	-0.71	-0.71	0.54	-0.71	0.36	-0.71	-0.71	-0.71	0.37	0	-0.71	-0.71	0.28	0.4	1.48	-0.71	-0.71	-0.71	-0.71	-0.71	0.32	-0.71
	GO:0034514	mitochondrial unfolded protein response P	1	2		0.04	0.56	-1.85	-1.05	0.38	0.32	0.44	0.45	0.13	0.61	0.36	0.47	0.59	0.2	0.47	0.51	0.29	0.44	0.59	0.58	0.4	0.39	0.45	0.52	0.49	0.41	0.3	0.16	0.5	0.24	0.51	0	0.67	0.54	0.52	0.55	0.55	0.47	0.32	0.52	0.52	0.01	0.54	0.53
	GO:0051082	unfolded protein binding F	1	4		-0.56	-0.31	-1.51	-0.47	0.6	0.63	0.13	0.13	0.01	0.93	0.07	0.72	0.32	0.13	0.29	0.8	0.17	-0.37	0.28	0.76	0.19	0.17	0.17	0.2	0.74	0.22	0.65	0.01	0.23	-0.46	0.18	0	0.39	0.3	0.72	0.29	0.2	0.29	0.1	0.21	0.25	0.46	0.67	0.35
	GO:0051085	chaperone mediated protein folding requiring cofactor P	1	2		-0.99	-0.52	-2.82	0.69	0.27	0.58	0.37	0.32	0.41	0.76	0.37	0.6	0.65	0.49	0.77	0.77	0.46	-0.67	0.75	0.45	0.59	0.51	0.41	0.46	0.49	0.56	0.63	0.18	0.59	-0.71	0.46	0	0.78	0.72	0.66	0.76	0.49	0.85	0.43	0.62	0.63	0.29	0.31	0.74
Neoblast	GO:0005634	nucleus C	9	398		-0.42	-0.35	-0.36	-0.38	-0.07	-0.09	-0.18	-0.18	-0.34	-0.15	-0.12	-0.2	0	-0.17	-0.23	-0.09	-0.23	-0.22	-0.28	-0.08	-0.28	-0.31	-0.34	-0.31	-0.2	-0.29	-0.16	-0.32	-0.32	-0.27	-0.32	0	-0.4	-0.23	0	-0.32	-0.29	-0.12	-0.37	-0.35	-0.18	-0.34	-0.01	-0.32
	GO:0000784	nuclear chromosome, telomeric region C	8	32		-0.44	-0.26	-0.33	-0.24	0.06	-0.07	-0.24	-0.15	-0.5	0.02	-0.2	-0.32	0.27	0.04	-0.22	-0.04	-0.08	-0.34	-0.09	0.18	-0.21	-0.41	-0.23	-0.3	0.23	-0.23	0.03	-0.09	-0.13	-0.23	-0.18	0	-0.16	-0.15	0.06	-0.05	-0.19	-0.28	-0.38	-0.29	-0.31	-0.33	0.07	-0.16
	GO:0003723	RNA binding F	8	191		-0.45	-0.3	-0.38	-0.38	-0.01	-0.04	-0.15	-0.1	-0.3	-0.04	-0.04	-0.15	0.02	-0.06	-0.2	-0.09	-0.21	-0.18	-0.21	-0.1	-0.2	-0.29	-0.26	-0.29	-0.2	-0.31	-0.13	-0.33	-0.3	-0.25	-0.25	0	-0.34	-0.14	0	-0.3	-0.26	-0.03	-0.4	-0.34	-0.09	-0.32	0.06	-0.25
	GO:0006281	DNA repair P	8	33		-0.47	-0.38	-0.42	-0.29	0.07	-0.21	-0.32	0	-0.22	-0.04	-0.17	-0.27	-0.06	-0.1	-0.25	-0.08	-0.29	-0.3	-0.32	-0.09	-0.38	-0.27	-0.21	-0.24	0.02	-0.22	-0.18	-0.4	-0.38	-0.12	-0.25	0	-0.36	-0.25	0.06	-0.08	-0.19	-0.31	-0.47	-0.42	-0.18	-0.33	-0.12	-0.36
	GO:0016890	site-specific endodeoxyribonuclease activity, specific for altered base F	8	2		-0.37	-0.37	-0.37	-0.37	1.04	-0.37	-0.37	-0.37	-0.37	1.23	-0.37	-0.37	1.1	-0.37	-0.37	-0.37	-0.37	-0.37	-0.37	2.64	-0.37	-0.37	1.22	-0.37	-0.37	-0.37	-0.37	-0.37	-0.37	-0.37	-0.37	0	-0.37	-0.37	-0.37	1.19	-0.37	-0.37	-0.37	-0.37	-0.37	-0.37	-0.37	-0.37
	GO:0005654	nucleoplasm C	7	198		-0.38	-0.35	-0.33	-0.36	-0.07	-0.08	-0.22	-0.15	-0.37	-0.08	-0.15	-0.22	-0.03	-0.2	-0.27	-0.1	-0.27	-0.23	-0.3	-0.11	-0.27	-0.35	-0.31	-0.31	-0.24	-0.27	-0.14	-0.35	-0.35	-0.31	-0.33	0	-0.39	-0.21	-0.04	-0.29	-0.28	-0.09	-0.41	-0.35	-0.17	-0.4	0.03	-0.31
	GO:0003682	chromatin binding F	6	53		-0.47	-0.3	-0.42	-0.34	0.03	-0.28	-0.26	-0.08	-0.35	-0.19	-0.12	-0.29	0.06	-0.07	-0.4	0.07	-0.35	-0.12	-0.19	-0.19	-0.15	-0.27	-0.28	-0.23	-0.31	-0.42	-0.21	-0.35	-0.34	-0.35	-0.4	0	-0.52	-0.15	0.02	-0.32	-0.27	-0.17	-0.28	-0.29	-0.16	-0.41	0.01	-0.29
	GO:0003684	damaged DNA binding F	6	16		-0.38	-0.5	-0.08	-0.62	-0.05	0.23	-0.27	-0.28	-0.15	0.05	-0.04	-0.24	0.22	-0.14	-0.23	-0.09	-0.26	-0.39	0	0.11	-0.39	-0.31	-0.41	-0.36	0.11	0.01	0.15	-0.38	-0.3	-0.08	-0.11	0	-0.26	-0.19	0.15	-0.15	-0.12	-0.41	-0.28	-0.26	-0.12	-0.3	-0.2	-0.38
	GO:0005730	nucleolus C	6	121		-0.41	-0.23	-0.38	-0.31	0	-0.09	-0.15	-0.15	-0.32	-0.14	0	-0.16	-0.04	-0.06	-0.14	-0.1	-0.25	-0.17	-0.2	-0.05	-0.22	-0.34	-0.33	-0.37	-0.19	-0.25	-0.21	-0.37	-0.38	-0.22	-0.28	0	-0.34	-0.11	0.02	-0.26	-0.26	-0.06	-0.41	-0.3	-0.16	-0.31	0.02	-0.28
	GO:0005760	gamma DNA polymerase complex C	6	2		-0.35	-0.35	-0.35	-0.35	1.44	-0.35	-0.35	-0.35	-0.35	1.26	-0.35	-0.35	1.12	-0.35	-0.35	1.51	-0.35	-0.35	-0.35	1.17	-0.35	-0.35	1.24	-0.35	-0.35	-0.35	-0.35	-0.35	-0.35	-0.35	-0.35	0	-0.35	-0.35	-0.35	-0.35	-0.35	-0.35	-0.35	-0.35	-0.35	-0.35	-0.35	-0.35
	GO:0006260	DNA replication P	6	20		-0.47	-0.45	-0.28	-0.47	-0.23	-0.15	-0.1	-0.17	-0.21	-0.07	0.14	-0.47	0.13	-0.16	-0.12	-0.41	-0.41	-0.38	-0.29	0.33	-0.47	-0.31	-0.11	-0.47	-0.03	-0.48	-0.01	-0.46	-0.15	-0.4	-0.24	0	-0.34	-0.27	-0.19	-0.28	-0.14	-0.41	-0.55	-0.3	-0.4	-0.32	-0.11	-0.27
	GO:0022008	neurogenesis P	6	88		-0.34	-0.4	-0.36	-0.4	-0.07	-0.12	-0.3	-0.1	-0.36	-0.16	-0.03	-0.21	0.11	-0.18	-0.16	-0.07	-0.2	-0.13	-0.35	-0.01	-0.27	-0.41	-0.33	-0.31	-0.2	-0.28	-0.11	-0.32	-0.25	-0.44	-0.3	0	-0.41	-0.24	0	-0.23	-0.33	-0.17	-0.43	-0.32	-0.27	-0.26	0.06	-0.27
	GO:0042555	MCM complex C	6	6		-0.55	-0.12	-0.55	-0.55	-0.01	-0.13	-0.55	-0.12	-0.55	0.28	-0.55	-0.55	0.36	-0.55	-0.55	-0.55	-0.55	-0.55	-0.55	1.28	-0.55	-0.55	-0.55	-0.15	0.26	-0.21	0.21	-0.55	0.48	-0.55	-0.2	0	-0.55	-0.16	-0.1	0.26	0.18	-0.55	-0.55	-0.55	-0.55	-0.16	1.06	0.78
	GO:0006268	DNA unwinding involved in replication P	5	6		-0.48	-0.48	0.02	-0.48	-0.48	-0.48	-0.48	-0.48	-0.48	-0.48	-0.48	-0.48	0.86	-0.48	-0.48	-0.48	-0.48	-0.48	-0.48	0.45	-0.48	-0.48	-0.48	-0.48	-0.14	-0.15	-0.14	-0.48	0.54	-0.48	-0.14	0	-0.48	-0.48	0	-0.07	-0.14	-0.48	-0.48	-0.48	-0.48	-0.48	0.2	0.44
	GO:0007058	spindle assembly involved in female meiosis II P	5	2		-0.52	-0.52	-0.52	-0.52	0.45	-0.52	-0.52	-0.52	-0.52	0.47	0.55	-0.52	1.06	-0.52	-0.52	0.49	-0.52	-0.52	-0.52	-0.52	-0.52	1.14	-0.52	-0.52	-0.52	0.5	-0.52	0.68	0.53	-0.52	-0.52	0	-0.52	0.69	-0.52	0.55	-0.52	-0.52	0.54	-0.52	-0.52	-0.52	-0.52	0.58
	GO:0031860	telomeric 3' overhang formation P	5	3		-0.46	-0.46	0.33	-0.46	0.21	-0.46	0.79	0.3	-0.46	0.29	-0.46	-0.46	0.22	-0.46	-0.46	0.23	-0.46	-0.46	-0.46	-0.46	-0.46	-0.46	-0.46	-0.46	1.68	-0.46	0.25	0.83	-0.46	-0.46	0.26	0	-0.46	-0.46	-0.46	0.27	0.25	-0.46	-0.46	-0.46	-0.46	-0.46	0.85	-0.46
	GO:0031954	positive regulation of protein autophosphorylation P	5	3		-0.46	-0.46	0.33	-0.46	0.21	-0.46	0.79	0.3	-0.46	0.29	-0.46	-0.46	0.22	-0.46	-0.46	0.23	-0.46	-0.46	-0.46	-0.46	-0.46	-0.46	-0.46	-0.46	1.68	-0.46	0.25	0.83	-0.46	-0.46	0.26	0	-0.46	-0.46	-0.46	0.27	0.25	-0.46	-0.46	-0.46	-0.46	-0.46	0.85	-0.46
	GO:0032138	single base insertion or deletion binding F	5	2		-0.28	-0.28	-0.28	-0.28	-0.28	-0.28	-0.28	-0.28	-0.28	-0.28	-0.28	-0.28	1.63	-0.28	-0.28	-0.28	-0.28	-0.28	-0.28	-0.28	-0.28	-0.28	-0.28	-0.28	-0.28	-0.28	-0.28	-0.28	-0.28	1.57	-0.28	0	-0.28	-0.28	-0.28	-0.28	1.57	-0.28	-0.28	-0.28	-0.28	-0.28	-0.28	-0.28
	GO:0032142	single guanine insertion binding F	5	2		-0.28	-0.28	-0.28	-0.28	-0.28	-0.28	-0.28	-0.28	-0.28	-0.28	-0.28	-0.28	1.63	-0.28	-0.28	-0.28	-0.28	-0.28	-0.28	-0.28	-0.28	-0.28	-0.28	-0.28	-0.28	-0.28	-0.28	-0.28	-0.28	1.57	-0.28	0	-0.28	-0.28	-0.28	-0.28	1.57	-0.28	-0.28	-0.28	-0.28	-0.28	-0.28	-0.28
	GO:0032143	single thymine insertion binding F	5	2		-0.28	-0.28	-0.28	-0.28	-0.28	-0.28	-0.28	-0.28	-0.28	-0.28	-0.28	-0.28	1.63	-0.28	-0.28	-0.28	-0.28	-0.28	-0.28	-0.28	-0.28	-0.28	-0.28	-0.28	-0.28	-0.28	-0.28	-0.28	-0.28	1.57	-0.28	0	-0.28	-0.28	-0.28	-0.28	1.57	-0.28	-0.28	-0.28	-0.28	-0.28	-0.28	-0.28
	GO:0032301	MutSalpha complex C	5	2		-0.28	-0.28	-0.28	-0.28	-0.28	-0.28	-0.28	-0.28	-0.28	-0.28	-0.28	-0.28	1.63	-0.28	-0.28	-0.28	-0.28	-0.28	-0.28	-0.28	-0.28	-0.28	-0.28	-0.28	-0.28	-0.28	-0.28	-0.28	-0.28	1.57	-0.28	0	-0.28	-0.28	-0.28	-0.28	1.57	-0.28	-0.28	-0.28	-0.28	-0.28	-0.28	-0.28
	GO:0048256	flap endonuclease activity F	5	2		-0.41	-0.41	-0.41	-0.41	-0.41	-0.41	-0.41	-0.41	-0.41	-0.41	0.83	-0.41	0.86	-0.41	-0.41	-0.41	-0.41	0.9	-0.41	1.02	-0.41	0.93	-0.41	-0.41	-0.41	-0.41	-0.41	-0.41	1.3	-0.41	-0.41	0	-0.41	-0.41	-0.41	1.32	-0.41	-0.41	-0.41	-0.41	-0.41	-0.41	-0.41	-0.41
	GO:0097694		5	2		-0.32	-0.32	-0.32	-0.32	-0.32	-0.32	-0.32	1.61	-0.32	-0.32	-0.32	-0.32	-0.32	-0.32	-0.32	-0.32	-0.32	-0.32	-0.32	1.65	-0.32	-0.32	-0.32	-0.32	-0.32	-0.32	-0.32	-0.32	-0.32	-0.32	-0.32	0	-0.32	-0.32	-0.32	-0.32	-0.32	-0.32	-0.32	-0.32	-0.32	-0.32	-0.32	-0.32
	GO:1902990		5	3		-0.4	-0.4	-0.4	-0.4	-0.4	-0.4	-0.4	-0.4	-0.4	0.66	-0.4	-0.4	1.28	0.97	0.29	0.31	-0.4	-0.4	-0.4	0.6	-0.4	-0.4	0.66	-0.4	-0.4	-0.4	0.33	-0.4	-0.4	-0.4	-0.4	0	-0.4	0.35	-0.4	-0.4	-0.4	-0.4	-0.4	-0.4	-0.4	-0.4	1.56	-0.4
	GO:1904884		5	2		-0.32	-0.32	-0.32	-0.32	-0.32	-0.32	-0.32	1.61	-0.32	-0.32	-0.32	-0.32	-0.32	-0.32	-0.32	-0.32	-0.32	-0.32	-0.32	1.65	-0.32	-0.32	-0.32	-0.32	-0.32	-0.32	-0.32	-0.32	-0.32	-0.32	-0.32	0	-0.32	-0.32	-0.32	-0.32	-0.32	-0.32	-0.32	-0.32	-0.32	-0.32	-0.32	-0.32
	GO:0000723	telomere maintenance P	4	16		-0.39	-0.39	-0.39	-0.26	0.13	-0.28	-0.32	0.15	-0.51	-0.01	-0.28	-0.51	0.1	0.08	-0.51	-0.19	-0.4	-0.41	-0.28	0.52	-0.41	-0.29	0.01	-0.51	0.06	-0.4	0.06	-0.09	-0.39	-0.41	-0.27	0	-0.11	-0.4	0.24	0	-0.23	-0.51	-0.41	-0.25	-0.21	-0.39	0.01	-0.37
	GO:0000793	condensed chromosome C	4	19		-0.36	-0.54	-0.18	-0.42	0.16	-0.18	-0.35	-0.02	-0.4	0.16	-0.11	-0.24	0.39	0.1	-0.21	0.06	-0.46	-0.34	-0.37	0.28	0.04	-0.15	-0.41	-0.21	-0.08	-0.16	-0.07	-0.38	-0.18	-0.22	-0.19	0	-0.53	-0.05	0.18	-0.15	-0.33	-0.4	-0.04	-0.27	-0.27	-0.38	-0.06	-0.46
	GO:0004087	carbamoyl-phosphate synthase (ammonia) activity F	4	2		-0.56	-0.56	-0.56	-0.56	-0.56	-0.56	-0.56	-0.56	-0.56	-0.56	0.59	-0.56	-0.56	0.76	-0.56	0.63	-0.56	-0.56	0.7	-0.56	0.69	0.74	-0.56	-0.56	-0.56	-0.56	-0.56	-0.56	0.69	-0.56	-0.56	0	-0.56	-0.56	0.53	-0.56	0.78	-0.56	-0.56	0.8	0.61	0.75	-0.56	0.8
	GO:0006261	DNA-dependent DNA replication P	4	10		0.02	-0.47	-0.47	-0.47	-0.14	-0.29	0.06	-0.22	-0.47	-0.21	-0.02	-0.47	0.21	0.06	-0.04	0.25	-0.47	-0.47	-0.47	-0.03	-0.47	-0.47	-0.2	-0.47	0.08	-0.47	0	-0.21	0.07	-0.47	-0.23	0	0.09	0.23	-0.05	-0.18	-0.23	-0.47	-0.47	-0.47	-0.24	-0.21	-0.06	-0.47
	GO:0006271	DNA strand elongation involved in DNA replication P	4	3		-0.44	0.49	-0.44	-0.44	-0.44	-0.44	0.58	0.35	-0.44	0.48	1.39	-0.44	0.57	0.51	-0.44	-0.44	-0.44	-0.44	-0.44	-0.44	-0.44	-0.44	-0.44	-0.44	0.63	-0.44	0.52	-0.44	-0.44	-0.44	-0.44	0	-0.44	0.63	-0.44	-0.44	-0.44	-0.44	-0.44	-0.44	-0.44	-0.44	-0.44	-0.44
	GO:0006343	establishment of chromatin silencing P	4	2		-0.85	0.29	-0.85	2.09	0.24	0.19	0.57	0.27	-0.85	0.1	0.39	-0.85	0.21	0.13	-0.85	0.12	0.28	0.14	-0.85	0.24	0.13	0.16	0.19	-0.85	0.16	0.23	0.14	0.25	0.32	0.15	-0.85	0	-0.85	0.27	0.23	0.18	-0.85	0.5	0.18	-0.85	0.06	-0.85	-0.85	-0.85
	GO:0006364	rRNA processing P	4	26		-0.2	-0.12	-0.33	-0.33	-0.14	-0.29	-0.3	-0.06	-0.17	-0.12	0.05	-0.06	0.14	0.01	-0.26	0.1	-0.17	-0.01	-0.35	0.05	-0.26	-0.27	-0.35	-0.53	-0.22	-0.2	-0.24	-0.24	-0.31	-0.32	-0.08	0	-0.21	-0.22	0.04	-0.41	-0.29	-0.07	-0.48	-0.23	-0.05	-0.17	0.3	-0.25
	GO:0008301	DNA binding, bending F	4	2		0.75	-0.55	0.92	-1.83	0.81	-0.77	0.78	0.56	-0.66	0.59	0.78	-0.59	0.78	0.8	0.25	0.57	-0.49	-0.61	0.77	0.75	0.62	0.49	-0.72	-0.62	0.87	0.53	0.86	0.68	-0.59	0.88	-0.42	0	-1.83	0.5	0.66	0.53	-0.71	-1.83	0.79	0.71	-0.8	0.52	0.46	-0.53
	GO:0030687	preribosome, large subunit precursor C	4	13		-0.44	-0.31	-0.27	-0.18	0.08	-0.37	-0.18	-0.24	-0.19	0.08	-0.08	0.22	0.32	-0.12	-0.03	0.21	-0.15	0.15	-0.33	0.37	0.13	-0.03	-0.45	-0.1	0.17	-0.55	-0.17	-0.25	-0.27	-0.33	-0.15	0	-0.39	-0.2	0.53	-0.13	-0.13	0.34	-0.36	-0.2	0.39	0.1	0.18	-0.44
	GO:0030870	Mre11 complex C	4	4		-0.51	-0.51	0.08	-0.51	0.61	-0.51	0.42	0.59	-0.51	0.05	-0.51	-0.51	0	-0.51	-0.51	0.01	0.03	-0.51	-0.51	-0.51	-0.51	-0.51	-0.51	-0.51	1.09	-0.51	0.02	0.46	-0.51	-0.51	0.02	0	-0.51	-0.51	-0.02	0.04	0.58	-0.51	-0.51	-0.51	-0.51	-0.51	0.98	-0.51
	GO:0032040	small-subunit processome C	4	16		-0.37	-0.4	-0.19	-0.35	0.14	-0.34	-0.26	-0.15	-0.26	-0.22	-0.18	-0.06	-0.05	0.07	0.02	-0.5	-0.13	-0.4	-0.41	-0.16	-0.31	-0.24	-0.3	-0.3	-0.19	-0.19	-0.19	-0.36	-0.5	-0.31	-0.4	0	-0.16	-0.27	-0.13	-0.22	0.23	-0.33	-0.41	-0.5	-0.32	-0.16	0.37	-0.32
	GO:0032075	positive regulation of nuclease activity P	4	2		0.75	-0.55	0.92	-1.83	0.81	-0.77	0.78	0.56	-0.66	0.59	0.78	-0.59	0.78	0.8	0.25	0.57	-0.49	-0.61	0.77	0.75	0.62	0.49	-0.72	-0.62	0.87	0.53	0.86	0.68	-0.59	0.88	-0.42	0	-1.83	0.5	0.66	0.53	-0.71	-1.83	0.79	0.71	-0.8	0.52	0.46	-0.53
	GO:0042721	mitochondrial inner membrane protein insertion complex C	4	2		-0.35	-0.35	-0.35	-0.35	1.1	1.11	-0.35	-0.35	-0.35	-0.35	-0.35	-0.35	-0.35	-0.35	-0.35	-0.35	-0.35	1.34	-0.35	-0.35	-0.35	-0.35	-0.35	-0.35	1.22	-0.35	-0.35	-0.35	-0.35	-0.35	-0.35	0	-0.35	-0.35	-0.35	-0.35	-0.35	1.09	-0.35	-0.35	-0.35	-0.35	1.08	-0.35
	GO:0045190	isotype switching P	4	7		-0.4	-0.4	-0.4	0	-0.4	-0.04	-0.4	-0.4	-0.4	-0.4	0	-0.4	0.34	0.31	-0.4	-0.4	0.31	-0.4	0.35	-0.13	-0.4	-0.4	-0.04	0	-0.01	-0.02	0.21	-0.4	0.03	0.07	-0.4	0	-0.4	-0.4	0.19	0.32	0.37	-0.4	-0.09	-0.03	-0.4	-0.4	-0.12	-0.4
	GO:0050786	RAGE receptor binding F	4	2		0.75	-0.55	0.92	-1.83	0.81	-0.77	0.78	0.56	-0.66	0.59	0.78	-0.59	0.78	0.8	0.25	0.57	-0.49	-0.61	0.77	0.75	0.62	0.49	-0.72	-0.62	0.87	0.53	0.86	0.68	-0.59	0.88	-0.42	0	-1.83	0.5	0.66	0.53	-0.71	-1.83	0.79	0.71	-0.8	0.52	0.46	-0.53
	GO:0003697	single-stranded DNA binding F	3	20		-0.51	-0.13	-0.26	-0.39	-0.22	-0.15	-0.27	-0.16	-0.37	-0.25	-0.18	-0.2	-0.13	-0.08	-0.38	-0.12	-0.48	-0.44	-0.11	-0.08	-0.44	-0.21	-0.5	-0.32	-0.08	-0.34	-0.1	-0.35	-0.22	-0.21	-0.24	0	-0.24	-0.17	0.25	-0.2	0.23	-0.3	-0.51	-0.24	-0.04	-0.42	0.05	-0.06
	GO:0004003	ATP-dependent DNA helicase activity F	3	9		-0.33	-0.52	-0.32	-0.32	-0.18	-0.29	-0.2	0.03	-0.33	-0.33	-0.18	-0.52	0	-0.17	-0.52	-0.16	-0.34	-0.52	-0.34	-0.33	-0.52	-0.52	-0.52	-0.52	0.19	-0.17	0.01	0.16	-0.29	-0.52	-0.16	0	-0.33	-0.52	0.2	-0.12	0.11	-0.15	-0.33	-0.52	-0.52	-0.52	0.64	-0.05
	GO:0004748	ribonucleoside-diphosphate reductase activity, thioredoxin disulfide as acceptor F	3	2		0.37	-0.8	-0.8	-0.8	0.19	1.18	-0.8	1.23	-0.8	-0.8	0.29	-0.8	1.41	0.24	-0.8	0.22	1.41	-0.8	-0.8	0.23	-0.8	-0.8	-0.8	0.28	0.26	1.26	0.24	0.26	1.59	-0.8	-0.8	0	-0.8	-0.8	0.23	0.28	0.36	-0.8	-0.8	0.31	0.16	-0.8	1.23	-0.8
	GO:0005846	nuclear cap binding complex C	3	2		-0.55	-0.55	-0.55	-0.55	-0.55	0.72	-0.55	-0.55	-0.55	-0.55	0.5	-0.55	-0.55	-0.55	-0.55	-0.55	-0.55	-0.55	0.59	-0.55	-0.55	-0.55	-0.55	-0.55	0.58	-0.55	0.56	0.57	-0.55	-0.55	0.89	0	0.69	-0.55	-0.55	-0.55	-0.55	-0.55	-0.55	-0.55	-0.55	-0.55	0.48	-0.55
	GO:0005971	ribonucleoside-diphosphate reductase complex C	3	2		0.37	-0.8	-0.8	-0.8	0.19	1.18	-0.8	1.23	-0.8	-0.8	0.29	-0.8	1.41	0.24	-0.8	0.22	1.41	-0.8	-0.8	0.23	-0.8	-0.8	-0.8	0.28	0.26	1.26	0.24	0.26	1.59	-0.8	-0.8	0	-0.8	-0.8	0.23	0.28	0.36	-0.8	-0.8	0.31	0.16	-0.8	1.23	-0.8
	GO:0006226	dUMP biosynthetic process P	3	2		-0.4	1.28	-0.4	-0.4	-0.4	1.13	0.93	-0.4	-0.4	-0.4	-0.4	-0.4	0.92	-0.4	-0.4	-0.4	-0.4	-0.4	-0.4	-0.4	-0.4	-0.4	-0.4	-0.4	-0.4	-0.4	-0.4	-0.4	-0.4	-0.4	-0.4	0	-0.4	-0.4	-0.4	-0.4	2.45	0.87	-0.4	1.17	-0.4	-0.4	0.86	1.16
	GO:0006284	base-excision repair P	3	12		-0.56	-0.41	-0.56	-0.56	0.18	-0.05	-0.28	-0.09	-0.41	0.08	-0.18	-0.06	-0.1	0.05	-0.41	-0.15	-0.09	-0.56	-0.21	0.73	-0.3	-0.41	-0.35	-0.35	0.25	0.05	0.04	-0.56	-0.41	-0.43	0.39	0	0.09	-0.56	0.57	-0.19	-0.4	-0.29	-0.29	-0.24	-0.14	-0.1	-0.01	-0.07
	GO:0006302	double-strand break repair P	3	17		-0.22	-0.36	-0.42	-0.3	0.06	-0.23	-0.2	0.01	-0.41	-0.19	0	-0.52	0.12	-0.28	-0.29	-0.3	-0.33	-0.44	-0.24	-0.28	-0.45	-0.27	-0.19	-0.32	0.23	-0.24	0.06	-0.26	-0.59	0.03	-0.25	0	-0.42	-0.39	0.17	-0.26	0.02	-0.43	-0.43	-0.27	-0.19	-0.42	0.11	-0.42
	GO:0006335	DNA replication-dependent nucleosome assembly P	3	8		-0.51	-0.2	-0.07	-0.51	0.29	-0.51	-0.51	0.11	-0.51	-0.17	-0.2	-0.18	0.08	-0.18	0.63	-0.17	0.25	-0.51	-0.51	-0.21	-0.24	-0.51	-0.51	-0.51	-0.23	-0.23	-0.08	-0.51	-0.19	-0.51	-0.23	0	-0.13	-0.23	0.02	0.29	-0.19	-0.51	-0.51	-0.2	-0.51	-0.16	0	0.2
	GO:0006360	transcription from RNA polymerase I promoter P	3	2		-0.36	-0.36	-0.36	-0.36	1.49	-0.36	-0.36	-0.36	1.16	-0.36	-0.36	-0.36	1.04	-0.36	-0.36	-0.36	-0.36	-0.36	-0.36	-0.36	1.21	-0.36	-0.36	-0.36	-0.36	-0.36	-0.36	1.44	-0.36	-0.36	-0.36	0	1.26	-0.36	-0.36	-0.36	-0.36	-0.36	-0.36	-0.36	-0.36	-0.36	1.3	-0.36
	GO:0006408	snRNA export from nucleus P	3	2		-0.42	-0.42	-0.42	-0.42	-0.42	-0.42	-0.42	-0.42	-0.42	-0.42	-0.42	-0.42	-0.42	-0.42	-0.42	-0.42	-0.42	-0.42	1.11	-0.42	-0.42	-0.42	-0.42	-0.42	-0.42	-0.42	-0.42	-0.42	-0.42	-0.42	1.03	0	-0.42	-0.42	-0.42	-0.42	-0.42	-0.42	-0.42	-0.42	-0.42	-0.42	-0.42	-0.42
	GO:0009263	deoxyribonucleotide biosynthetic process P	3	2		0.37	-0.8	-0.8	-0.8	0.19	1.18	-0.8	1.23	-0.8	-0.8	0.29	-0.8	1.41	0.24	-0.8	0.22	1.41	-0.8	-0.8	0.23	-0.8	-0.8	-0.8	0.28	0.26	1.26	0.24	0.26	1.59	-0.8	-0.8	0	-0.8	-0.8	0.23	0.28	0.36	-0.8	-0.8	0.31	0.16	-0.8	1.23	-0.8
	GO:0017076	purine nucleotide binding F	3	2		-0.73	0.67	-0.73	-0.73	-0.73	0.25	-0.73	1.47	-0.73	-0.73	0.54	-0.73	0.47	-0.73	-0.73	0.28	0.29	-0.73	-0.73	0.3	-0.73	-0.73	-0.73	0.35	0.32	0.29	0.3	-0.73	0.49	-0.73	-0.73	0	-0.73	-0.73	0.3	0.34	-0.73	-0.73	-0.73	0.38	0.22	-0.73	0.33	-0.73
	GO:0021610	facial nerve morphogenesis P	3	2		-0.46	-0.46	-0.46	-0.46	-0.46	-0.46	-0.46	1.15	-0.46	-0.46	0.7	-0.46	-0.46	0.87	-0.46	0.74	-0.46	-0.46	0.8	-0.46	-0.46	-0.46	-0.46	-0.46	-0.46	-0.46	-0.46	-0.46	0.79	-0.46	-0.46	0	-0.46	-0.46	0.64	-0.46	0.89	-0.46	-0.46	-0.46	-0.46	-0.46	-0.46	-0.46
	GO:0031114	regulation of microtubule depolymerization P	3	2		-0.32	-0.32	-0.32	-0.32	1.87	-0.32	-0.32	-0.32	-0.32	-0.32	1.08	-0.32	-0.32	-0.32	-0.32	-0.32	-0.32	-0.32	-0.32	-0.32	-0.32	-0.32	-0.32	-0.32	-0.32	-0.32	-0.32	-0.32	-0.32	-0.32	-0.32	0	-0.32	-0.32	-0.32	-0.32	-0.32	-0.32	-0.32	-0.32	-0.32	-0.32	3.43	-0.32
	GO:0031497	chromatin assembly P	3	2		-0.59	-0.59	-0.59	-0.59	1.58	-0.59	-0.59	0.54	-0.59	-0.59	-0.59	-0.59	-0.59	-0.59	0.52	-0.59	-0.59	-0.59	-0.59	-0.59	-0.59	-0.59	-0.59	-0.59	-0.59	0.55	-0.59	-0.59	0.71	-0.59	-0.59	0	-0.59	-0.59	0.45	-0.59	0.69	-0.59	-0.59	0.65	-0.59	-0.59	-0.59	-0.59
	GO:0032139	dinucleotide insertion or deletion binding F	3	2		-0.44	-0.44	-0.44	-0.44	-0.44	-0.44	-0.44	-0.44	-0.44	-0.44	-0.44	-0.44	0.62	-0.44	0.61	0.64	-0.44	-0.44	-0.44	-0.44	-0.44	-0.44	-0.44	-0.44	-0.44	-0.44	0.66	-0.44	-0.44	1.42	-0.44	0	-0.44	0.69	-0.44	-0.44	1.42	-0.44	-0.44	-0.44	-0.44	-0.44	0.58	-0.44
	GO:0032407	MutSalpha complex binding F	3	2		-0.35	-0.35	-0.35	-0.35	-0.35	-0.35	-0.35	-0.35	-0.35	-0.35	-0.35	-0.35	-0.35	1.39	-0.35	-0.35	-0.35	-0.35	-0.35	-0.35	-0.35	-0.35	-0.35	-0.35	-0.35	-0.35	-0.35	-0.35	-0.35	-0.35	-0.35	0	-0.35	-0.35	-0.35	-0.35	-0.35	-0.35	-0.35	-0.35	-0.35	-0.35	-0.35	-0.35
	GO:0033687	osteoblast proliferation P	3	2		-0.95	0.17	0.14	-0.95	2.34	0.27	0	0.24	-0.95	0.17	0.21	0.16	0.14	0.11	-0.02	0	0.27	0.11	0.06	0.02	-0.95	0.19	0.29	0.29	0.19	-0.95	0.12	0.04	0.05	0.12	0.13	0	0.23	0.24	0.21	-0.95	0.13	0.15	0.15	0.28	0.17	-0.95	2.6	0.24
	GO:0034518	RNA cap binding complex C	3	2		-0.55	-0.55	-0.55	-0.55	-0.55	0.72	-0.55	-0.55	-0.55	-0.55	0.5	-0.55	-0.55	-0.55	-0.55	-0.55	-0.55	-0.55	0.59	-0.55	-0.55	-0.55	-0.55	-0.55	0.58	-0.55	0.56	0.57	-0.55	-0.55	0.89	0	0.69	-0.55	-0.55	-0.55	-0.55	-0.55	-0.55	-0.55	-0.55	-0.55	0.48	-0.55
	GO:0042996	regulation of Golgi to plasma membrane protein transport P	3	2		-0.38	1.22	-0.38	-0.38	0.94	0.95	-0.38	-0.38	-0.38	-0.38	-0.38	-0.38	-0.38	-0.38	-0.38	-0.38	-0.38	-0.38	-0.38	-0.38	-0.38	-0.38	1.28	-0.38	-0.38	1.01	-0.38	-0.38	-0.38	-0.38	-0.38	0	-0.38	-0.38	-0.38	-0.38	-0.38	-0.38	-0.38	-0.38	1.08	-0.38	-0.38	-0.38
	GO:0043504	mitochondrial DNA repair P	3	2		-0.56	-0.56	-0.56	-0.56	0.42	-0.56	-0.56	-0.56	-0.56	1.05	-0.56	-0.56	0.91	0.57	-0.56	0.46	-0.56	-0.56	-0.56	2.09	-0.56	-0.56	1.03	-0.56	-0.56	-0.56	0.48	-0.56	-0.56	-0.56	-0.56	0	0.6	-0.56	0.53	0.62	-0.56	-0.56	-0.56	-0.56	0.4	-0.56	0.56	-0.56
	GO:0051310	metaphase plate congression P	3	2		-0.34	-0.34	-0.34	-0.34	-0.34	-0.34	-0.34	-0.34	-0.34	1.77	-0.34	1.43	-0.34	-0.34	-0.34	-0.34	-0.34	-0.34	-0.34	-0.34	-0.34	-0.34	-0.34	-0.34	-0.34	-0.34	-0.34	-0.34	-0.34	-0.34	-0.34	0	-0.34	-0.34	1.63	-0.34	-0.34	-0.34	-0.34	-0.34	-0.34	-0.34	-0.34	-0.34
	GO:0071027	nuclear RNA surveillance P	3	3		0.02	-0.03	0.02	-0.02	0.87	-0.11	-0.89	-0.05	-0.89	0.61	0.9	-0.89	0.77	0	-0.89	0.05	-0.16	0.74	-0.89	0.67	-0.08	-0.89	-0.11	-0.11	-0.13	0.85	0.83	-0.13	-0.12	-0.02	0.69	0	-0.89	0.09	-0.05	0.89	-0.89	-0.13	0.03	-0.09	-0.89	0.03	0.87	0.11
	GO:0071048	nuclear retention of unspliced pre-mRNA at the site of transcription P	3	2		-0.45	-0.45	-0.45	-0.45	-0.45	-0.45	-0.45	-0.45	-0.45	0.88	-0.45	-0.45	-0.45	-0.45	-0.45	-0.45	-0.45	-0.45	-0.45	-0.45	-0.45	-0.45	-0.45	-0.45	-0.45	0.88	0.9	1.08	-0.45	-0.45	-0.45	0	-0.45	-0.45	0.92	-0.45	-0.45	0.97	-0.45	-0.45	-0.45	-0.45	0.93	-0.45
	GO:2000628	regulation of miRNA metabolic process P	3	2		-0.37	-0.37	-0.37	-0.37	-0.37	-0.37	1.09	-0.37	-0.37	-0.37	-0.37	1.32	-0.37	-0.37	-0.37	-0.37	-0.37	-0.37	-0.37	-0.37	-0.37	-0.37	-0.37	-0.37	-0.37	-0.37	-0.37	-0.37	-0.37	-0.37	-0.37	0	-0.37	-0.37	-0.37	-0.37	-0.37	1.23	-0.37	-0.37	-0.37	-0.37	-0.37	-0.37
	GO:0000070	mitotic sister chromatid segregation P	2	13		-0.43	-0.55	-0.06	-0.1	0.38	-0.31	-0.42	-0.12	-0.23	-0.12	0.24	-0.17	0.14	-0.06	-0.3	0.04	-0.45	-0.55	-0.45	-0.2	-0.42	-0.27	-0.32	-0.3	-0.3	-0.21	-0.42	-0.31	-0.21	-0.3	-0.2	0	-0.55	-0.06	0.09	-0.34	-0.32	-0.29	-0.34	-0.17	0.05	-0.44	-0.1	-0.19
	GO:0000720	pyrimidine dimer repair by nucleotide-excision repair P	2	2		-0.41	-0.41	-0.41	1.28	-0.41	1.03	1.01	-0.41	-0.41	-0.41	1.17	-0.41	-0.41	-0.41	-0.41	-0.41	1.08	-0.41	1.16	-0.41	-0.41	-0.41	-0.41	1.18	1.14	1.1	-0.41	-0.41	-0.41	-0.41	-0.41	0	-0.41	-0.41	-0.41	-0.41	-0.41	0.94	-0.41	-0.41	-0.41	-0.41	-0.41	-0.41
	GO:0000799	nuclear condensin complex C	2	2		-0.66	-0.66	-0.66	-0.66	-0.66	-0.66	-0.66	-0.66	0.42	0.33	1.62	-0.66	1.57	0.6	-0.66	0.59	-0.66	-0.66	-0.66	-0.66	-0.66	-0.66	-0.66	-0.66	-0.66	-0.66	-0.66	-0.66	0.39	-0.66	-0.66	0	-0.66	0.4	0.26	-0.66	-0.66	-0.66	-0.66	-0.66	0.29	0.4	-0.66	-0.66
	GO:0001672	regulation of chromatin assembly or disassembly P	2	3		-0.73	1.81	-0.73	0.19	0.73	-0.02	-0.73	-0.07	-0.02	-0.73	0.76	-0.73	0.11	0.01	-0.07	-0.06	-0.73	-0.73	-0.73	0.63	0.17	-0.73	-0.02	-0.02	-0.03	-0.73	-0.73	-0.73	-0.04	-0.05	-0.73	0	-0.73	0.04	-0.12	-0.73	0.03	-0.09	-0.73	-0.73	-0.11	-0.03	1.4	0.9
	GO:0001740	Barr body C	2	2		0.09	-0.98	-0.98	-0.98	1.15	-0.98	0.15	0.11	0.03	0.04	-0.98	-0.03	0.1	0.16	0.03	-0.98	-0.03	0.07	0.11	1.23	-0.03	0	-0.98	0.03	1.37	0.07	0.16	-0.98	0.15	0.18	-0.01	0	0.24	0.19	-0.02	-0.98	-0.98	0.16	0.01	-0.98	0.09	0.26	0.1	-0.98
	GO:0002181	cytoplasmic translation P	2	41		-0.41	-0.06	-0.14	-0.39	0.03	0.2	-0.01	0.13	0.28	0.09	0.05	0.14	0.31	0.09	0.24	-0.08	-0.06	0.31	0.03	0.18	0.22	-0.05	0.02	-0.1	-0.28	-0.25	-0.24	-0.34	-0.26	-0.29	-0.08	0	-0.24	0.14	0.18	-0.22	-0.14	0.43	-0.24	-0.16	0.19	-0.28	0.23	-0.17
	GO:0002204	somatic recombination of immunoglobulin genes involved in immune response P	2	2		-0.32	-0.32	-0.32	-0.32	-0.32	-0.32	-0.32	-0.32	-0.32	-0.32	-0.32	-0.32	-0.32	1.42	-0.32	-0.32	-0.32	-0.32	-0.32	-0.32	-0.32	-0.32	-0.32	-0.32	-0.32	-0.32	-0.32	-0.32	-0.32	1.53	-0.32	0	-0.32	-0.32	-0.32	-0.32	1.53	-0.32	-0.32	-0.32	-0.32	-0.32	-0.32	-0.32
	GO:0003735	structural constituent of ribosome F	2	56		-0.48	-0.2	-0.35	-0.44	-0.18	0	-0.12	-0.06	-0.06	-0.01	-0.07	-0.13	-0.01	-0.13	0.13	-0.06	-0.08	0.09	-0.11	-0.08	0	-0.17	-0.12	-0.16	-0.3	-0.25	-0.25	-0.28	-0.31	-0.3	-0.16	0	-0.24	-0.04	0.07	-0.25	-0.21	0.22	-0.36	-0.35	0.09	-0.24	0.13	-0.32
	GO:0005739	mitochondrion C	2	205		-0.5	-0.45	-0.41	-0.45	-0.1	-0.17	-0.19	-0.24	-0.37	-0.16	-0.13	-0.2	-0.11	-0.19	-0.12	-0.14	-0.23	-0.17	-0.22	-0.13	-0.22	-0.32	-0.33	-0.3	-0.26	-0.32	-0.25	-0.34	-0.37	-0.32	-0.31	0	-0.37	-0.31	-0.01	-0.35	-0.3	-0.05	-0.37	-0.35	-0.17	-0.35	-0.08	-0.36
	GO:0005811	lipid particle C	2	41		-0.68	-0.48	-0.71	-0.29	-0.15	-0.13	-0.22	-0.19	-0.29	-0.05	0	-0.13	0.17	-0.01	-0.11	-0.15	-0.19	-0.01	0.1	-0.07	-0.07	-0.17	-0.21	-0.23	0.01	-0.28	-0.36	-0.34	-0.39	-0.35	-0.36	0	-0.44	-0.24	0.11	-0.37	-0.35	0.09	-0.37	-0.4	-0.09	-0.47	-0.05	-0.22
	GO:0005853	eukaryotic translation elongation factor 1 complex C	2	2		-1.89	0.76	-0.67	0.86	0.66	0.71	0.47	0.41	-0.45	0.38	0.43	0.69	0.62	0.57	0.61	0.66	0.32	0.85	0.47	0.61	0.69	0.54	-0.6	-1.89	-0.63	0.49	-1.89	-0.64	-1.89	-0.53	0.75	0	-1.89	-0.56	0.02	-0.61	-0.64	0.74	-0.72	0.5	0.4	-0.72	0.31	0.59
	GO:0005875	microtubule associated complex C	2	55		-0.48	-0.29	-0.63	-0.49	-0.09	-0.19	-0.2	-0.1	-0.37	-0.24	0.02	-0.37	0.01	-0.08	-0.07	-0.1	-0.27	-0.24	-0.26	-0.08	0.02	-0.19	-0.29	-0.22	-0.14	-0.26	-0.2	-0.38	-0.2	-0.2	-0.2	0	-0.49	-0.07	0.09	-0.24	-0.28	0.07	-0.26	-0.37	-0.17	-0.3	-0.04	-0.32
	GO:0006163	purine nucleotide metabolic process P	2	2		-0.49	-0.49	-0.49	-0.49	-0.49	-0.49	-0.49	-0.49	-0.49	-0.49	0.73	-0.49	-0.49	-0.49	-0.49	-0.49	0.81	0.82	-0.49	-0.49	-0.49	-0.49	-0.49	-0.49	-0.49	-0.49	0.8	-0.49	-0.49	-0.49	-0.49	0	-0.49	-0.49	0.69	-0.49	-0.49	-0.49	-0.49	-0.49	-0.49	-0.49	-0.49	-0.49
	GO:0006228	UTP biosynthetic process P	2	2		-0.8	-0.8	0.25	-0.8	-0.8	-0.8	0.35	-0.8	0.19	-0.8	1.38	0.21	-0.8	0.52	0.1	1.49	-0.8	-0.8	1.43	-0.8	0.12	-0.8	-0.8	-0.8	-0.8	-0.8	0.14	-0.8	0.45	-0.8	-0.8	0	0.34	-0.8	1.13	-0.8	0.54	0.08	-0.8	-0.8	-0.8	-0.8	0.07	0.2
	GO:0006272	leading strand elongation P	2	5		-0.07	0.02	-0.54	-0.54	-0.54	-0.14	0.08	-0.06	-0.54	-0.54	0.96	-0.54	0.94	-0.54	-0.12	0.3	-0.54	-0.54	-0.54	-0.12	-0.54	-0.54	-0.54	-0.54	0.1	-0.54	-0.1	-0.54	-0.54	-0.54	-0.01	0	-0.54	0.98	-0.16	-0.54	-0.01	-0.54	-0.54	-0.54	-0.54	-0.54	0.35	-0.54
	GO:0006412	translation P	2	51		-0.47	-0.29	-0.3	-0.44	-0.14	0.01	-0.18	-0.17	-0.25	-0.13	-0.09	-0.15	-0.06	-0.2	0.19	-0.1	-0.18	0	-0.22	-0.12	-0.1	-0.15	-0.15	-0.14	-0.26	-0.28	-0.24	-0.25	-0.33	-0.32	-0.18	0	-0.3	-0.02	0	-0.28	-0.22	0.09	-0.44	-0.27	0.02	-0.29	0.03	-0.4
	GO:0006740	NADPH regeneration P	2	2		-0.52	-0.52	-0.52	-0.52	-0.52	-0.52	0.55	-0.52	-0.52	-0.52	-0.52	-0.52	0.54	-0.52	0.53	-0.52	-0.52	-0.52	0.61	-0.52	-0.52	-0.52	-0.52	-0.52	-0.52	-0.52	-0.52	-0.52	-0.52	-0.52	-0.52	0	-0.52	-0.52	-0.52	-0.52	-0.52	-0.52	-0.52	-0.52	-0.52	-0.52	-0.52	-0.52
	GO:0007079	mitotic chromosome movement towards spindle pole P	2	3		-0.47	-0.47	0.42	-0.47	0.28	-0.47	0.65	-0.47	-0.47	0.3	0.36	-0.47	0.34	0.32	-0.47	-0.47	-0.47	-0.47	-0.47	-0.47	-0.47	-0.47	-0.47	-0.47	-0.47	-0.47	0.41	-0.47	-0.47	-0.47	0.34	0	-0.47	0.7	1.08	-0.47	-0.47	0.31	-0.47	0.38	-0.47	-0.47	1.05	-0.47
	GO:0007131	reciprocal meiotic recombination P	2	9		-0.42	-0.42	-0.22	-0.42	-0.25	-0.18	-0.42	-0.23	-0.42	-0.23	-0.16	-0.42	0.29	-0.13	-0.42	-0.02	-0.17	-0.42	-0.16	-0.42	-0.42	-0.42	0.03	-0.16	0.25	-0.17	0.01	-0.42	-0.18	-0.11	-0.24	0	-0.42	-0.42	-0.18	-0.24	0.34	-0.21	-0.42	-0.42	-0.21	-0.42	-0.21	-0.42
	GO:0007282	cystoblast division P	2	2		1.03	1.07	-0.45	-0.45	-0.45	0.81	-0.45	2.61	0.94	-0.45	1.54	-0.45	-0.45	-0.45	-0.45	0.85	-0.45	-0.45	-0.45	-0.45	-0.45	-0.45	0.94	-0.45	-0.45	-0.45	-0.45	-0.45	-0.45	-0.45	-0.45	0	-0.45	-0.45	-0.45	-0.45	-0.45	-0.45	-0.45	-0.45	-0.45	-0.45	-0.45	-0.45
	GO:0008199	ferric iron binding F	2	2		0.53	-0.63	-0.63	-0.63	0.35	0.36	-0.63	0.39	-0.63	-0.63	0.46	-0.63	0.38	0.41	-0.63	-0.63	0.56	-0.63	-0.63	-0.63	-0.63	-0.63	-0.63	-0.63	-0.63	0.4	-0.63	0.43	0.54	-0.63	-0.63	0	-0.63	-0.63	0.51	-0.63	0.52	-0.63	-0.63	-0.63	-0.63	-0.63	0.34	-0.63
	GO:0008534	oxidized purine base lesion DNA N-glycosylase activity F	2	2		-0.19	-0.19	-0.19	-0.19	-0.19	-0.19	-0.19	-0.19	-0.19	-0.19	-0.19	1.49	-0.19	-0.19	-0.19	-0.19	-0.19	-0.19	-0.19	-0.19	-0.19	-0.19	-0.19	-0.19	-0.19	-0.19	-0.19	-0.19	-0.19	-0.19	1.53	0	-0.19	-0.19	1.34	-0.19	-0.19	-0.19	-0.19	-0.19	-0.19	-0.19	-0.19	-0.19
	GO:0016446	somatic hypermutation of immunoglobulin genes P	2	5		-0.46	-0.46	-0.46	-0.46	-0.08	0.01	-0.03	0.03	0	-0.07	-0.46	-0.02	0.74	0.64	-0.46	-0.03	-0.06	-0.46	-0.46	-0.06	-0.46	-0.46	-0.46	-0.46	0.01	-0.02	-0.02	-0.46	0.68	0.29	-0.05	0	-0.01	-0.46	-0.04	0.24	0.77	-0.04	-0.04	-0.46	-0.01	-0.04	-0.01	0.03
	GO:0017087	mitochondrial processing peptidase complex C	2	2		-0.37	-0.37	-0.37	-0.37	-0.37	-0.37	-0.37	-0.37	-0.37	-0.37	-0.37	-0.37	-0.37	1.44	1.37	1.05	-0.37	-0.37	-0.37	-0.37	-0.37	2.97	-0.37	-0.37	-0.37	-0.37	-0.37	-0.37	-0.37	-0.37	-0.37	0	-0.37	-0.37	-0.37	-0.37	-0.37	-0.37	-0.37	-0.37	-0.37	-0.37	1.32	-0.37
	GO:0019135	deoxyhypusine monooxygenase activity F	2	2		-0.75	-0.75	-0.75	-0.75	-0.75	-0.75	-0.75	-0.75	-0.75	-0.75	-0.75	-0.75	0.31	-0.75	0.42	0.34	-0.75	-0.75	-0.75	0.34	-0.75	-0.75	-0.75	-0.75	-0.75	-0.75	0.35	-0.75	0.37	-0.75	1.58	0	-0.75	1.51	0.25	-0.75	-0.75	-0.75	-0.75	-0.75	-0.75	-0.75	0.28	0.53
	GO:0019948	SUMO activating enzyme activity F	2	2		-0.48	-0.48	-0.48	-0.48	-0.48	-0.48	-0.48	-0.48	-0.48	-0.48	-0.48	-0.48	0.86	0.71	-0.48	-0.48	-0.48	0.71	-0.48	-0.48	0.7	-0.48	-0.48	-0.48	2.69	2.49	-0.48	-0.48	-0.48	1.33	-0.48	0	-0.48	-0.48	-0.48	-0.48	-0.48	0.64	-0.48	-0.48	1.18	0.76	-0.48	-0.48
	GO:0031510	SUMO activating enzyme complex C	2	2		-0.48	-0.48	-0.48	-0.48	-0.48	-0.48	-0.48	-0.48	-0.48	-0.48	-0.48	-0.48	0.86	0.71	-0.48	-0.48	-0.48	0.71	-0.48	-0.48	0.7	-0.48	-0.48	-0.48	2.69	2.49	-0.48	-0.48	-0.48	1.33	-0.48	0	-0.48	-0.48	-0.48	-0.48	-0.48	0.64	-0.48	-0.48	1.18	0.76	-0.48	-0.48
	GO:0032206	positive regulation of telomere maintenance P	2	5		-0.62	-0.24	-0.23	-0.23	0.09	-0.62	0.35	0.12	-0.62	0.13	-0.27	-0.29	0.04	0.43	-0.27	0.1	-0.62	-0.62	-0.28	-0.62	-0.26	-0.62	-0.62	-0.62	1.21	-0.62	-0.27	0.36	-0.62	-0.62	0.47	0	-0.62	-0.28	0.06	-0.26	0.07	0.02	-0.62	-0.26	-0.62	-0.28	1.31	-0.26
	GO:0032229	negative regulation of synaptic transmission, GABAergic P	2	2		-0.5	-0.5	-0.5	-0.5	-0.5	-0.5	-0.5	-0.5	-0.5	-0.5	1.25	-0.5	-0.5	-0.5	-0.5	-0.5	0.8	-0.5	-0.5	-0.5	1.15	-0.5	-0.5	-0.5	-0.5	-0.5	-0.5	-0.5	-0.5	-0.5	-0.5	0	-0.5	-0.5	-0.5	-0.5	0.84	-0.5	-0.5	-0.5	-0.5	-0.5	-0.5	-0.5
	GO:0032405	MutLalpha complex binding F	2	4		-0.37	-0.37	-0.37	-0.37	-0.37	-0.37	-0.37	-0.37	-0.37	-0.37	-0.37	-0.37	1.12	-0.37	0.15	0.16	-0.37	-0.37	-0.37	-0.37	-0.37	-0.37	-0.37	-0.37	-0.37	-0.37	0.18	-0.37	-0.37	0.55	-0.37	0	-0.37	0.19	-0.37	-0.37	0.55	-0.37	-0.37	-0.37	-0.37	-0.37	0.14	-0.37
	GO:0032806	carboxy-terminal domain protein kinase complex C	2	2		-0.63	-0.63	-0.63	-0.63	0.59	-0.63	-0.63	-0.63	0.55	-0.63	1.73	0.48	-0.63	-0.63	0.36	-0.63	0.77	-0.63	-0.63	0.66	-0.63	-0.63	-0.63	-0.63	-0.63	0.49	0.4	-0.63	-0.63	-0.63	-0.63	0	-0.63	-0.63	-0.63	-0.63	-0.63	-0.63	-0.63	-0.63	0.69	-0.63	-0.63	0.75
	GO:0033553	rDNA heterochromatin C	2	2		-0.46	-0.46	-0.46	2.79	-0.46	-0.46	0.96	-0.46	-0.46	-0.46	-0.46	-0.46	-0.46	-0.46	-0.46	-0.46	-0.46	-0.46	-0.46	-0.46	-0.46	-0.46	-0.46	-0.46	0.9	0.87	-0.46	-0.46	1.04	-0.46	-0.46	0	-0.46	-0.46	-0.46	-0.46	1.02	0.9	-0.46	-0.46	-0.46	-0.46	-0.46	-0.46
	GO:0034186	apolipoprotein A-I binding F	2	2		-0.39	0.09	-2.22	0.02	-0.08	1.39	-0.01	-0.06	1.46	0.11	0.02	1.46	0.03	-0.14	0.08	0.1	-0.15	-0.07	0.21	0.05	0.04	-0.01	-0.04	0.01	-0.03	-0.03	0.07	-0.23	0.06	-0.11	0.04	0	0.1	0.1	0.08	0.16	0.08	0.17	-0.01	0.14	0.08	-0.14	-0.02	0.02
	GO:0034512	box C/D snoRNA binding F	2	2		-0.56	-0.56	-0.56	-0.56	0.43	0.34	-0.56	1.28	-0.56	-0.56	-0.56	0.37	0.54	0.38	0.35	-0.56	-0.56	-0.56	-0.56	0.39	-0.56	-0.56	-0.56	0.52	0.41	-0.56	0.39	-0.56	-0.56	0.4	-0.56	0	-0.56	-0.56	-0.56	-0.56	0.4	0.32	-0.56	-0.56	-0.56	-0.56	0.41	-0.56
	GO:0034587	piRNA metabolic process P	2	7		-0.45	-0.44	0.08	-0.42	0.5	-0.19	-0.43	0.08	-0.37	-0.22	-0.18	0.45	0.11	0.15	0.05	0.24	-0.09	0.09	-0.44	-0.25	-0.15	-0.45	-0.41	-0.46	-0.44	-0.48	-0.26	-0.17	-0.13	-0.43	-0.02	0	-0.69	-0.45	-0.24	-0.47	0.06	0.03	-0.25	-0.69	-0.29	-0.44	-0.69	-0.18
	GO:0036228	protein targeting to nuclear inner membrane P	2	2		-0.4	1.37	-0.4	-0.4	-0.4	-0.4	-0.4	1.1	-0.4	0.97	-0.4	-0.4	1.09	-0.4	-0.4	-0.4	-0.4	-0.4	-0.4	-0.4	-0.4	-0.4	-0.4	-0.4	-0.4	-0.4	-0.4	-0.4	-0.4	-0.4	-0.4	0	-0.4	1.07	-0.4	-0.4	-0.4	-0.4	-0.4	-0.4	-0.4	-0.4	-0.4	-0.4
	GO:0042393	histone binding F	2	20		-0.5	-0.33	-0.37	-0.29	0.11	-0.1	-0.4	-0.09	-0.16	-0.04	0.05	-0.22	0.35	0.04	0.02	0.1	-0.25	-0.36	-0.35	-0.08	-0.01	-0.33	-0.31	-0.31	-0.3	-0.4	-0.13	-0.58	-0.17	-0.39	-0.24	0	-0.37	-0.25	0.13	-0.09	-0.27	-0.12	-0.31	-0.44	-0.16	-0.09	0.06	-0.32
	GO:0043139	5'-3' DNA helicase activity F	2	2		-0.36	-0.36	-0.36	-0.36	1.24	-0.36	-0.36	-0.36	-0.36	1.24	-0.36	-0.36	1.1	-0.36	-0.36	-0.36	-0.36	-0.36	-0.36	1.15	-0.36	-0.36	1.23	-0.36	-0.36	-0.36	-0.36	-0.36	-0.36	-0.36	-0.36	0	-0.36	-0.36	-0.36	-0.36	-0.36	-0.36	-0.36	-0.36	-0.36	-0.36	-0.36	-0.36
	GO:0043234	protein complex C	2	74		-0.45	-0.3	-0.39	-0.48	0.01	-0.18	-0.24	-0.16	-0.28	-0.12	-0.1	-0.17	-0.13	-0.19	-0.2	-0.18	-0.27	-0.25	-0.15	-0.19	-0.28	-0.25	-0.32	-0.3	-0.22	-0.26	-0.2	-0.41	-0.37	-0.27	-0.3	0	-0.46	-0.26	-0.03	-0.41	-0.29	-0.09	-0.37	-0.35	-0.22	-0.37	-0.05	-0.3
	GO:0044026	DNA hypermethylation P	2	3		-0.68	0.08	-0.68	0.16	0.04	0.01	-0.68	0.91	-0.68	0.78	0.15	-0.68	0.85	-0.02	-0.68	0.81	0.07	-0.02	-0.68	0.04	-0.03	-0.01	0.01	-0.68	0	0.04	-0.02	0.05	0.1	0.85	-0.68	0	-0.68	0.06	0.04	0.01	-0.68	-0.68	0.89	-0.68	-0.07	-0.68	-0.68	-0.68
	GO:0048856	anatomical structure development P	2	2		-0.57	-0.57	-0.57	-0.57	-0.57	-0.57	-0.57	-0.57	-0.57	-0.57	-0.57	1.11	-0.57	-0.57	-0.57	-0.57	-0.57	-0.57	-0.57	-0.57	-0.57	-0.57	-0.57	-0.57	-0.57	1.02	-0.57	-0.57	-0.57	-0.57	-0.57	0	-0.57	-0.57	-0.57	-0.57	-0.57	1.02	-0.57	-0.57	-0.57	-0.57	-0.57	-0.57
	GO:0051152	positive regulation of smooth muscle cell differentiation P	2	2		-0.47	-0.47	-0.47	1.22	-0.47	-0.47	0.95	-0.47	-0.47	-0.47	0.85	-0.47	0.88	-0.47	-0.47	-0.47	-0.47	-0.47	-0.47	-0.47	-0.47	-0.47	-0.47	-0.47	-0.47	-0.47	-0.47	-0.47	-0.47	-0.47	-0.47	0	-0.47	-0.47	-0.47	-0.47	-0.47	0.88	-0.47	-0.47	-0.47	0.97	-0.47	-0.47
	GO:0051222	positive regulation of protein transport P	2	2		-0.39	-0.39	-0.39	-0.39	1.17	-0.39	1.07	0.94	-0.39	-0.39	-0.39	-0.39	-0.39	-0.39	-0.39	-0.39	-0.39	-0.39	-0.39	-0.39	-0.39	-0.39	-0.39	1.03	-0.39	-0.39	-0.39	-0.39	-0.39	-0.39	-0.39	0	-0.39	1.47	-0.39	-0.39	-0.39	-0.39	1.01	-0.39	-0.39	-0.39	1.15	-0.39
	GO:0051231	spindle elongation P	2	2		-0.68	0.46	-0.68	-0.68	0.35	-0.68	-0.68	-0.68	0.36	-0.68	-0.68	-0.68	-0.68	-0.68	-0.68	0.29	-0.68	-0.68	-0.68	-0.68	-0.68	-0.68	0.88	-0.68	-0.68	0.3	0.81	-0.68	0.34	0.32	-0.68	0	-0.68	0.34	0.21	-0.68	0.42	1.51	0.35	-0.68	0.57	-0.68	0.58	-0.68
	GO:0060136	embryonic process involved in female pregnancy P	2	2		-0.64	-0.64	0.62	-0.64	-0.64	-0.64	-0.64	-0.64	0.42	1.52	0.41	0.35	-0.64	-0.64	-0.64	0.46	-0.64	0.46	0.5	-0.64	0.47	0.39	0.42	0.65	-0.64	-0.64	-0.64	-0.64	1.55	0.38	0.5	0	-0.64	-0.64	1.28	-0.64	-0.64	0.46	-0.64	-0.64	-0.64	-0.64	-0.64	-0.64
	GO:0070478	nuclear-transcribed mRNA catabolic process, 3'-5' exonucleolytic nonsense-mediated decay P	2	2		-0.39	-0.39	-0.39	-0.39	-0.39	-0.39	-0.39	-0.39	1.23	-0.39	-0.39	1.52	-0.39	-0.39	-0.39	-0.39	-0.39	-0.39	-0.39	-0.39	-0.39	-0.39	-0.39	-0.39	-0.39	-0.39	-0.39	-0.39	-0.39	1.31	-0.39	0	-0.39	-0.39	-0.39	-0.39	-0.39	-0.39	-0.39	-0.39	-0.39	1.44	-0.39	-0.39
	GO:0070857	regulation of bile acid biosynthetic process P	2	2		-0.6	-0.6	-0.6	1.09	-0.6	-0.6	0.82	-0.6	-0.6	-0.6	-0.6	-0.6	-0.6	0.49	-0.6	0.38	-0.6	-0.6	-0.6	-0.6	-0.6	-0.6	-0.6	-0.6	-0.6	-0.6	-0.6	-0.6	-0.6	-0.6	-0.6	0	0.51	-0.6	-0.6	-0.6	-0.6	0.76	0.43	0.47	-0.6	-0.6	0.33	-0.6
	GO:0070905	serine binding F	2	2		-0.57	-0.57	-0.57	-0.57	-0.57	-0.57	0.39	0.48	-0.57	-0.57	-0.57	-0.57	0.38	0.4	0.74	-0.57	-0.57	-0.57	-0.57	0.41	0.4	0.53	-0.57	-0.57	0.83	0.79	-0.57	-0.57	-0.57	0.42	-0.57	0	-0.57	-0.57	0.41	-0.57	-0.57	-0.57	-0.57	-0.57	-0.57	-0.57	-0.57	-0.57
	GO:0071049	nuclear retention of pre-mRNA with aberrant 3'-ends at the site of transcription P	2	2		-0.44	-0.44	-0.44	1.14	-0.44	-0.44	-0.44	-0.44	-0.44	-0.44	-0.44	-0.44	-0.44	-0.44	-0.44	-0.44	0.89	-0.44	0.96	-0.44	-0.44	-0.44	0.98	-0.44	-0.44	-0.44	2.54	-0.44	-0.44	-0.44	-0.44	0	-0.44	-0.44	0.78	-0.44	-0.44	-0.44	-0.44	1.01	-0.44	1.09	-0.44	-0.44
	GO:0071478	cellular response to radiation P	2	2		-0.46	-0.46	0.8	-0.46	-0.46	-0.46	-0.46	-0.46	-0.46	0.73	-0.46	-0.46	-0.46	-0.46	-0.46	0.64	-0.46	-0.46	-0.46	-0.46	0.65	-0.46	-0.46	0.83	-0.46	-0.46	-0.46	-0.46	0.7	-0.46	0.68	0	-0.46	-0.46	0.55	-0.46	-0.46	-0.46	-0.46	-0.46	-0.46	-0.46	-0.46	-0.46
	GO:0071547	piP-body C	2	2		-0.8	-0.8	0.27	0.44	1.21	0.29	-0.8	0.23	-0.8	0.26	0.29	0.35	0.27	0.42	-0.8	0.14	-0.8	0.26	-0.8	-0.8	0.14	-0.8	-0.8	-0.8	-0.8	-0.8	0.16	0.26	-0.8	-0.8	1.25	0	-0.8	-0.8	0.15	-0.8	0.31	0.09	0.19	-0.8	-0.8	-0.8	-0.8	-0.8
	GO:0090035	positive regulation of chaperone-mediated protein complex assembly P	2	2		-0.37	-0.37	-0.37	-0.37	-0.37	-0.37	-0.37	-0.37	-0.37	-0.37	-0.37	-0.37	1.12	-0.37	-0.37	-0.37	-0.37	-0.37	-0.37	-0.37	-0.37	-0.37	-0.37	-0.37	-0.37	-0.37	-0.37	-0.37	-0.37	-0.37	-0.37	0	-0.37	-0.37	0.96	-0.37	-0.37	-0.37	-0.37	-0.37	-0.37	-0.37	-0.37	-0.37
	GO:0099053		2	3		-0.37	-0.37	-0.37	-0.37	-0.37	-0.37	-0.37	-0.37	-0.37	-0.37	-0.37	-0.37	0.64	-0.37	-0.37	-0.37	0.66	-0.37	-0.37	-0.37	0.61	-0.37	-0.37	-0.37	-0.37	-0.37	-0.37	-0.37	0.7	0.76	-0.37	0	-0.37	-0.37	-0.37	-0.37	-0.37	0.6	-0.37	-0.37	-0.37	-0.37	-0.37	-0.37
	GO:1901291		2	2		-0.4	-0.4	-0.4	-0.4	-0.4	-0.4	-0.4	-0.4	-0.4	-0.4	-0.4	1.27	-0.4	-0.4	-0.4	-0.4	-0.4	-0.4	-0.4	-0.4	-0.4	-0.4	-0.4	-0.4	-0.4	-0.4	-0.4	-0.4	-0.4	-0.4	1.32	0	-0.4	-0.4	1.12	-0.4	1.26	-0.4	-0.4	-0.4	-0.4	-0.4	-0.4	-0.4
	GO:1903025		2	2		-0.4	-0.4	-0.4	-0.4	-0.4	0.95	0.96	-0.4	-0.4	-0.4	-0.4	-0.4	-0.4	-0.4	-0.4	-0.4	-0.4	-0.4	-0.4	-0.4	-0.4	-0.4	-0.4	-0.4	-0.4	-0.4	-0.4	-0.4	-0.4	-0.4	-0.4	0	-0.4	-0.4	0.87	-0.4	1	-0.4	-0.4	-0.4	-0.4	-0.4	-0.4	-0.4
	GO:1904801		2	2		-0.66	-0.66	-0.66	1.08	-0.66	0.28	-0.66	-0.66	-0.66	-0.66	0.47	0.31	0.3	0.96	0.29	1.87	-0.66	0.33	-0.66	-0.66	-0.66	-0.66	-0.66	-0.66	-0.66	-0.66	-0.66	-0.66	-0.66	-0.66	-0.66	0	-0.66	0.45	0.42	-0.66	-0.66	0.26	-0.66	0.4	-0.66	-0.66	-0.66	-0.66
	GO:2000210	positive regulation of anoikis P	2	2		1.15	-0.47	-0.47	1.23	-0.47	0.67	-0.47	0.95	-0.47	-0.47	-0.47	-0.47	-0.47	-0.47	-0.47	-0.47	-0.47	-0.47	-0.47	-0.47	-0.47	-0.47	0.79	-0.47	-0.47	-0.47	-0.47	0.75	-0.47	-0.47	-0.47	0	-0.47	-0.47	-0.47	-0.47	-0.47	-0.47	-0.47	-0.47	0.87	-0.47	0.88	-0.47
	GO:2001032	regulation of double-strand break repair via nonhomologous end joining P	2	3		-0.51	-0.51	-0.51	-0.51	1.19	0.36	0.38	0.21	0.45	-0.51	-0.51	-0.51	0.37	-0.51	-0.51	-0.51	0.21	-0.51	-0.51	-0.51	-0.51	-0.51	0.65	-0.51	-0.51	-0.51	-0.51	0.61	-0.51	-0.51	-0.51	0	-0.51	-0.51	1.14	-0.51	0.23	-0.51	-0.51	-0.51	-0.51	-0.51	0.17	-0.51
	GO:0000027	ribosomal large subunit assembly P	1	11		-0.44	-0.1	-0.29	-0.43	0.01	-0.18	-0.04	-0.15	0.06	0.18	0.01	0.34	0.25	-0.13	-0.16	0.02	-0.13	0.2	-0.44	0.17	-0.16	-0.01	-0.29	-0.45	-0.02	-0.61	0.16	-0.47	-0.17	-0.44	0.01	0	-0.21	0.03	0.32	-0.25	-0.31	0.26	-0.46	-0.46	0.32	-0.03	-0.06	-0.02
	GO:0000028	ribosomal small subunit assembly P	1	10		-0.41	-0.38	-0.19	-0.02	0.11	0.09	-0.11	-0.03	0.1	0.22	0.09	-0.11	-0.09	-0.03	-0.22	-0.23	0.07	0.15	-0.1	0.12	0.25	-0.57	0.13	-0.08	-0.4	-0.08	-0.12	-0.12	-0.23	-0.26	-0.44	0	-0.4	-0.07	0.22	-0.28	0.26	0.09	-0.44	-0.24	0.19	-0.16	0.44	-0.39
	GO:0000035	acyl binding F	1	2		-0.79	-0.79	-0.79	0.28	0.08	1.22	-0.79	-0.79	0.18	0.1	0.33	-0.79	1.26	0.12	0.09	0.49	0.12	-0.79	-0.79	0.4	0.12	0.15	-0.79	0.17	0.15	-0.79	-0.79	-0.79	-0.79	-0.79	-0.79	0	-0.79	0.43	0.04	0.17	1.34	1.37	-0.79	-0.79	0.49	-0.79	1.35	-0.79
	GO:0000036	acyl carrier activity F	1	2		-0.79	-0.79	-0.79	0.28	0.08	1.22	-0.79	-0.79	0.18	0.1	0.33	-0.79	1.26	0.12	0.09	0.49	0.12	-0.79	-0.79	0.4	0.12	0.15	-0.79	0.17	0.15	-0.79	-0.79	-0.79	-0.79	-0.79	-0.79	0	-0.79	0.43	0.04	0.17	1.34	1.37	-0.79	-0.79	0.49	-0.79	1.35	-0.79
	GO:0000077	DNA damage checkpoint P	1	14		-0.21	-0.43	-0.43	0	-0.3	-0.43	-0.22	0.02	-0.43	-0.29	-0.04	-0.43	0.25	-0.28	-0.43	0.15	-0.23	-0.26	-0.28	0.03	-0.43	-0.43	-0.21	-0.43	-0.21	-0.43	-0.43	-0.43	-0.24	-0.43	-0.43	0	-0.25	-0.07	-0.43	-0.29	0.09	-0.43	-0.43	-0.43	-0.12	-0.43	-0.25	-0.43
	GO:0000125	PCAF complex C	1	2		0.59	-0.56	-0.56	-0.56	-0.56	0.88	-0.56	-0.56	-0.56	-0.56	0.41	-0.56	0.91	-0.56	-0.56	-0.56	-0.56	-0.56	-0.56	-0.56	-0.56	-0.56	-0.56	-0.56	-0.56	-0.56	-0.56	-0.56	-0.56	-0.56	-0.56	0	-0.56	-0.56	0.46	-0.56	-0.56	0.4	-0.56	-0.56	-0.56	-0.56	-0.56	0.54
	GO:0000147	actin cortical patch assembly P	1	2		-0.5	-0.5	-0.5	-0.5	-0.5	-0.5	-0.5	-0.5	0.7	0.6	0.95	-0.5	-0.5	-0.5	-0.5	0.62	0.63	-0.5	-0.5	-0.5	-0.5	-0.5	-0.5	-0.5	-0.5	-0.5	-0.5	-0.5	-0.5	-0.5	-0.5	0	-0.5	-0.5	-0.5	-0.5	-0.5	-0.5	-0.5	-0.5	0.92	-0.5	-0.5	-0.5
	GO:0000176	nuclear exosome (RNase complex) C	1	7		-0.23	-0.18	0.1	-0.19	-0.27	-0.3	-0.5	0.22	-0.3	0.45	0.22	-0.5	0.26	-0.32	0.08	-0.06	0.3	0.38	-0.22	-0.26	-0.5	-0.03	-0.22	-0.5	0.22	0.02	0.36	-0.24	-0.5	-0.21	0	0	-0.5	-0.5	-0.26	0.36	-0.31	-0.1	-0.5	-0.21	-0.27	-0.2	0.43	-0.3
	GO:0000178	exosome (RNase complex) C	1	8		-0.21	-0.16	-0.1	-0.17	-0.25	-0.46	-0.46	0	-0.46	0.46	0.02	-0.11	0.25	-0.46	0.08	-0.22	0.27	0.35	-0.2	-0.23	-0.46	-0.22	-0.2	-0.46	0.03	0.02	0.33	-0.21	-0.46	-0.19	0	0	-0.46	-0.46	-0.23	0.33	-0.46	-0.25	-0.46	-0.19	-0.04	0.15	0.23	-0.46
	GO:0000179	rRNA (adenine-N6,N6-)-dimethyltransferase activity F	1	2		-0.55	-0.55	-0.55	-0.55	0.46	-0.55	-0.55	0.79	-0.55	-0.55	-0.55	-0.55	-0.55	0.81	-0.55	0.5	0.61	0.52	0.86	0.52	-0.55	-0.55	-0.55	-0.55	-0.55	-0.55	-0.55	-0.55	-0.55	-0.55	-0.55	0	0.98	-0.55	1.64	-0.55	-0.55	0.72	-0.55	0.6	-0.55	-0.55	0.44	-0.55
	GO:0000183	chromatin silencing at rDNA P	1	3		0.06	-0.64	-0.64	1.52	0.05	0.02	0.31	-0.64	-0.64	-0.64	0.07	-0.64	0.03	0.08	-0.04	-0.03	-0.64	-0.01	-0.64	-0.01	0.04	0.06	0.02	0.02	0.27	0.86	-0.01	-0.64	0.36	-0.01	0	0	-0.64	-0.64	-0.64	-0.64	0.97	0.26	-0.64	-0.64	-0.64	-0.64	-0.64	-0.64
	GO:0000228	nuclear chromosome C	1	14		-0.29	-0.24	-0.27	-0.35	0.11	-0.19	-0.43	0.08	-0.06	0.02	-0.19	-0.09	0.43	0.05	0.13	-0.02	-0.01	-0.16	-0.09	-0.29	0.02	-0.22	-0.08	-0.33	-0.29	-0.42	-0.51	-0.14	-0.19	-0.21	-0.12	0	-0.13	0.17	0.4	-0.41	0.01	-0.1	-0.52	-0.27	0.02	-0.19	0.24	-0.16
	GO:0000237	leptotene P	1	2		0.59	-0.54	-0.54	0.65	-0.54	-0.54	-0.54	0.45	-0.54	-0.54	0.42	-0.54	0.45	1.19	-0.54	-0.54	-0.54	-0.54	0.51	-0.54	-0.54	-0.54	-0.54	-0.54	-0.54	-0.54	-0.54	0.49	-0.54	-0.54	-0.54	0	0.6	-0.54	0.47	-0.54	-0.54	-0.54	-0.54	-0.54	-0.54	-0.54	-0.54	-0.54
	GO:0000268	peroxisome targeting sequence binding F	1	2		-0.41	-0.41	1.13	-0.41	-0.41	0.89	1.07	-0.41	-0.41	0.91	-0.41	-0.41	-0.41	-0.41	-0.41	1.22	-0.41	1.1	1.01	-0.41	1.08	-0.41	1.18	-0.41	-0.41	-0.41	-0.41	-0.41	-0.41	-0.41	-0.41	0	-0.41	1.15	0.95	-0.41	-0.41	-0.41	-0.41	-0.41	-0.41	-0.41	-0.41	-0.41
	GO:0000305	response to oxygen radical P	1	2		-0.78	-0.78	-0.78	-0.78	1.08	-0.78	-0.78	-0.78	-0.78	0.26	-0.78	-0.78	0.19	-0.78	0.16	-0.78	-0.78	-0.78	-0.78	0.2	1.17	-0.78	-0.78	-0.78	0.24	-0.78	-0.78	-0.78	0.24	-0.78	-0.78	0	-0.78	0.34	0.31	-0.78	-0.78	0.3	-0.78	0.29	-0.78	-0.78	0.22	-0.78
	GO:0000384	first spliceosomal transesterification activity F	1	2		-0.53	1.21	-0.53	-0.53	-0.53	0.61	-0.53	-0.53	-0.53	-0.53	-0.53	-0.53	-0.53	-0.53	-0.53	-0.53	-0.53	-0.53	-0.53	-0.53	-0.53	-0.53	-0.53	-0.53	-0.53	-0.53	-0.53	-0.53	-0.53	-0.53	1.15	0	-0.53	-0.53	-0.53	-0.53	-0.53	-0.53	-0.53	-0.53	-0.53	1.04	0.59	-0.53
	GO:0000461	endonucleolytic cleavage to generate mature 3'-end of SSU-rRNA from (SSU-rRNA, 5.8S rRNA, LSU-rRNA) P	1	2		0.22	0.25	-0.84	0.27	0.2	0.28	0.24	0.3	0.3	0.29	0.27	0.19	0.08	0.38	0.33	-0.84	0.19	0.25	0.29	0.32	0.28	0.13	0.25	0.39	0.13	0.1	0.3	0.31	-0.84	0.26	0.31	0	0.31	0.14	0.29	-0.84	-0.84	0.32	0.24	0.27	0.31	-0.84	0.28	0.32
	GO:0000717	nucleotide-excision repair, DNA duplex unwinding P	1	2		-0.82	0.27	0.24	0.38	0.26	1.52	0.11	0.25	-0.82	0.09	-0.82	0.11	0.28	0.21	0.09	0.11	0.2	0.13	-0.82	0.27	0.21	-0.82	-0.82	0.17	0.29	-0.82	0.13	0.14	-0.82	0.28	0.14	0	-0.82	0.15	1.39	0.26	-0.82	0.21	0.16	-0.82	-0.82	-0.82	0.15	-0.82
	GO:0000775	chromosome, centromeric region C	1	10		-0.45	-0.34	0	-0.1	0.09	-0.34	-0.5	0.41	-0.51	-0.05	0.42	-0.37	0.4	0.11	-0.21	0.12	-0.34	-0.37	-0.37	-0.37	-0.37	-0.52	-0.37	-0.35	-0.04	-0.51	-0.33	-0.19	-0.21	-0.52	-0.19	0	-0.66	0	0.34	-0.06	-0.36	-0.05	-0.37	0.33	-0.18	-0.17	0.09	-0.36
	GO:0000794	condensed nuclear chromosome C	1	13		-0.58	-0.45	-0.44	-0.45	-0.06	-0.22	-0.13	-0.08	-0.45	0.04	-0.03	-0.23	0.32	-0.21	-0.08	0.03	-0.32	-0.45	-0.58	0.17	-0.35	-0.01	-0.28	-0.18	-0.09	-0.46	0.18	0.23	-0.31	-0.32	-0.46	0	-0.41	-0.32	-0.18	-0.33	-0.32	-0.22	-0.47	-0.33	-0.18	-0.46	0.15	-0.21
	GO:0000796	condensin complex C	1	5		-0.63	-0.63	-0.18	-0.02	-0.26	-0.13	-0.63	-0.12	0.22	-0.23	0.28	-0.2	0.65	0.27	-0.63	0.83	-0.63	-0.63	-0.22	-0.23	-0.63	-0.63	-0.63	-0.17	-0.63	-0.63	-0.63	-0.63	-0.21	-0.63	-0.19	0	-0.63	0.33	0.21	-0.22	-0.19	-0.63	-0.22	0.36	0.23	-0.2	-0.22	-0.21
	GO:0000930	gamma-tubulin complex C	1	4		-0.54	0.03	-0.54	-0.54	-0.02	-0.54	-0.54	-0.54	-0.02	-0.54	-0.54	-0.54	0.25	-0.54	0.08	0.58	-0.54	-0.54	-0.54	0.11	-0.54	0.29	-0.54	0.14	-0.54	-0.05	-0.54	-0.54	0.64	-0.04	-0.54	0	-0.54	-0.03	-0.09	-0.54	0.01	-0.07	-0.02	-0.54	-0.54	-0.54	0.19	-0.54
	GO:0001533	cornified envelope C	1	2		0.64	-0.64	-0.64	-0.64	0.3	-0.64	-0.64	0.33	0.4	-0.64	0.3	-0.64	-0.64	-0.64	-0.64	-0.64	-0.64	-0.64	-0.64	0.35	-0.64	-0.64	-0.64	0.56	-0.64	-0.64	0.51	-0.64	-0.64	-0.64	-0.64	0	-0.64	-0.64	0.25	-0.64	-0.64	0.29	-0.64	-0.64	-0.64	-0.64	-0.64	-0.64
	GO:0001765	membrane raft assembly P	1	2		-0.83	0.25	-0.83	0.27	0.2	0.21	0.09	0.09	-0.83	-0.83	0.21	-0.83	-0.83	0.43	-0.83	1.34	0.19	0.11	-0.83	-0.83	-0.83	0.13	-0.83	-0.83	-0.83	0.11	0.11	-0.83	-0.83	0.12	0.12	0	-0.83	-0.83	-0.83	0.24	0.12	-0.83	0.24	0.18	-0.83	-0.83	0.19	0.27
	GO:0001826	inner cell mass cell differentiation P	1	2		0.29	-0.8	0.3	0.35	0.32	0.23	0.26	-0.8	-0.8	1.48	0.52	0.36	0.3	-0.8	-0.8	0.26	0.26	-0.8	0.44	-0.8	0.17	-0.8	-0.8	-0.8	-0.8	-0.8	0.19	-0.8	-0.8	0.29	-0.8	0	0.39	-0.8	0.45	0.32	0.29	0.21	-0.8	-0.8	-0.8	0.64	0.11	-0.8
	GO:0002188	translation reinitiation P	1	3		-0.17	-0.22	-0.1	-0.13	-0.25	-0.25	-0.18	0.66	-0.18	-0.35	-0.15	-0.26	0.59	-1.03	-0.28	-0.27	-0.13	-0.25	-0.3	-0.12	-0.19	-1.03	-0.29	-0.22	-0.13	-0.22	-1.03	-0.2	-0.3	-0.14	-0.31	0	-0.24	-0.16	-0.19	-0.22	-1.03	0.59	-0.19	-0.27	0.62	-0.19	-0.21	-0.16
	GO:0002377	immunoglobulin production P	1	2		-0.48	-0.48	-0.48	-0.48	-0.48	-0.48	-0.48	1.46	-0.48	-0.48	-0.48	-0.48	0.8	-0.48	-0.48	-0.48	-0.48	-0.48	0.66	1.5	-0.48	-0.48	0.68	-0.48	-0.48	-0.48	-0.48	-0.48	-0.48	-0.48	-0.48	0	-0.48	-0.48	-0.48	-0.48	-0.48	-0.48	-0.48	0.7	-0.48	-0.48	-0.48	-0.48
	GO:0002553	histamine secretion by mast cell P	1	2		0.01	-0.13	-0.17	-2.02	1.04	-0.14	-0.15	-0.15	-0.19	-0.22	-0.14	0	1.16	-0.22	-0.42	-0.07	-0.08	-0.36	-0.07	-0.12	-0.14	-0.18	-2.02	-0.28	-0.47	1.11	1.14	-0.48	-0.31	-0.26	-0.19	0	-2.02	-0.17	-0.13	1.24	-0.11	-0.22	-0.45	0.02	-0.18	-0.11	-0.23	-0.4
	GO:0003181	atrioventricular valve morphogenesis P	1	2		-0.7	-0.7	-0.7	-0.7	0.26	-0.7	0.38	-0.7	-0.7	-0.7	0.27	-0.7	0.29	-0.7	-0.7	-0.7	-0.7	-0.7	-0.7	-0.7	-0.7	-0.7	-0.7	-0.7	-0.7	-0.7	-0.7	-0.7	-0.7	-0.7	-0.7	0	-0.7	-0.7	0.28	0.36	-0.7	-0.7	-0.7	0.4	-0.7	-0.7	-0.7	-0.7
	GO:0003826	alpha-ketoacid dehydrogenase activity F	1	2		-0.54	-0.54	0.7	-0.54	-0.54	-0.54	-0.54	0.98	-0.54	-0.54	-0.54	-0.54	-0.54	-0.54	-0.54	-0.54	-0.54	-0.54	-0.54	-0.54	-0.54	-0.54	-0.54	-0.54	-0.54	-0.54	-0.54	1.18	-0.54	-0.54	-0.54	0	-0.54	-0.54	0.45	-0.54	-0.54	0.91	-0.54	-0.54	-0.54	-0.54	-0.54	-0.54
	GO:0003863	3-methyl-2-oxobutanoate dehydrogenase (2-methylpropanoyl-transferring) activity F	1	2		-0.54	-0.54	0.7	-0.54	-0.54	-0.54	-0.54	0.98	-0.54	-0.54	-0.54	-0.54	-0.54	-0.54	-0.54	-0.54	-0.54	-0.54	-0.54	-0.54	-0.54	-0.54	-0.54	-0.54	-0.54	-0.54	-0.54	1.18	-0.54	-0.54	-0.54	0	-0.54	-0.54	0.45	-0.54	-0.54	0.91	-0.54	-0.54	-0.54	-0.54	-0.54	-0.54
	GO:0004047	aminomethyltransferase activity F	1	2		-0.54	-0.54	-0.54	-0.54	-0.54	-0.54	-0.54	0.83	0.56	-0.54	-0.54	-0.54	0.96	0.66	-0.54	-0.54	1.87	0.6	-0.54	0.86	-0.54	-0.54	-0.54	-0.54	-0.54	-0.54	-0.54	0.88	-0.54	-0.54	-0.54	0	-0.54	-0.54	-0.54	-0.54	-0.54	0.44	-0.54	-0.54	-0.54	0.54	-0.54	-0.54
	GO:0004372	glycine hydroxymethyltransferase activity F	1	2		-0.48	-0.48	-0.48	-0.48	-0.48	-0.48	0.48	0.57	-0.48	-0.48	-0.48	-0.48	0.47	0.49	-0.48	-0.48	-0.48	-0.48	-0.48	0.5	0.48	0.61	-0.48	-0.48	-0.48	-0.48	-0.48	-0.48	-0.48	0.51	-0.48	0	-0.48	-0.48	2.46	-0.48	-0.48	-0.48	-0.48	-0.48	-0.48	-0.48	-0.48	-0.48
	GO:0004418	hydroxymethylbilane synthase activity F	1	2		-0.55	-0.55	-0.55	-0.55	-0.55	0.48	-0.55	-0.55	-0.55	0.49	0.77	0.51	-0.55	-0.55	-0.55	-0.55	0.51	-0.55	-0.55	-0.55	-0.55	-0.55	-0.55	-0.55	-0.55	-0.55	-0.55	-0.55	-0.55	0.86	-0.55	0	-0.55	-0.55	-0.55	0.57	-0.55	-0.55	-0.55	-0.55	1.74	-0.55	-0.55	-0.55
	GO:0004439	phosphatidylinositol-4,5-bisphosphate 5-phosphatase activity F	1	3		-0.34	-0.34	-0.34	-0.34	0.86	-0.34	-0.34	-0.34	-0.34	0.56	0.87	-0.34	-0.34	0.67	-0.34	0.57	-0.34	-0.34	-0.34	0.59	-0.34	-0.34	-0.34	-0.34	-0.34	-0.34	-0.34	-0.34	0.62	-0.34	-0.34	0	-0.34	-0.34	-0.34	-0.34	-0.34	-0.34	-0.34	-0.34	-0.34	-0.34	-0.34	-0.34
	GO:0004551	nucleotide diphosphatase activity F	1	2		-0.64	-0.64	-0.64	-0.64	-0.64	1.58	-0.64	-0.64	-0.64	0.56	-0.64	-0.64	-0.64	-0.64	-0.64	-0.64	-0.64	-0.64	0.49	-0.64	0.59	-0.64	0.67	-0.64	-0.64	-0.64	-0.64	-0.64	-0.64	0.62	-0.64	0	-0.64	-0.64	-0.64	-0.64	-0.64	-0.64	-0.64	-0.64	0.36	-0.64	-0.64	-0.64
	GO:0004620	phospholipase activity F	1	2		-0.47	-0.47	-0.47	-0.47	-0.47	-0.47	-0.47	-0.47	-0.47	0.58	0.56	-0.47	0.58	-0.47	-0.47	-0.47	-0.47	0.62	-0.47	-0.47	-0.47	-0.47	1.16	-0.47	-0.47	-0.47	-0.47	-0.47	0.65	-0.47	-0.47	0	-0.47	-0.47	0.51	-0.47	-0.47	0.54	-0.47	0.7	-0.47	-0.47	-0.47	-0.47
	GO:0004677	DNA-dependent protein kinase activity F	1	2		-0.48	-0.48	-0.48	-0.48	-0.48	-0.48	-0.48	1.46	-0.48	-0.48	-0.48	-0.48	0.8	-0.48	-0.48	-0.48	-0.48	-0.48	0.66	1.5	-0.48	-0.48	0.68	-0.48	-0.48	-0.48	-0.48	-0.48	-0.48	-0.48	-0.48	0	-0.48	-0.48	-0.48	-0.48	-0.48	-0.48	-0.48	0.7	-0.48	-0.48	-0.48	-0.48
	GO:0004704	NF-kappaB-inducing kinase activity F	1	2		-0.53	-0.53	-0.53	-0.53	-0.53	0.81	0.6	-0.53	-0.53	-0.53	0.56	-0.53	0.59	0.62	-0.53	-0.53	0.61	0.87	-0.53	-0.53	-0.53	0.78	-0.53	-0.53	-0.53	-0.53	-0.53	0.64	-0.53	-0.53	-0.53	0	-0.53	0.66	-0.53	-0.53	-0.53	-0.53	-0.53	-0.53	-0.53	-0.53	-0.53	-0.53
	GO:0004792	thiosulfate sulfurtransferase activity F	1	2		-0.47	-0.47	-0.47	-0.47	-0.47	-0.47	-0.47	-0.47	1.61	-0.47	-0.47	-0.47	2.79	0.71	-0.47	-0.47	-0.47	0.72	-0.47	-0.47	0.71	-0.47	-0.47	-0.47	0.86	0.71	-0.47	-0.47	-0.47	-0.47	-0.47	0	-0.47	-0.47	-0.47	-0.47	-0.47	0.64	-0.47	-0.47	-0.47	0.76	-0.47	-0.47
	GO:0004823	leucine-tRNA ligase activity F	1	2		-0.7	0.33	-0.7	-0.7	0.29	0.16	0.18	-0.7	-0.7	0.34	0.24	0.27	0.31	-0.7	0.3	0.18	0.32	-0.7	-0.7	0.29	0.27	-0.7	1.08	0.24	0.31	-0.7	-0.7	0.21	-0.7	-0.7	-0.7	0	-0.7	0.22	0.11	-0.7	0.38	0.31	0.32	-0.7	-0.7	-0.7	0.27	-0.7
	GO:0005319	lipid transporter activity F	1	2		-0.79	-0.79	-0.79	-0.79	1.06	-0.79	-0.79	-0.79	1.28	-0.79	1.46	-0.79	-0.79	-0.79	-0.79	-0.79	-0.79	-0.79	-0.79	-0.79	1.56	1.64	1.71	1.27	-0.79	1.57	-0.79	-0.79	-0.79	1.61	1.62	0	-0.79	-0.79	-0.79	-0.79	-0.79	-0.79	1.67	-0.79	1.41	-0.79	-0.79	-0.79
	GO:0005643	nuclear pore C	1	16		-0.39	-0.24	-0.46	-0.38	-0.1	0.05	0.01	0.1	-0.29	0.09	-0.23	-0.08	-0.07	-0.11	-0.13	-0.41	-0.39	-0.22	-0.49	-0.2	-0.4	-0.49	-0.14	-0.28	-0.23	-0.41	0.03	-0.26	-0.25	-0.31	-0.3	0	-0.38	-0.21	-0.04	-0.4	-0.29	0.1	-0.23	-0.17	-0.09	-0.57	-0.25	-0.18
	GO:0005657	replication fork C	1	6		-0.64	-0.27	-0.28	-0.64	-0.28	0.72	-0.33	-0.25	-0.64	-0.27	0.17	-0.28	0.07	-0.29	0.02	0.54	-0.24	-0.29	-0.31	-0.32	-0.64	0.26	-0.23	0.24	-0.26	-0.64	0.08	-0.32	-0.31	-0.29	-0.28	0	-0.25	0.13	-0.26	-0.64	0.27	-0.28	-0.28	-0.23	-0.27	-0.64	0.56	-0.25
	GO:0005700	polytene chromosome C	1	23		-0.49	-0.35	-0.27	-0.38	0.07	-0.16	-0.04	-0.02	-0.36	-0.02	0.13	-0.39	0.01	0	-0.4	0.04	-0.05	-0.1	-0.31	0.1	-0.01	-0.17	-0.09	-0.12	-0.1	-0.14	-0.14	-0.22	-0.3	0.05	-0.21	0	-0.61	-0.08	0.1	-0.35	-0.39	-0.03	-0.17	-0.28	-0.17	-0.24	0	-0.22
	GO:0005743	mitochondrial inner membrane C	1	42		-0.52	-0.51	-0.48	-0.5	-0.12	-0.1	-0.19	-0.28	-0.38	0.03	-0.1	-0.22	-0.04	-0.1	-0.04	0.07	-0.14	-0.12	-0.08	-0.06	0.01	-0.22	-0.35	-0.14	-0.22	-0.35	-0.24	-0.44	-0.29	-0.34	-0.37	0	-0.27	-0.36	0.13	-0.23	-0.31	0.01	-0.28	-0.26	-0.03	-0.28	-0.01	-0.21
	GO:0005744	mitochondrial inner membrane presequence translocase complex C	1	6		-0.67	-0.67	-0.67	-0.67	0.38	0.1	0.09	-0.67	-0.67	0.09	0.3	-0.44	0.21	-0.14	-0.2	-0.41	0.2	0.01	-0.1	-0.12	0.05	0.27	-0.4	-0.15	-0.12	-0.43	0.19	-0.67	-0.13	-0.02	-0.41	0	-0.4	-0.67	0.34	-0.67	-0.16	-0.21	-0.43	-0.13	-0.43	-0.4	0.16	0.28
	GO:0005759	mitochondrial matrix C	1	24		-0.44	-0.35	-0.56	-0.4	0.03	-0.16	-0.18	-0.35	-0.4	-0.2	-0.24	-0.24	-0.06	0.05	-0.17	-0.03	-0.18	-0.2	-0.11	-0.12	-0.26	-0.09	-0.2	-0.25	-0.19	-0.19	-0.01	-0.4	-0.43	-0.31	-0.35	0	-0.29	-0.32	0.36	-0.2	-0.25	0.01	-0.43	-0.12	-0.25	-0.37	0.15	-0.24
	GO:0005819	spindle C	1	20		-0.46	-0.36	-0.43	-0.44	0.06	-0.23	-0.39	0	-0.36	-0.13	0.08	-0.37	-0.05	-0.09	-0.16	0.07	-0.32	-0.28	-0.55	0.05	-0.39	-0.1	-0.06	-0.05	-0.29	-0.27	0.13	-0.37	0.09	-0.23	-0.53	0	-0.33	-0.01	0.05	-0.29	-0.36	-0.29	-0.29	-0.44	0.01	-0.25	-0.18	-0.36
	GO:0005828	kinetochore microtubule C	1	6		-0.05	-0.54	-0.54	-0.54	0.17	-0.12	-0.11	-0.54	-0.54	-0.21	0.25	-0.54	0.34	-0.54	-0.12	-0.21	-0.54	-0.54	-0.54	0	-0.54	-0.54	-0.54	-0.54	-0.54	0.24	0.36	-0.14	0.23	-0.54	-0.54	0	-0.54	-0.14	0.21	-0.19	-0.54	-0.15	-0.19	-0.54	-0.13	-0.11	0.27	-0.18
	GO:0005829	cytosol C	1	272		-0.46	-0.42	-0.36	-0.42	-0.12	-0.17	-0.22	-0.25	-0.33	-0.2	-0.07	-0.22	-0.05	-0.22	-0.2	-0.12	-0.25	-0.24	-0.28	-0.17	-0.28	-0.31	-0.36	-0.31	-0.24	-0.3	-0.28	-0.36	-0.31	-0.32	-0.27	0	-0.38	-0.21	-0.09	-0.37	-0.28	-0.07	-0.38	-0.38	-0.19	-0.4	-0.05	-0.32
	GO:0005840	ribosome C	1	32		-0.41	-0.04	-0.28	-0.46	-0.07	0.18	-0.05	0.2	0.28	0.14	0.14	0.06	0.13	-0.01	0.23	-0.07	0.04	0.26	0.08	-0.08	0.14	0.1	0.18	-0.17	-0.36	-0.22	-0.31	-0.26	-0.3	-0.3	-0.23	0	-0.03	-0.07	0.19	-0.25	-0.15	0.24	-0.39	-0.1	0.22	-0.29	0.14	-0.14
	GO:0006189	'de novo' IMP biosynthetic process P	1	2		-0.79	0.34	-0.79	-0.79	-0.79	-0.79	-0.79	0.37	-0.79	0.22	0.2	-0.79	-0.79	-0.79	0.16	0.23	0.28	-0.79	-0.79	0.29	-0.79	0.28	-0.79	-0.79	-0.79	0.19	-0.79	0.27	-0.79	-0.79	0.27	0	-0.79	0.22	0.25	0.24	0.26	0.19	-0.79	0.27	0.12	-0.79	0.13	-0.79
	GO:0006336	DNA replication-independent nucleosome assembly P	1	8		-0.6	0	-0.16	-0.31	0.68	-0.6	-0.6	0.3	-0.6	0.02	-0.03	-0.35	-0.09	-0.33	0.53	0.03	-0.22	-0.6	-0.34	-0.3	-0.06	-0.6	-0.6	-0.6	-0.01	0.17	-0.16	-0.35	-0.28	-0.6	-0.07	0	-0.6	-0.06	-0.05	0.21	-0.03	-0.37	-0.6	-0.33	-0.6	0.01	0.14	0.39
	GO:0006406	mRNA export from nucleus P	1	14		-0.48	0.14	-0.36	-0.49	-0.17	0.21	0	0.07	-0.49	-0.01	-0.14	-0.1	-0.21	-0.26	-0.28	0.19	-0.22	-0.39	-0.25	-0.17	-0.2	-0.39	-0.18	-0.1	-0.14	-0.18	0.24	-0.12	-0.16	-0.29	-0.21	0	-0.48	-0.3	-0.16	-0.38	-0.26	0.13	-0.36	-0.17	-0.01	-0.11	0.12	-0.21
	GO:0006429	leucyl-tRNA aminoacylation P	1	2		-0.7	0.33	-0.7	-0.7	0.29	0.16	0.18	-0.7	-0.7	0.34	0.24	0.27	0.31	-0.7	0.3	0.18	0.32	-0.7	-0.7	0.29	0.27	-0.7	1.08	0.24	0.31	-0.7	-0.7	0.21	-0.7	-0.7	-0.7	0	-0.7	0.22	0.11	-0.7	0.38	0.31	0.32	-0.7	-0.7	-0.7	0.27	-0.7
	GO:0006449	regulation of translational termination P	1	2		-0.48	-0.48	-0.48	-0.48	-0.48	-0.48	-0.48	-0.48	-0.48	-0.48	-0.48	-0.48	1	-0.48	-0.48	-0.48	-0.48	-0.48	-0.48	0.83	-0.48	-0.48	-0.48	-0.48	-0.48	-0.48	-0.48	-0.48	-0.48	-0.48	-0.48	0	-0.48	-0.48	-0.48	-0.48	-0.48	-0.48	-0.48	0.86	-0.48	-0.48	0.74	-0.48
	GO:0006450	regulation of translational fidelity P	1	2		0.05	0.18	0.25	0.1	0.03	0.11	-0.08	-1.04	0.18	0	0.2	0.02	0.15	0.08	0.09	0.11	0.11	0.16	0.07	0.09	0.14	0.11	-0.01	-0.02	-1.04	0.08	-1.04	0.04	-1.04	0.17	-0.05	0	0.05	0.06	0.06	-0.02	-0.05	0.12	-1.04	0.01	-0.04	0.07	0.09	0.22
	GO:0006451	translational readthrough P	1	2		-0.63	0.6	-0.63	-0.63	-0.63	-0.63	-0.63	-0.63	-0.63	1.48	-0.63	0.52	0.51	-0.63	-0.63	-0.63	-0.63	-0.63	-0.63	-0.63	-0.63	0.46	-0.63	-0.63	-0.63	-0.63	-0.63	-0.63	1.62	-0.63	0.51	0	-0.63	-0.63	-0.63	-0.63	-0.63	-0.63	-0.63	0.58	0.35	-0.63	0.36	-0.63
	GO:0006545	glycine biosynthetic process P	1	2		-0.48	-0.48	-0.48	-0.48	-0.48	-0.48	0.48	0.57	-0.48	-0.48	-0.48	-0.48	0.47	0.49	-0.48	-0.48	-0.48	-0.48	-0.48	0.5	0.48	0.61	-0.48	-0.48	-0.48	-0.48	-0.48	-0.48	-0.48	0.51	-0.48	0	-0.48	-0.48	2.46	-0.48	-0.48	-0.48	-0.48	-0.48	-0.48	-0.48	-0.48	-0.48
	GO:0006924	activation-induced cell death of T cells P	1	2		-0.89	0.16	-0.89	-0.89	-0.89	1.25	0.01	-0.89	0.25	-0.89	1.24	0.15	0	0.02	0.16	0.01	0.01	0.16	0.26	-0.89	0.1	1.5	0.07	-0.89	-0.89	-0.89	0.46	0.18	0.19	-0.89	-0.89	0	0.13	0.14	0.07	-0.89	0.03	0.1	-0.89	-0.89	-0.05	0.14	0.05	-0.89
	GO:0007005	mitochondrion organization P	1	19		-0.65	-0.39	-0.45	-0.4	0.37	-0.25	-0.24	-0.25	-0.46	0.17	0.35	-0.42	-0.04	0	0	0.15	-0.26	-0.1	-0.07	-0.1	-0.07	-0.14	-0.21	-0.29	-0.34	-0.31	-0.06	-0.31	-0.23	-0.5	-0.29	0	-0.27	-0.33	0.27	-0.41	-0.25	-0.05	-0.45	-0.34	-0.28	-0.35	-0.08	-0.04
	GO:0007057	spindle assembly involved in female meiosis I P	1	4		-0.4	-0.4	-0.4	-0.4	-0.4	-0.4	-0.4	-0.4	-0.4	-0.4	-0.4	-0.4	1.24	-0.4	0.22	0.24	-0.4	-0.4	-0.4	0.25	0.37	-0.4	-0.4	0.28	-0.4	-0.4	-0.4	-0.4	0.27	-0.4	-0.4	0	-0.4	-0.4	0.17	-0.4	-0.4	0.19	-0.4	-0.4	-0.4	0.41	0.19	-0.4
	GO:0007095	mitotic cell cycle G2/M transition DNA damage checkpoint P	1	18		-0.37	-0.42	-0.44	-0.28	-0.31	-0.08	-0.18	0.02	-0.2	-0.3	-0.09	-0.5	-0.17	-0.15	-0.34	-0.04	-0.15	-0.37	-0.49	-0.1	-0.45	-0.3	-0.26	-0.49	-0.24	-0.3	-0.13	-0.31	-0.34	-0.5	-0.36	0	-0.33	-0.3	0.14	-0.2	-0.12	-0.16	-0.5	-0.29	-0.16	-0.4	-0.02	-0.42
	GO:0008097	5S rRNA binding F	1	6		-0.02	0.03	-0.32	-0.32	-0.06	-0.04	-0.05	-0.01	-0.01	0.28	-0.06	0.32	-0.06	-0.02	-0.06	-0.03	-0.01	0	0	-0.01	-0.03	-0.02	-0.01	-0.32	-0.04	-0.05	-0.02	-0.05	-0.32	0.01	-0.02	0	0.01	0.02	-0.05	-0.32	-0.05	0.28	-0.32	-0.32	-0.01	-0.32	-0.03	0.02
	GO:0008175	tRNA methyltransferase activity F	1	3		-0.42	-0.42	-0.42	-0.42	-0.42	0.55	-0.42	-0.42	-0.42	-0.42	-0.42	0.49	0.48	0.59	-0.42	-0.42	-0.42	-0.42	-0.42	0.51	-0.42	0.5	-0.42	-0.42	-0.42	-0.42	-0.42	0.49	-0.42	-0.42	-0.42	0	-0.42	-0.42	-0.42	-0.42	-0.42	-0.42	1.47	-0.42	-0.42	-0.42	-0.42	-0.42
	GO:0008274	gamma-tubulin ring complex C	1	2		-0.51	-0.51	-0.51	-0.51	-0.51	-0.51	-0.51	-0.51	-0.51	0.48	-0.51	-0.51	1.06	-0.51	0.47	-0.51	-0.51	-0.51	-0.51	-0.51	-0.51	1.14	-0.51	-0.51	-0.51	-0.51	0.52	-0.51	-0.51	0.62	-0.51	0	-0.51	-0.51	-0.51	-0.51	-0.51	-0.51	-0.51	-0.51	-0.51	-0.51	-0.51	-0.51
	GO:0008612	peptidyl-lysine modification to hypusine P	1	3		-0.61	-0.61	-0.61	-0.61	-0.61	-0.61	-0.61	-0.61	-0.61	-0.61	-0.61	-0.61	0.09	-0.61	0.16	0.11	-0.61	-0.61	-0.61	0.11	-0.61	-0.61	-0.61	-0.61	-0.61	-0.61	0.12	-0.61	0.13	-0.61	0.94	0	-0.61	0.89	0.05	-0.61	-0.61	-0.61	-0.61	-0.61	-0.61	-0.61	0.07	0.23
	GO:0008732	L-allo-threonine aldolase activity F	1	2		-0.48	-0.48	-0.48	-0.48	-0.48	-0.48	0.48	0.57	-0.48	-0.48	-0.48	-0.48	0.47	0.49	-0.48	-0.48	-0.48	-0.48	-0.48	0.5	0.48	0.61	-0.48	-0.48	-0.48	-0.48	-0.48	-0.48	-0.48	0.51	-0.48	0	-0.48	-0.48	2.46	-0.48	-0.48	-0.48	-0.48	-0.48	-0.48	-0.48	-0.48	-0.48
	GO:0009019	tRNA (guanine-N1-)-methyltransferase activity F	1	2		-0.44	-0.44	-0.44	-0.44	-0.44	-0.44	-0.44	-0.44	-0.44	-0.44	-0.44	-0.44	-0.44	-0.44	-0.44	-0.44	-0.44	-0.44	-0.44	1.18	-0.44	0.77	-0.44	-0.44	-0.44	-0.44	0.87	0.76	-0.44	-0.44	-0.44	0	0.89	1.23	-0.44	-0.44	-0.44	-0.44	0.79	-0.44	-0.44	-0.44	-0.44	-0.44
	GO:0009156	ribonucleoside monophosphate biosynthetic process P	1	3		-0.55	-0.55	-0.55	-0.55	-0.55	-0.55	-0.55	-0.55	-0.55	0.15	0.26	-0.55	0.16	-0.55	-0.55	-0.55	-0.55	-0.55	-0.55	-0.55	-0.55	-0.55	-0.55	0.41	-0.55	-0.55	0.31	-0.55	-0.55	-0.55	-0.55	0	-0.55	-0.55	-0.55	-0.55	0.19	-0.55	-0.55	-0.55	-0.55	-0.55	0.13	-0.55
	GO:0009166	nucleotide catabolic process P	1	2		-0.64	-0.64	-0.64	-0.64	-0.64	1.58	-0.64	-0.64	-0.64	0.56	-0.64	-0.64	-0.64	-0.64	-0.64	-0.64	-0.64	-0.64	0.49	-0.64	0.59	-0.64	0.67	-0.64	-0.64	-0.64	-0.64	-0.64	-0.64	0.62	-0.64	0	-0.64	-0.64	-0.64	-0.64	-0.64	-0.64	-0.64	-0.64	0.36	-0.64	-0.64	-0.64
	GO:0009245	lipid A biosynthetic process P	1	2		-0.79	-0.79	-0.79	0.28	0.08	1.22	-0.79	-0.79	0.18	0.1	0.33	-0.79	1.26	0.12	0.09	0.49	0.12	-0.79	-0.79	0.4	0.12	0.15	-0.79	0.17	0.15	-0.79	-0.79	-0.79	-0.79	-0.79	-0.79	0	-0.79	0.43	0.04	0.17	1.34	1.37	-0.79	-0.79	0.49	-0.79	1.35	-0.79
	GO:0010032	meiotic chromosome condensation P	1	6		-0.62	-0.62	-0.25	-0.11	-0.31	-0.21	-0.62	-0.2	0.09	-0.29	0.14	-0.26	0.44	0.13	-0.62	0.6	-0.62	-0.62	-0.28	-0.29	-0.62	-0.62	-0.1	-0.24	-0.62	-0.62	-0.13	-0.62	-0.27	-0.62	-0.25	0	-0.62	0.18	0.57	-0.28	-0.26	-0.2	-0.28	0.2	0.51	-0.27	0.14	-0.27
	GO:0010070	zygote asymmetric cell division P	1	3		-0.1	-0.19	-0.22	-1.45	0.59	-0.2	-0.21	-0.21	-0.24	-0.25	-0.2	1.02	0.67	-0.25	-0.39	-0.15	-0.16	-0.35	-0.15	-0.19	-0.2	-0.23	-1.45	-0.3	-0.42	0.63	0.65	-0.43	-0.32	-0.28	-0.23	0	-1.45	-0.22	-0.19	0.72	-0.18	0.81	-0.41	-0.09	-0.23	-0.18	-0.26	-0.37
	GO:0010870	positive regulation of receptor biosynthetic process P	1	2		-1.01	0.11	0.08	-1.01	0.09	0.21	-0.06	0.18	-1.01	0.11	0.15	0.1	0.08	0.05	-0.08	-0.06	0.21	0.05	0	-0.04	-1.01	0.13	0.23	0.23	0.13	-1.01	0.06	-0.03	-0.01	0.06	0.07	0	0.17	0.18	1.48	-1.01	0.06	0.08	0.09	0.22	0.1	-1.01	0.16	0.18
	GO:0010970	microtubule-based transport P	1	2		0.86	-0.61	-0.61	-0.61	-0.61	1.64	-0.61	-0.61	-0.61	-0.61	-0.61	-0.61	-0.61	-0.61	-0.61	-0.61	-0.61	-0.61	0.48	-0.61	-0.61	-0.61	-0.61	0.49	-0.61	-0.61	0.71	-0.61	-0.61	-0.61	-0.61	0	-0.61	-0.61	-0.61	-0.61	-0.61	-0.61	-0.61	-0.61	-0.61	0.48	-0.61	-0.61
	GO:0016020	membrane C	1	177		-0.49	-0.33	-0.41	-0.4	-0.11	-0.2	-0.28	-0.22	-0.3	-0.18	-0.11	-0.16	-0.04	-0.17	-0.18	-0.13	-0.21	-0.18	-0.23	-0.24	-0.23	-0.27	-0.29	-0.35	-0.3	-0.27	-0.28	-0.3	-0.36	-0.34	-0.34	0	-0.36	-0.27	-0.1	-0.34	-0.27	-0.08	-0.42	-0.32	-0.21	-0.37	-0.02	-0.22
	GO:0016427	tRNA (cytosine) methyltransferase activity F	1	2		-0.54	-0.54	-0.54	0.57	-0.54	-0.54	-0.54	0.39	-0.54	-0.54	0.5	-0.54	0.38	-0.54	0.52	0.39	1.01	-0.54	-0.54	-0.54	0.39	0.43	-0.54	-0.54	-0.54	0.4	0.41	-0.54	-0.54	0.42	-0.54	0	-0.54	0.43	-0.54	-0.54	-0.54	0.35	0.44	-0.54	-0.54	-0.54	0.34	-0.54
	GO:0016447	somatic recombination of immunoglobulin gene segments P	1	4		-0.48	-0.48	-0.48	-0.48	-0.01	0.1	0.06	0.13	0.09	0	-0.48	0.06	1.01	0.88	-0.48	0.06	0.01	-0.48	-0.48	0.02	-0.48	-0.48	-0.48	-0.48	0.1	0.06	0.07	-0.48	0.08	0.44	0.02	0	0.08	-0.48	0.04	-0.48	1.05	0.03	0.03	-0.48	0.08	0.03	0.08	0.13
	GO:0016560	protein import into peroxisome matrix, docking P	1	2		-0.41	-0.41	1.13	-0.41	-0.41	0.89	1.07	-0.41	-0.41	0.91	-0.41	-0.41	-0.41	-0.41	-0.41	1.22	-0.41	1.1	1.01	-0.41	1.08	-0.41	1.18	-0.41	-0.41	-0.41	-0.41	-0.41	-0.41	-0.41	-0.41	0	-0.41	1.15	0.95	-0.41	-0.41	-0.41	-0.41	-0.41	-0.41	-0.41	-0.41	-0.41
	GO:0016651	oxidoreductase activity, acting on NADH or NADPH F	1	2		0.97	-0.47	-0.47	-0.47	-0.47	0.76	-0.47	-0.47	-0.47	-0.47	-0.47	0.74	-0.47	-0.47	0.71	-0.47	-0.47	-0.47	-0.47	-0.47	-0.47	-0.47	0.82	-0.47	-0.47	-0.47	-0.47	-0.47	-0.47	-0.47	-0.47	0	-0.47	-0.47	-0.47	-0.47	-0.47	-0.47	-0.47	-0.47	-0.47	-0.47	0.67	-0.47
	GO:0016790	thiolester hydrolase activity F	1	2		-0.58	-0.58	-0.58	-0.58	-0.58	0.33	-0.58	-0.58	-0.58	0.34	-0.58	-0.58	-0.58	-0.58	0.33	-0.58	-0.58	0.37	-0.58	0.94	-0.58	-0.58	-0.58	-0.58	-0.58	-0.58	0.95	-0.58	-0.58	-0.58	-0.58	0	-0.58	-0.58	0.37	-0.58	-0.58	-0.58	-0.58	-0.58	0.39	-0.58	-0.58	-0.58
	GO:0017086	3-methyl-2-oxobutanoate dehydrogenase (lipoamide) complex C	1	2		-0.54	-0.54	0.7	-0.54	-0.54	-0.54	-0.54	0.98	-0.54	-0.54	-0.54	-0.54	-0.54	-0.54	-0.54	-0.54	-0.54	-0.54	-0.54	-0.54	-0.54	-0.54	-0.54	-0.54	-0.54	-0.54	-0.54	1.18	-0.54	-0.54	-0.54	0	-0.54	-0.54	0.45	-0.54	-0.54	0.91	-0.54	-0.54	-0.54	-0.54	-0.54	-0.54
	GO:0017126	nucleologenesis P	1	2		-0.43	-0.43	-0.43	-0.43	-0.43	-0.43	-0.43	-0.43	-0.43	-0.43	-0.43	-0.43	-0.43	-0.43	-0.43	-0.43	-0.43	-0.43	-0.43	-0.43	-0.43	-0.43	-0.43	0.75	-0.43	-0.43	-0.43	-0.43	-0.43	-0.43	0.71	0	-0.43	-0.43	-0.43	-0.43	-0.43	0.62	-0.43	-0.43	0.61	-0.43	1.42	-0.43
	GO:0018312	peptidyl-serine ADP-ribosylation P	1	2		-0.76	0.38	-0.76	-0.76	0.22	-0.76	-0.76	-0.76	-0.76	-0.76	-0.76	-0.76	-0.76	1.36	-0.76	1.23	-0.76	-0.76	-0.76	1.37	0.22	-0.76	-0.76	-0.76	0.26	0.23	0.28	-0.76	-0.76	-0.76	0.25	0	0.4	-0.76	0.33	0.42	-0.76	-0.76	-0.76	-0.76	0.19	-0.76	0.36	-0.76
	GO:0019255	glucose 1-phosphate metabolic process P	1	2		-0.51	-0.51	-0.51	-0.51	0.44	-0.51	-0.51	-0.51	-0.51	-0.51	1.36	-0.51	-0.51	0.59	-0.51	-0.51	-0.51	0.5	0.64	0.5	-0.51	-0.51	-0.51	-0.51	-0.51	0.49	-0.51	-0.51	-0.51	-0.51	-0.51	0	-0.51	-0.51	0.4	-0.51	-0.51	-0.51	-0.51	-0.51	1.31	1.54	-0.51	-0.51
	GO:0019264	glycine biosynthetic process from serine P	1	2		-0.48	-0.48	-0.48	-0.48	-0.48	-0.48	0.48	0.57	-0.48	-0.48	-0.48	-0.48	0.47	0.49	-0.48	-0.48	-0.48	-0.48	-0.48	0.5	0.48	0.61	-0.48	-0.48	-0.48	-0.48	-0.48	-0.48	-0.48	0.51	-0.48	0	-0.48	-0.48	2.46	-0.48	-0.48	-0.48	-0.48	-0.48	-0.48	-0.48	-0.48	-0.48
	GO:0019322	pentose biosynthetic process P	1	2		-0.71	-0.71	0.33	-0.71	0.17	-0.71	-0.71	0.34	0.27	-0.71	0.17	-0.71	0.19	0.21	0.18	0.2	-0.71	-0.71	0.34	0.22	-0.71	-0.71	0.27	-0.71	0.24	0.36	-0.71	-0.71	-0.71	-0.71	-0.71	0	0.33	-0.71	0.13	-0.71	-0.71	-0.71	0.25	-0.71	-0.71	-0.71	0.15	-0.71
	GO:0019856	pyrimidine base biosynthetic process P	1	2		-0.66	-0.66	-0.66	-0.66	-0.66	0.3	-0.66	0.42	-0.66	0.41	0.49	-0.66	-0.66	0.67	-0.66	0.53	-0.66	0.34	0.6	-0.66	-0.66	-0.66	-0.66	-0.66	-0.66	-0.66	-0.66	-0.66	0.59	0.35	-0.66	0	-0.66	-0.66	1.34	0.39	0.69	0.28	-0.66	-0.66	-0.66	0.38	0.5	-0.66
	GO:0019955	cytokine binding F	1	2		-0.8	-0.8	-0.8	-0.8	0.09	-0.8	1.2	0.13	0.19	0.11	0.1	-0.8	0.12	0.14	-0.8	-0.8	-0.8	1.33	0.18	0.14	-0.8	-0.8	0.19	-0.8	-0.8	-0.8	-0.8	-0.8	-0.8	-0.8	-0.8	0	-0.8	-0.8	0.05	-0.8	-0.8	1.25	-0.8	-0.8	-0.8	0.27	0.08	-0.8
	GO:0021540	corpus callosum morphogenesis P	1	2		1.06	-0.41	-0.41	-0.41	-0.41	0.84	-0.41	-0.41	-0.41	-0.41	-0.41	-0.41	-0.41	-0.41	1.58	-0.41	-0.41	-0.41	-0.41	-0.41	-0.41	-0.41	-0.41	-0.41	-0.41	-0.41	0.91	-0.41	-0.41	-0.41	-0.41	0	-0.41	-0.41	-0.41	-0.41	-0.41	-0.41	-0.41	-0.41	-0.41	-0.41	-0.41	-0.41
	GO:0021562	vestibulocochlear nerve development P	1	2		-0.35	-0.35	-0.35	-0.35	-0.35	-0.35	-0.35	-0.35	1.16	-0.35	1.01	-0.35	-0.35	-0.35	-0.35	-0.35	-0.35	-0.35	-0.35	-0.35	-0.35	-0.35	-0.35	-0.35	-0.35	-0.35	-0.35	1.24	-0.35	-0.35	-0.35	0	-0.35	-0.35	-0.35	-0.35	-0.35	-0.35	-0.35	-0.35	-0.35	-0.35	-0.35	-0.35
	GO:0022625	cytosolic large ribosomal subunit C	1	27		-0.49	-0.01	-0.11	-0.46	0.07	0.15	-0.04	0.13	0.2	0.04	0.18	0.21	0.33	0.11	0.2	0.05	-0.06	0.16	-0.06	0.02	0.06	-0.03	-0.08	-0.26	-0.17	-0.25	-0.24	-0.45	-0.22	-0.25	-0.01	0	-0.33	0	0.1	-0.28	-0.09	0.38	-0.39	-0.12	0.1	-0.22	0.14	-0.19
	GO:0022626	cytosolic ribosome C	1	27		-0.39	-0.12	-0.2	-0.37	0.12	0.14	-0.06	0.19	0.32	0.21	0.23	0.12	0.15	0.05	0.34	-0.01	-0.05	0.37	0.05	0.1	0.17	0.07	0.17	-0.16	-0.33	-0.21	-0.27	-0.28	-0.31	-0.32	-0.08	0	-0.06	-0.04	0.15	-0.2	-0.13	0.43	-0.36	-0.09	0.31	-0.42	0.31	-0.12
	GO:0022627	cytosolic small ribosomal subunit C	1	19		-0.36	-0.25	-0.35	-0.23	-0.12	0.15	-0.15	0.11	0.21	0.02	0.17	-0.04	0.13	0	0.2	-0.12	-0.06	0.21	-0.1	0.02	0.13	-0.19	-0.04	0.11	-0.27	-0.39	-0.22	0.01	-0.27	-0.3	-0.27	0	-0.26	0.07	0.32	-0.22	-0.24	0.32	-0.19	-0.37	0.29	-0.29	0.14	-0.36
	GO:0030061	mitochondrial crista C	1	2		-0.66	0.1	-1.07	-0.45	0.41	-0.45	0.02	-0.49	-0.49	0.11	0.46	-0.44	0.55	-0.08	0.12	0.09	-0.01	0.12	0.18	0.01	0.51	-0.47	0.16	0.02	-0.02	0.08	0.58	-0.12	0.08	-0.06	0.02	0	-0.42	0.22	0.07	0.09	0.03	0.68	-0.47	0.09	0.14	-0.54	-0.48	0.62
	GO:0030194	positive regulation of blood coagulation P	1	2		-0.64	-0.64	-0.64	-0.64	-0.64	1.58	-0.64	-0.64	-0.64	0.56	-0.64	-0.64	-0.64	-0.64	-0.64	-0.64	-0.64	-0.64	0.49	-0.64	0.59	-0.64	0.67	-0.64	-0.64	-0.64	-0.64	-0.64	-0.64	0.62	-0.64	0	-0.64	-0.64	-0.64	-0.64	-0.64	-0.64	-0.64	-0.64	0.36	-0.64	-0.64	-0.64
	GO:0030519	snoRNP binding F	1	2		-0.48	-0.48	-0.48	-0.48	-0.48	-0.48	-0.48	0.75	1.04	-0.48	0.89	-0.48	0.74	-0.48	-0.48	-0.48	-0.48	-0.48	-0.48	-0.48	-0.48	-0.48	-0.48	-0.48	-0.48	-0.48	0.91	-0.48	-0.48	-0.48	-0.48	0	-0.48	-0.48	-0.48	-0.48	-0.48	-0.48	-0.48	-0.48	-0.48	-0.48	0.69	-0.48
	GO:0030529	ribonucleoprotein complex C	1	21		-0.61	-0.3	-0.41	-0.21	-0.02	-0.06	-0.05	-0.08	-0.17	0.03	0.05	0.13	-0.05	-0.12	-0.18	0.06	-0.28	0.03	0.1	-0.2	0.05	-0.04	-0.19	-0.27	-0.27	-0.1	-0.14	-0.2	-0.24	-0.21	-0.28	0	-0.25	-0.26	0.01	-0.39	-0.35	0.09	-0.44	-0.19	-0.06	-0.22	0.07	-0.14
	GO:0030619	U1 snRNA binding F	1	2		0.1	-0.57	-0.06	0.04	0.41	-0.15	-0.58	0.44	-0.22	0.43	-0.04	-0.13	0.48	0.32	-0.09	0.48	0.7	0.02	0.06	-0.02	0.5	-0.17	-0.63	-0.72	0.56	-0.04	-0.01	-0.09	0.45	0.34	-0.53	0	-0.59	-0.59	1.19	-0.05	0.01	0.39	-0.68	-0.03	-0.06	-0.58	-0.06	0.01
	GO:0030622	U4atac snRNA binding F	1	3		-0.62	-0.62	-0.62	-0.62	0.7	0.65	-0.62	0.07	-0.62	-0.62	-0.62	0.01	0.8	0.01	-0.01	-0.62	1.16	-0.62	-0.62	0.02	-0.62	-0.62	-0.62	0.11	0.03	-0.62	0.02	0.09	-0.62	0.02	-0.62	0	-0.62	-0.62	1.01	-0.62	0.02	-0.02	-0.62	0.14	-0.62	-0.62	0.04	-0.62
	GO:0030706	germarium-derived oocyte differentiation P	1	2		0.86	-0.61	-0.61	-0.61	0.33	0.65	-0.61	-0.61	-0.61	-0.61	-0.61	-0.61	0.36	-0.61	0.44	-0.61	-0.61	-0.61	-0.61	-0.61	-0.61	-0.61	-0.61	-0.61	-0.61	-0.61	0.72	0.4	0.41	-0.61	-0.61	0	-0.61	-0.61	-0.61	-0.61	-0.61	-0.61	-0.61	-0.61	-0.61	-0.61	-0.61	-0.61
	GO:0030849	autosome C	1	3		-0.67	-0.67	-0.67	0.07	-0.07	0.03	0.61	0.6	-0.67	-0.67	-0.07	-0.67	-0.03	-0.67	-0.67	-0.04	-0.02	-0.03	-0.01	0.63	-0.67	-0.02	1.19	-0.67	-0.02	-0.67	0	0.46	-0.67	-0.67	-0.67	0	-0.67	-0.67	0.33	-0.01	-0.67	-0.67	0.09	-0.67	-0.67	-0.67	0.08	0.04
	GO:0031080	Nup107-160 complex C	1	6		-0.41	-0.41	-0.41	-0.41	-0.41	-0.01	-0.41	0.48	-0.41	-0.41	0.23	0.08	-0.41	-0.41	-0.41	0.04	-0.41	-0.41	-0.41	-0.41	-0.41	-0.41	-0.41	-0.41	-0.41	-0.41	0.14	0.02	-0.41	-0.41	-0.41	0	-0.41	-0.41	0	-0.41	-0.41	0.1	-0.41	0.18	0.01	-0.41	0.41	-0.41
	GO:0031101	fin regeneration P	1	3		-0.55	-0.14	-0.75	-0.83	0.45	-0.18	-0.22	0.13	-0.53	-0.13	-0.18	0.67	-0.14	-0.25	-0.21	-0.2	-0.19	-0.19	-0.16	-0.18	-0.08	-0.18	-0.14	0.23	-0.16	-0.17	-0.22	0.06	0.14	-0.23	-0.16	0	-0.1	-0.13	-0.14	-0.43	0.16	0.19	-0.21	-0.13	-0.15	-0.1	-0.14	-0.13
	GO:0031123	RNA 3'-end processing P	1	2		-0.5	-0.5	0.79	-0.5	-0.5	-0.5	-0.5	-0.5	-0.5	0.61	1.97	-0.5	-0.5	-0.5	-0.5	-0.5	-0.5	-0.5	-0.5	-0.5	-0.5	-0.5	-0.5	-0.5	-0.5	-0.5	-0.5	-0.5	-0.5	-0.5	-0.5	0	-0.5	-0.5	-0.5	-0.5	-0.5	0.57	-0.5	-0.5	-0.5	-0.5	-0.5	-0.5
	GO:0031177	phosphopantetheine binding F	1	2		-0.79	-0.79	-0.79	0.28	0.08	1.22	-0.79	-0.79	0.18	0.1	0.33	-0.79	1.26	0.12	0.09	0.49	0.12	-0.79	-0.79	0.4	0.12	0.15	-0.79	0.17	0.15	-0.79	-0.79	-0.79	-0.79	-0.79	-0.79	0	-0.79	0.43	0.04	0.17	1.34	1.37	-0.79	-0.79	0.49	-0.79	1.35	-0.79
	GO:0031223	auditory behavior P	1	2		-0.56	-0.56	-0.56	-0.56	1.02	-0.56	-0.56	-0.56	0.95	-0.56	0.8	-0.56	-0.56	-0.56	-0.56	-0.56	0.86	1.02	-0.56	-0.56	-0.56	-0.56	-0.56	-0.56	0.91	-0.56	-0.56	1.04	-0.56	1.03	-0.56	0	-0.56	-0.56	-0.56	-0.56	-0.56	-0.56	-0.56	-0.56	0.91	-0.56	-0.56	-0.56
	GO:0031391	Elg1 RFC-like complex C	1	4		0.07	-0.51	-0.51	-0.51	-0.51	-0.02	0.94	-0.51	-0.51	-0.51	0.72	-0.51	0.8	-0.51	0.12	0	-0.51	-0.51	-0.51	0.01	-0.51	-0.51	-0.51	-0.51	0.29	-0.51	-0.51	-0.51	0.1	-0.51	0.15	0	-0.51	0.83	-0.04	-0.51	0.15	-0.51	-0.51	-0.51	-0.51	-0.51	0.09	-0.51
	GO:0031428	box C/D snoRNP complex C	1	4		0.13	-0.04	-0.62	-0.62	0.35	-0.17	-0.62	-0.13	-0.62	-0.62	-0.14	0.51	-0.07	0.52	-0.16	-0.62	-0.12	-0.62	-0.62	-0.14	-0.62	0.02	-0.09	-0.07	0.51	-0.12	-0.14	-0.62	-0.62	-0.14	-0.62	0	-0.62	-0.62	1.07	-0.62	1.01	-0.17	-0.62	-0.62	-0.62	-0.62	1.14	-0.08
	GO:0032137	guanine/thymine mispair binding F	1	3		-0.31	-0.31	-0.31	-0.31	-0.31	-0.31	-0.31	-0.31	-0.31	-0.31	-0.31	-0.31	0.97	0.85	-0.31	-0.31	-0.31	-0.31	-0.31	-0.31	-0.31	-0.31	-0.31	-0.31	-0.31	-0.31	-0.31	-0.31	-0.31	0.93	-0.31	0	-0.31	-0.31	-0.31	-0.31	0.93	-0.31	-0.31	-0.31	-0.31	-0.31	-0.31	-0.31
	GO:0032447	protein urmylation P	1	2		-0.47	-0.47	-0.47	-0.47	-0.47	-0.47	-0.47	-0.47	1.61	-0.47	-0.47	-0.47	2.79	0.71	-0.47	-0.47	-0.47	0.72	-0.47	-0.47	0.71	-0.47	-0.47	-0.47	0.86	0.71	-0.47	-0.47	-0.47	-0.47	-0.47	0	-0.47	-0.47	-0.47	-0.47	-0.47	0.64	-0.47	-0.47	-0.47	0.76	-0.47	-0.47
	GO:0032543	mitochondrial translation P	1	28		-0.54	-0.39	-0.45	-0.5	-0.42	-0.15	-0.23	-0.31	-0.54	-0.09	-0.33	-0.41	-0.26	-0.27	-0.03	-0.15	-0.12	-0.19	-0.27	-0.21	-0.21	-0.29	-0.24	-0.13	-0.29	-0.27	-0.28	-0.33	-0.4	-0.32	-0.27	0	-0.27	-0.21	0	-0.29	-0.32	0.15	-0.41	-0.43	-0.02	-0.27	0.09	-0.44
	GO:0032797	SMN complex C	1	4		-0.44	-0.44	-0.44	-0.44	-0.44	0.98	-0.44	-0.44	-0.44	-0.44	-0.44	-0.44	-0.44	-0.44	-0.44	-0.44	1.05	-0.44	-0.44	-0.44	-0.44	-0.44	-0.44	-0.44	-0.44	-0.44	-0.44	-0.44	-0.44	-0.44	-0.44	0	-0.44	-0.44	0.31	-0.44	-0.44	-0.44	-0.44	-0.44	-0.44	-0.44	0.1	0.18
	GO:0033186	CAF-1 complex C	1	4		-0.59	-0.59	-0.59	0.03	0.5	-0.04	-0.02	0.57	-0.03	0.02	-0.04	-0.59	-0.59	-0.59	-0.04	-0.02	0.01	-0.59	-0.59	-0.59	-0.59	-0.59	-0.59	-0.59	-0.59	-0.02	-0.59	-0.59	0.06	-0.59	-0.05	0	-0.59	-0.59	0.45	0.67	0.05	-0.59	-0.04	0.03	-0.59	0.11	-0.59	-0.59
	GO:0034457	Mpp10 complex C	1	3		-0.46	-0.46	-0.46	-0.46	-0.46	-0.46	0.43	0.36	0.55	-0.46	0.45	-0.46	0.35	-0.46	-0.46	-0.46	-0.46	-0.46	-0.46	0.45	-0.46	-0.46	-0.46	-0.46	-0.46	0.44	0.46	-0.46	-0.46	-0.46	-0.46	0	-0.46	-0.46	-0.46	-0.46	-0.46	-0.46	-0.46	-0.46	-0.46	-0.46	1.17	-0.46
	GO:0034553	mitochondrial respiratory chain complex II assembly P	1	2		-0.53	-0.53	-0.53	-0.53	-0.53	-0.53	-0.53	-0.53	-0.53	-0.53	-0.53	0.87	0.56	2.25	0.66	-0.53	-0.53	0.59	-0.53	-0.53	0.58	-0.53	-0.53	-0.53	-0.53	-0.53	0.9	-0.53	-0.53	0.91	-0.53	0	-0.53	-0.53	0.75	-0.53	-0.53	-0.53	-0.53	-0.53	0.51	-0.53	0.63	-0.53
	GO:0034750	Scrib-APC-beta-catenin complex C	1	2		-0.49	-0.49	-0.49	-0.49	-0.49	-0.49	-0.49	-0.49	-0.49	-0.49	-0.49	-0.49	-0.49	-0.49	-0.49	-0.49	-0.49	-0.49	-0.49	0.73	0.71	0.75	-0.49	-0.49	-0.49	-0.49	-0.49	-0.49	-0.49	-0.49	-0.49	0	-0.49	-0.49	-0.49	-0.49	-0.49	-0.49	-0.49	-0.49	0.64	-0.49	-0.49	-0.49
	GO:0035012	polytene chromosome, telomeric region C	1	3		-0.18	-0.11	-0.87	0.69	0.56	-0.18	-0.87	0.55	-0.87	0.46	0.84	-0.87	0.73	-0.22	-0.87	-0.23	-0.12	0.41	-0.17	-0.15	0.45	-0.2	0.48	-0.87	0.44	-0.15	0.42	0.49	-0.09	-0.21	-0.24	0	-0.87	-0.13	0.41	0.52	-0.87	-0.87	-0.19	-0.87	-0.26	0.8	-0.2	-0.21
	GO:0035368	selenocysteine insertion sequence binding F	1	3		-0.17	0.67	-0.92	-0.04	0.5	-0.27	-0.19	-0.18	-0.92	0.51	-0.34	1.2	0.5	-0.31	-0.23	-0.92	-0.92	-0.3	-0.28	-0.18	0.69	0.44	-0.27	-0.21	-0.19	-0.21	-0.18	-0.92	0.5	-0.3	-0.2	0	-0.23	-0.23	-0.21	-0.18	-0.18	-0.25	-0.28	-0.2	0.37	-0.22	0.45	-0.26
	GO:0035426	extracellular matrix-cell signaling P	1	2		-0.49	-0.49	-0.49	-0.49	-0.49	-0.49	0.58	1.4	-0.49	-0.49	-0.49	-0.49	-0.49	-0.49	-0.49	-0.49	-0.49	0.6	-0.49	-0.49	1.41	-0.49	-0.49	-0.49	-0.49	-0.49	-0.49	-0.49	-0.49	-0.49	-0.49	0	-0.49	-0.49	-0.49	-0.49	-0.49	0.53	-0.49	-0.49	-0.49	-0.49	-0.49	-0.49
	GO:0035632	mitochondrial prohibitin complex C	1	2		-0.98	0.07	0.04	-0.98	0.75	-0.01	0	-0.98	-0.98	1.05	-0.12	-0.98	0.94	0.85	0.05	-0.07	0.09	-0.05	1.06	-0.07	0.97	-0.98	-0.98	0.94	-0.05	-0.98	0.95	0.97	0.99	-0.06	-0.06	0	0.06	-0.98	0.94	-0.03	-0.06	-0.11	-0.98	0	-0.98	-0.98	0.06	0.08
	GO:0042036	negative regulation of cytokine biosynthetic process P	1	2		-0.5	-0.5	-0.5	-0.5	0.71	-0.5	-0.5	0.74	-0.5	-0.5	-0.5	-0.5	-0.5	0.77	-0.5	0.75	-0.5	0.78	0.82	0.9	2.02	-0.5	-0.5	-0.5	-0.5	-0.5	0.78	-0.5	-0.5	-0.5	-0.5	0	-0.5	-0.5	-0.5	-0.5	-0.5	-0.5	-0.5	-0.5	-0.5	-0.5	0.69	-0.5
	GO:0042159	lipoprotein catabolic process P	1	2		-0.78	-0.78	-0.78	-0.78	-0.78	-0.78	-0.78	1.16	-0.78	-0.78	1.48	-0.78	-0.78	-0.78	-0.78	-0.78	-0.78	-0.78	-0.78	1.2	1.57	1.65	1.72	-0.78	-0.78	1.59	-0.78	-0.78	-0.78	1.62	1.64	0	-0.78	-0.78	-0.78	-0.78	-0.78	-0.78	1.69	-0.78	1.42	-0.78	-0.78	-0.78
	GO:0042273	ribosomal large subunit biogenesis P	1	9		-0.41	-0.04	-0.35	-0.02	0.24	-0.26	-0.12	-0.03	-0.23	-0.07	0.36	-0.11	0.07	-0.23	-0.43	0.47	-0.26	-0.02	-0.39	-0.08	-0.07	-0.23	-0.4	-0.39	-0.26	-0.27	0.16	-0.27	-0.41	-0.26	0.02	0	-0.23	-0.01	0.34	-0.57	-0.1	0.53	-0.57	-0.03	-0.1	0.44	0.04	-0.07
	GO:0042292	URM1 activating enzyme activity F	1	2		-0.47	-0.47	-0.47	-0.47	-0.47	-0.47	-0.47	-0.47	1.61	-0.47	-0.47	-0.47	2.79	0.71	-0.47	-0.47	-0.47	0.72	-0.47	-0.47	0.71	-0.47	-0.47	-0.47	0.86	0.71	-0.47	-0.47	-0.47	-0.47	-0.47	0	-0.47	-0.47	-0.47	-0.47	-0.47	0.64	-0.47	-0.47	-0.47	0.76	-0.47	-0.47
	GO:0042382	paraspeckles C	1	2		-0.55	-0.55	0.83	0.88	-0.55	0.61	1.85	-0.55	0.73	-0.55	-0.55	-0.55	-0.55	0.67	-0.55	0.64	-0.55	0.68	-0.55	-0.55	-0.55	-0.55	-0.55	-0.55	-0.55	-0.55	0.68	-0.55	-0.55	-0.55	-0.55	0	-0.55	-0.55	-0.55	-0.55	-0.55	-0.55	0.84	-0.55	0.82	-0.55	0.58	-0.55
	GO:0042588	zymogen granule C	1	2		-0.35	0.13	-2.18	0.06	-0.04	0.08	0.03	-0.02	0	0.15	0.06	0.1	0.07	-0.1	0.12	0.14	-0.11	-0.03	0.25	0.09	0.08	0.03	0	0.05	0.01	0.01	0.11	-0.19	0.1	-0.07	0.08	0	0.14	0.14	0.12	0.2	0.12	0.21	0.03	0.18	0.12	-0.1	0.02	0.06
	GO:0042645	mitochondrial nucleoid C	1	11		-0.42	-0.39	-0.4	-0.58	-0.1	0.07	-0.3	-0.02	-0.33	-0.11	-0.2	-0.03	-0.02	0.29	-0.08	0.2	-0.18	-0.06	-0.03	-0.06	0.07	0.01	-0.11	-0.41	-0.29	-0.32	-0.17	-0.32	-0.18	-0.3	-0.09	0	0.1	-0.18	0.16	-0.3	-0.29	0.31	-0.31	-0.15	-0.18	-0.18	-0.18	-0.37
	GO:0043029	T cell homeostasis P	1	3		-0.61	-0.61	0.28	-0.61	0.14	-0.61	-0.61	0.09	-0.61	0.16	0.22	-0.61	-0.61	0.18	0.08	0.1	-0.61	0.11	-0.61	-0.61	-0.61	-0.61	-0.61	-0.61	-0.61	-0.61	0.27	-0.61	-0.61	-0.61	0.2	0	-0.61	-0.61	0.18	-0.61	0.12	0.08	-0.61	0.24	-0.61	0.15	0.87	-0.61
	GO:0043032	positive regulation of macrophage activation P	1	2		0.46	-0.12	-2.42	-0.18	0.61	-0.17	-0.22	-0.26	0.74	-0.09	-0.18	-0.15	-0.17	-0.34	-0.12	0.81	-0.35	-0.27	0.01	0.78	-0.16	-0.21	-0.24	0.79	-0.23	-0.23	0.9	-0.43	-0.14	0.63	0.79	0	-0.1	-0.1	0.81	-0.04	-0.12	-0.03	-0.21	-0.06	-0.13	0.62	0.65	0.82
	GO:0043046	DNA methylation involved in gamete generation P	1	6		-0.64	-0.36	0.23	-0.33	0.41	-0.09	-0.64	-0.38	-0.64	-0.37	-0.37	-0.35	0.23	-0.09	0.46	0.18	0.13	-0.05	-0.64	-0.39	-0.4	-0.64	-0.64	-0.64	-0.3	-0.64	-0.4	-0.05	-0.64	-0.64	0.12	0	-0.64	-0.64	-0.07	-0.64	-0.11	0.16	-0.39	-0.64	-0.1	-0.39	-0.08	-0.35
	GO:0043125	ErbB-3 class receptor binding F	1	2		-0.42	-0.42	-0.42	-0.42	1.14	0.78	-0.42	-0.42	-0.42	-0.42	-0.42	-0.42	0.8	-0.42	-0.42	-0.42	-0.42	0.84	-0.42	-0.42	-0.42	-0.42	-0.42	0.9	-0.42	-0.42	-0.42	-0.42	-0.42	-0.42	-0.42	0	-0.42	1.44	-0.42	-0.42	-0.42	-0.42	-0.42	-0.42	-0.42	-0.42	1.12	-0.42
	GO:0043138	3'-5' DNA helicase activity F	1	7		-0.51	-0.22	-0.19	-0.51	-0.2	0.06	-0.23	0.09	-0.18	-0.27	-0.51	-0.51	0.09	-0.51	-0.51	-0.51	-0.51	-0.51	-0.22	0.39	-0.51	-0.51	-0.21	-0.25	0.03	-0.28	-0.01	-0.51	0.17	-0.51	-0.28	0	-0.51	-0.25	0.07	0.03	0.34	-0.51	-0.51	-0.51	-0.51	-0.25	0.23	0.37
	GO:0043142	single-stranded DNA-dependent ATPase activity F	1	6		-0.09	-0.48	-0.48	-0.48	-0.48	-0.15	0.49	-0.48	-0.48	0.06	0.35	-0.48	0.89	-0.48	-0.05	-0.13	-0.48	-0.48	-0.48	0.38	-0.48	-0.48	0.05	-0.48	0.06	-0.48	-0.48	-0.48	-0.06	-0.48	-0.03	0	-0.48	0.42	0.32	-0.48	-0.04	-0.48	-0.48	-0.48	-0.48	-0.48	-0.07	-0.48
	GO:0043615	astrocyte cell migration P	1	2		-0.54	-0.54	-0.54	-0.54	-0.54	-0.54	-0.54	-0.54	-0.54	-0.54	-0.54	-0.54	0.88	-0.54	0.87	-0.54	-0.54	-0.54	-0.54	-0.54	-0.54	0.65	-0.54	-0.54	0.65	-0.54	-0.54	-0.54	-0.54	-0.54	-0.54	0	-0.54	0.66	-0.54	-0.54	-0.54	0.83	-0.54	-0.54	-0.54	-0.54	-0.54	-0.54
	GO:0044030	regulation of DNA methylation P	1	6		-0.66	-0.34	-0.35	-0.66	-0.11	0.52	0.2	-0.31	-0.33	-0.1	-0.66	-0.35	-0.06	0.22	-0.11	-0.06	-0.38	-0.66	-0.66	0.51	-0.66	-0.66	-0.66	-0.66	-0.33	-0.35	0.25	-0.66	-0.34	-0.34	-0.09	0	-0.01	-0.66	-0.05	-0.32	-0.32	0.25	-0.37	-0.32	-0.07	-0.08	0.26	-0.31
	GO:0044346	fibroblast apoptotic process P	1	2		-0.59	-0.59	-0.59	-0.59	-0.59	0.45	-0.59	-0.59	-0.59	-0.59	0.61	0.78	-0.59	-0.59	-0.59	-0.59	0.66	0.61	-0.59	0.68	-0.59	-0.59	-0.59	0.55	-0.59	-0.59	-0.59	0.62	0.53	-0.59	-0.59	0	-0.59	-0.59	0.39	-0.59	-0.59	0.6	-0.59	-0.59	-0.59	-0.59	0.43	0.77
	GO:0044390	small protein conjugating enzyme binding F	1	4		-0.4	-0.4	-0.4	-0.4	0.05	-0.4	0.07	0.07	0.1	0.06	0.05	-0.4	0.06	0.07	0.45	-0.4	-0.4	0.12	0.09	0.07	-0.4	-0.4	0.1	-0.4	0.52	0.49	-0.4	-0.4	-0.4	0.51	-0.4	0	-0.4	-0.4	0.03	-0.4	-0.4	0.12	-0.4	-0.4	0.43	0.14	0.04	-0.4
	GO:0044530	supraspliceosomal complex C	1	2		-0.41	-0.41	-0.41	-0.41	-0.41	-0.41	-0.41	-0.41	-0.41	-0.41	-0.41	-0.41	-0.41	-0.41	-0.41	-0.41	-0.41	-0.41	-0.41	-0.41	-0.41	-0.41	-0.41	1.38	-0.41	-0.41	-0.41	-0.41	-0.41	1.31	-0.41	0	-0.41	-0.41	-0.41	-0.41	-0.41	-0.41	-0.41	0.93	-0.41	-0.41	-0.41	-0.41
	GO:0045006	DNA deamination P	1	2		-0.47	-0.47	-0.47	1.1	-0.47	-0.47	-0.47	-0.47	-0.47	0.93	-0.47	-0.47	-0.47	-0.47	0.79	-0.47	2.29	-0.47	0.92	-0.47	-0.47	-0.47	0.94	-0.47	0.88	-0.47	0.88	-0.47	-0.47	0.99	-0.47	0	-0.47	-0.47	0.74	-0.47	-0.47	-0.47	-0.47	0.97	-0.47	-0.47	-0.47	-0.47
	GO:0045041	protein import into mitochondrial intermembrane space P	1	2		-0.6	-0.13	-2.44	-0.19	0.59	-0.18	-0.23	0.65	-0.25	0.8	0.69	0.77	-0.19	-0.35	-0.13	0.89	0.56	0.65	0.97	-0.17	0.75	0.73	0.73	-0.2	-0.24	0.68	-0.14	-0.45	-0.15	-0.32	-0.17	0	-0.11	-0.12	-0.13	-0.06	-0.13	0.98	-0.22	-0.08	0.73	-0.36	0.63	-0.19
	GO:0045141	meiotic telomere clustering P	1	3		-0.38	-0.38	-0.38	-0.38	-0.38	-0.38	-0.38	0.91	-0.38	-0.38	-0.38	-0.38	0.52	0.78	-0.38	0.53	-0.38	-0.38	-0.38	0.94	-0.38	-0.38	-0.38	-0.38	-0.38	-0.38	-0.38	-0.38	0.57	-0.38	-0.38	0	-0.38	-0.38	-0.38	-0.38	-0.38	-0.38	-0.38	-0.38	-0.38	-0.38	-0.38	-0.38
	GO:0045277	respiratory chain complex IV C	1	3		-1.02	-1.02	-0.3	-0.24	-0.42	0.24	0.43	-0.33	0.5	0.19	0.45	0.22	-0.4	-0.32	0.31	0.43	-0.33	0.39	0.38	0.24	-0.39	-1.02	-1.02	-0.37	-0.37	-0.41	-0.32	-1.02	-0.3	0.31	0.35	0	0.45	-0.3	0.33	0.41	0.34	0.45	-0.36	0.45	0.4	-0.3	0.24	-0.34
	GO:0045840	positive regulation of mitosis P	1	4		0.22	0.25	-0.34	-0.01	0.27	0.28	0.2	1.08	-0.32	-0.37	0.2	0.29	0.23	0.29	-0.31	0.09	-0.41	0.33	-0.33	0.15	0.06	-0.34	0.36	0.23	0.2	0.42	-0.4	-0.9	0.18	0.29	-0.39	0	-0.9	0.28	0.88	0.15	0.34	-0.31	0.19	-0.9	0.08	-0.34	-0.43	0.27
	GO:0045910	negative regulation of DNA recombination P	1	4		-0.31	-0.31	-0.31	-0.31	-0.31	-0.31	-0.31	-0.31	-0.31	-0.31	-0.31	-0.31	0.64	0.71	-0.31	-0.31	-0.31	-0.31	-0.31	-0.31	-0.31	-0.31	-0.31	-0.31	-0.31	-0.31	-0.31	-0.31	-0.31	0.61	-0.31	0	-0.31	-0.31	-0.31	-0.31	1.44	-0.31	-0.31	-0.31	-0.31	-0.31	0.65	-0.31
	GO:0046130	purine ribonucleoside catabolic process P	1	2		-0.64	-0.64	-0.64	-0.64	-0.64	1.58	-0.64	-0.64	-0.64	0.56	-0.64	-0.64	-0.64	-0.64	-0.64	-0.64	-0.64	-0.64	0.49	-0.64	0.59	-0.64	0.67	-0.64	-0.64	-0.64	-0.64	-0.64	-0.64	0.62	-0.64	0	-0.64	-0.64	-0.64	-0.64	-0.64	-0.64	-0.64	-0.64	0.36	-0.64	-0.64	-0.64
	GO:0046452	dihydrofolate metabolic process P	1	2		-0.62	0.51	-0.62	1.1	0.77	-0.62	0.97	0.53	-0.62	-0.62	0.77	-0.62	-0.62	0.84	0.32	-0.62	0.44	-0.62	-0.62	0.45	-0.62	-0.62	-0.62	-0.62	-0.62	0.35	-0.62	-0.62	0.89	-0.62	-0.62	0	-0.62	0.39	0.41	0.4	-0.62	-0.62	-0.62	0.43	0.28	-0.62	1.66	0.95
	GO:0046654	tetrahydrofolate biosynthetic process P	1	3		-0.62	0.13	-0.62	0.52	0.3	-0.62	0.44	0.14	-0.62	0.08	0.31	-0.62	0.09	0.35	0	-0.62	0.08	-0.62	-0.62	0.09	-0.62	-0.62	-0.62	-0.62	-0.62	0.03	-0.62	-0.62	0.39	-0.62	-0.62	0	-0.62	0.05	0.06	0.06	0.12	-0.62	-0.62	0.08	-0.02	-0.62	1.58	0.43
	GO:0046903	secretion P	1	3		-0.53	-0.53	-0.53	-0.53	1	-0.53	0.35	-0.53	-0.53	-0.53	-0.53	-0.53	0.22	-0.53	0.33	0.31	1.19	0.25	-0.53	-0.53	-0.53	-0.53	-0.53	-0.53	-0.53	-0.53	1.1	-0.53	-0.53	-0.53	0.38	0	-0.53	-0.53	0.17	-0.53	-0.53	-0.53	-0.53	-0.53	0.19	-0.53	-0.53	0.42
	GO:0048298	positive regulation of isotype switching to IgA isotypes P	1	3		-0.35	-0.35	-0.35	-0.35	-0.35	-0.35	-0.35	-0.35	-0.35	-0.35	-0.35	-0.35	-0.35	0.81	-0.35	-0.35	-0.35	-0.35	-0.35	-0.35	-0.35	-0.35	0.82	-0.35	-0.35	-0.35	-0.35	0.78	-0.35	0.89	-0.35	0	-0.35	-0.35	0.65	-0.35	0.89	-0.35	-0.35	-0.35	-0.35	-0.35	-0.35	-0.35
	GO:0051085	chaperone mediated protein folding requiring cofactor P	1	2		-0.99	-0.52	-2.82	0.69	0.27	0.58	0.37	0.32	0.41	0.76	0.37	0.6	0.65	0.49	0.77	0.77	0.46	-0.67	0.75	0.45	0.59	0.51	0.41	0.46	0.49	0.56	0.63	0.18	0.59	-0.71	0.46	0	0.78	0.72	0.66	0.76	0.49	0.85	0.43	0.62	0.63	0.29	0.31	0.74
	GO:0051127	positive regulation of actin nucleation P	1	2		-0.49	-0.49	-0.49	-0.49	-0.49	-0.49	-0.49	-0.49	-0.49	-0.49	0.96	0.68	0.66	-0.49	-0.49	-0.49	-0.49	-0.49	-0.49	-0.49	-0.49	-0.49	-0.49	-0.49	0.72	-0.49	-0.49	-0.49	-0.49	-0.49	-0.49	0	-0.49	-0.49	-0.49	-0.49	-0.49	-0.49	0.74	-0.49	2.02	-0.49	0.61	-0.49
	GO:0051233	spindle midzone C	1	9		-0.35	-0.34	0.19	-0.22	0.7	-0.34	-0.38	0.2	-0.34	0.19	0.77	-0.34	0.35	0.25	-0.6	0.06	-0.6	-0.32	-0.6	-0.13	-0.38	-0.6	0.02	-0.33	-0.37	-0.37	0.55	-0.33	0.83	-0.34	-0.33	0	-0.6	0.17	0.47	-0.13	-0.34	-0.11	0.23	0.03	-0.09	0.3	0.42	-0.09
	GO:0051276	chromosome organization P	1	12		-0.63	-0.27	-0.44	-0.08	0.16	-0.25	-0.19	0.33	-0.63	-0.13	0.31	-0.48	0.05	0.09	-0.46	0.16	-0.22	-0.33	-0.07	0.37	-0.31	-0.32	-0.47	-0.38	0.6	-0.23	-0.15	0	-0.45	-0.47	-0.31	0	-0.22	-0.3	-0.12	0.04	-0.05	-0.48	-0.3	-0.46	-0.34	-0.25	0.17	-0.46
	GO:0051290	protein heterotetramerization P	1	7		-0.34	-0.32	-0.58	-0.22	0.05	0.08	-0.08	0.29	-0.58	0.17	-0.36	-0.13	0.76	-0.1	0.12	0.08	0.75	-0.58	-0.58	-0.37	-0.16	-0.39	-0.58	-0.16	-0.14	0.37	-0.18	-0.37	0.19	-0.58	-0.35	0	-0.27	0.42	0.09	-0.36	-0.35	-0.18	-0.38	-0.36	-0.13	-0.34	0.23	-0.34
	GO:0051298	centrosome duplication P	1	20		-0.57	-0.09	-0.3	-0.72	0.2	0.14	-0.13	0.13	0.14	-0.04	0.12	0.11	0.48	0.02	0.12	0.16	-0.18	0.04	-0.14	-0.11	-0.18	-0.05	-0.16	-0.23	-0.15	-0.28	-0.38	-0.52	-0.12	-0.36	-0.15	0	-0.3	-0.16	0.19	-0.14	-0.16	0.23	-0.45	-0.39	-0.01	-0.19	0.16	-0.2
	GO:0051315	attachment of spindle microtubules to kinetochore involved in mitotic sister chromatid segregation P	1	3		-0.5	-0.5	-0.5	-0.5	0.15	-0.5	-0.5	0.68	-0.5	0.16	1.54	0.49	-0.5	-0.5	-0.5	0.17	-0.5	-0.5	-0.5	-0.5	-0.5	-0.5	-0.5	-0.5	-0.5	0.18	-0.5	0.3	0.2	-0.5	-0.5	0	-0.5	0.31	0.32	0.21	-0.5	-0.5	0.21	-0.5	0.35	-0.5	0.35	0.23
	GO:0051574	positive regulation of histone H3-K9 methylation P	1	2		-0.57	-0.57	-0.57	1.12	-0.57	-0.57	0.85	-0.57	-0.57	0.42	-0.57	-0.57	-0.57	-0.57	0.42	-0.57	-0.57	-0.57	-0.57	-0.57	-0.57	-0.57	-0.57	-0.57	-0.57	-0.57	0.46	-0.57	-0.57	0.57	-0.57	0	-0.57	-0.57	-0.57	-0.57	-0.57	0.78	-0.57	-0.57	-0.57	-0.57	-0.57	-0.57
	GO:0051663	oocyte nucleus localization involved in oocyte dorsal/ventral axis specification P	1	2		-0.5	-0.5	-0.5	-0.5	-0.5	-0.5	-0.5	-0.5	0.75	-0.5	-0.5	-0.5	-0.5	0.8	0.74	0.77	-0.5	-0.5	-0.5	0.79	-0.5	-0.5	-0.5	0.86	-0.5	-0.5	-0.5	0.7	0.83	-0.5	-0.5	0	-0.5	0.72	-0.5	-0.5	-0.5	0.61	-0.5	0.78	-0.5	-0.5	-0.5	-0.5
	GO:0051788	response to misfolded protein P	1	2		-0.41	-0.41	-0.41	-0.41	-0.41	-0.41	-0.41	-0.41	-0.41	-0.41	-0.41	-0.41	-0.41	-0.41	-0.41	-0.41	-0.41	-0.41	-0.41	-0.41	-0.41	-0.41	-0.41	-0.41	-0.41	-0.41	-0.41	-0.41	-0.41	-0.41	-0.41	0	-0.41	-0.41	0.92	-0.41	-0.41	-0.41	-0.41	-0.41	-0.41	-0.41	-0.41	1.01
	GO:0055087	Ski complex C	1	3		-0.41	-0.41	0.59	-0.41	-0.41	-0.41	-0.41	-0.41	0.67	-0.41	-0.41	0.87	-0.41	0.48	-0.41	-0.41	-0.41	-0.41	-0.41	-0.41	-0.41	-0.41	-0.41	-0.41	-0.41	-0.41	-0.41	-0.41	-0.41	0.73	-0.41	0	-0.41	-0.41	0.39	-0.41	-0.41	0.43	-0.41	-0.41	-0.41	0.81	0.51	-0.41
	GO:0061304	retinal blood vessel morphogenesis P	1	2		-0.49	-0.49	-0.49	-0.49	-0.49	-0.49	0.58	1.4	-0.49	-0.49	-0.49	-0.49	-0.49	-0.49	-0.49	-0.49	-0.49	0.6	-0.49	-0.49	1.41	-0.49	-0.49	-0.49	-0.49	-0.49	-0.49	-0.49	-0.49	-0.49	-0.49	0	-0.49	-0.49	-0.49	-0.49	-0.49	0.53	-0.49	-0.49	-0.49	-0.49	-0.49	-0.49
	GO:0061617		1	2		-0.84	-0.84	-0.84	-0.84	-0.84	0.04	-0.84	0.15	-0.84	0.05	0.18	0.16	0.14	0.22	0.04	0.06	-0.84	0.08	-0.84	0.23	0.07	-0.84	0.13	-0.84	0.1	-0.84	0.23	0.24	-0.84	-0.84	0.24	0	0.19	-0.84	-0.84	0.12	0.09	1.11	-0.84	0.15	0.15	-0.84	0.16	0.15
	GO:0070180	LSU rRNA binding F	1	6		-0.64	0.32	-0.07	-0.99	0.23	-0.1	0.49	0.24	0.32	0.49	0.15	0.58	0.52	-0.07	0.28	0.17	-0.1	0.23	-0.31	0.39	-0.09	-0.13	-0.05	-0.61	-0.19	-0.7	-0.15	-0.43	0.2	-0.42	0.21	0	-0.96	0.25	0.15	-0.01	0	0.46	0.15	-0.35	0.46	-0.41	0.42	-0.32
	GO:0070192	chromosome organization involved in meiosis P	1	4		-0.72	-0.14	-0.12	-0.13	0.35	-0.72	-0.72	1.36	-0.72	0.4	-0.2	-0.22	0.28	-0.17	-0.19	0.37	-0.72	-0.72	-0.2	0.27	-0.18	-0.72	-0.72	-0.72	0.52	-0.72	-0.19	-0.21	-0.72	-0.72	0.33	0	-0.72	-0.2	0.56	-0.17	0.32	-0.25	-0.72	-0.18	-0.72	-0.2	-0.25	-0.18
	GO:0070725	Yb body C	1	2		-0.49	-0.49	-0.49	-0.49	0.6	-0.49	-0.49	-0.49	-0.49	-0.49	-0.49	-0.49	-0.49	-0.49	0.46	-0.49	1.25	-0.49	-0.49	0.5	-0.49	-0.49	-0.49	-0.49	-0.49	-0.49	-0.49	-0.49	-0.49	-0.49	-0.49	0	-0.49	-0.49	-0.49	-0.49	0.51	-0.49	-0.49	-0.49	0.43	-0.49	-0.49	-0.49
	GO:0071008	U2-type post-mRNA release spliceosomal complex C	1	2		0.49	-0.68	-0.68	-0.68	0.27	1.28	0.31	0.35	-0.68	0.44	-0.68	-0.68	-0.68	0.32	0.43	-0.68	-0.68	-0.68	-0.68	-0.68	-0.68	-0.68	-0.68	-0.68	0.35	-0.68	-0.68	1.41	-0.68	0.38	-0.68	0	-0.68	-0.68	-0.68	-0.68	-0.68	-0.68	-0.68	-0.68	-0.68	0.51	0.3	0.45
	GO:0071034	CUT catabolic process P	1	3		-0.44	-0.44	-0.44	0.61	-0.44	-0.44	-0.44	-0.44	-0.44	-0.44	-0.44	-0.44	-0.44	-0.44	-0.44	-0.44	0.45	-0.44	0.49	-0.44	-0.44	-0.44	0.51	-0.44	-0.44	0.45	2.44	-0.44	-0.44	-0.44	-0.44	0	-0.44	-0.44	0.37	-0.44	-0.44	-0.44	-0.44	0.53	-0.44	0.57	0.48	-0.44
	GO:0071566	UFM1 activating enzyme activity F	1	2		-0.43	-0.43	-0.43	-0.43	-0.43	-0.43	-0.43	-0.43	1.65	-0.43	-0.43	-0.43	2.64	-0.43	-0.43	-0.43	-0.43	-0.43	-0.43	-0.43	-0.43	-0.43	-0.43	-0.43	-0.43	-0.43	-0.43	0.77	-0.43	-0.43	-0.43	0	-0.43	-0.43	-0.43	-0.43	-0.43	0.68	-0.43	-0.43	-0.43	-0.43	-0.43	-0.43
	GO:0071900	regulation of protein serine/threonine kinase activity P	1	2		-0.45	-0.45	-0.45	2.77	-0.45	-0.45	0.97	-0.45	0.93	-0.45	-0.45	-0.45	-0.45	-0.45	-0.45	-0.45	-0.45	-0.45	-0.45	-0.45	-0.45	-0.45	-0.45	-0.45	-0.45	-0.45	-0.45	-0.45	-0.45	0.87	-0.45	0	-0.45	-0.45	-0.45	0.91	-0.45	0.9	-0.45	-0.45	-0.45	-0.45	0.77	-0.45
	GO:0071920	cleavage body C	1	2		-0.72	-0.72	-0.72	-0.72	-0.72	-0.72	1.4	1.29	-0.72	1.26	1.38	-0.72	-0.72	0.32	-0.72	0.41	-0.72	0.33	0.32	-0.72	-0.72	0.4	-0.72	-0.72	0.31	-0.72	-0.72	-0.72	-0.72	-0.72	-0.72	0	-0.72	-0.72	-0.72	-0.72	-0.72	1.3	-0.72	0.36	0.43	-0.72	-0.72	-0.72
	GO:0089701		1	3		-0.47	-0.47	-0.47	-0.47	0.45	0.33	-0.47	-0.47	-0.47	-0.47	-0.47	-0.47	0.48	0.28	0.44	-0.47	0.46	-0.47	-0.47	-0.47	-0.47	-0.47	-0.47	-0.47	-0.47	-0.47	-0.47	-0.47	0.5	-0.47	0.49	0	-0.47	-0.47	-0.47	-0.47	-0.47	-0.47	-0.47	0.35	0.43	-0.47	0.44	0.54
	GO:0090176	microtubule cytoskeleton organization involved in establishment of planar polarity P	1	2		0.94	-0.53	-0.53	-0.53	-0.53	0.73	-0.53	-0.53	0.72	-0.53	-0.53	-0.53	-0.53	0.77	-0.53	-0.53	-0.53	-0.53	-0.53	-0.53	-0.53	-0.53	-0.53	-0.53	-0.53	-0.53	0.8	0.68	-0.53	-0.53	-0.53	0	-0.53	0.7	-0.53	-0.53	-0.53	0.58	-0.53	0.75	-0.53	-0.53	-0.53	-0.53
	GO:0090305	nucleic acid phosphodiester bond hydrolysis P	1	6		-0.51	-0.51	-0.22	-0.51	-0.26	-0.51	-0.27	0.02	-0.14	0.41	0.07	-0.17	0.69	-0.51	-0.51	0.24	-0.25	-0.19	-0.25	0.22	-0.51	0.1	-0.12	-0.51	0.06	-0.51	0.02	-0.51	-0.09	-0.24	-0.24	0	-0.51	-0.51	-0.51	0.19	-0.25	-0.25	-0.51	-0.24	-0.22	-0.24	-0.51	-0.51
	GO:0090526		1	2		-0.31	-0.31	-0.31	-0.31	1.42	-0.31	-0.31	-0.31	-0.31	-0.31	-0.31	-0.31	-0.31	-0.31	-0.31	-0.31	-0.31	-0.31	-0.31	-0.31	-0.31	-0.31	1.62	-0.31	-0.31	-0.31	-0.31	-0.31	1.58	-0.31	-0.31	0	-0.31	-0.31	1.34	-0.31	-0.31	-0.31	-0.31	-0.31	-0.31	-0.31	-0.31	-0.31
	GO:0090669		1	2		-0.56	-0.56	-0.56	-0.56	-0.56	-0.56	-0.56	-0.56	0.91	-0.56	0.5	0.82	-0.56	-0.56	-0.56	0.43	-0.56	-0.56	-0.56	-0.56	-0.56	-0.56	-0.56	-0.56	-0.56	-0.56	-0.56	-0.56	-0.56	-0.56	-0.56	0	0.57	0.48	-0.56	-0.56	-0.56	0.38	-0.56	-0.56	0.47	-0.56	0.38	-0.56
	GO:0097111	endoplasmic reticulum-Golgi intermediate compartment organization P	1	2		-0.49	-0.49	-0.49	-0.49	0.72	-0.49	-0.49	-0.49	-0.49	-0.49	-0.49	-0.49	-0.49	-0.49	-0.49	2.17	2.18	-0.49	-0.49	-0.49	-0.49	-0.49	-0.49	-0.49	-0.49	-0.49	2.23	-0.49	0.99	-0.49	-0.49	0	-0.49	-0.49	0.94	-0.49	-0.49	-0.49	-0.49	-0.49	-0.49	-0.49	-0.49	-0.49
	GO:0097677		1	2		-0.63	-0.63	0.63	-0.63	-0.63	0.33	-0.63	-0.63	-0.63	0.56	0.48	-0.63	-0.63	-0.63	-0.63	0.47	-0.63	-0.63	0.42	0.38	0.48	-0.63	-0.63	0.66	-0.63	-0.63	0.38	0.49	0.53	-0.63	0.51	0	-0.63	-0.63	1.29	-0.63	-0.63	-0.63	-0.63	-0.63	0.3	-0.63	0.31	-0.63
	GO:1900027	regulation of ruffle assembly P	1	2		-0.79	0.29	0.26	-0.79	0.31	0.1	-0.79	-0.79	0.41	0.31	-0.79	-0.79	0.26	0.14	-0.79	0.33	0.33	0.15	0.18	0.29	-0.79	0.17	-0.79	0.28	-0.79	-0.79	0.24	-0.79	-0.79	-0.79	-0.79	0	-0.79	-0.79	-0.79	-0.79	-0.79	0.09	-0.79	-0.79	0.07	-0.79	-0.79	0.21
	GO:1901796		1	2		-0.97	0.12	0.09	0.23	0.11	0.02	-0.04	0.1	-0.97	0.93	-0.97	-0.03	0.13	0.06	0.93	-0.04	0.06	-0.02	-0.97	0.12	0.06	-0.97	-0.97	0.02	0.15	-0.97	1.01	-0.01	-0.97	1.27	-0.01	0	-0.97	0.01	-0.03	0.11	-0.97	0.06	0.01	-0.97	-0.97	-0.97	0	-0.97
	GO:1902177		1	2		-0.9	-0.9	0.13	-0.9	-0.01	-0.9	0.93	0.02	0.09	0.01	-0.01	0	0.01	0.03	-0.02	-0.9	-0.9	1.05	0.07	0.04	-0.9	-0.9	0.09	-0.9	-0.9	-0.9	-0.9	-0.9	-0.9	-0.9	-0.9	0	-0.9	-0.9	-0.06	-0.9	0.03	1.13	-0.9	-0.9	-0.9	0.17	-0.03	-0.9
	GO:1902262		1	2		-0.43	-0.43	-0.43	-0.43	-0.43	-0.43	-0.43	1.46	-0.43	-0.43	0.77	0.95	-0.43	-0.43	-0.43	-0.43	0.82	-0.43	-0.43	0.84	1.47	-0.43	-0.43	-0.43	-0.43	-0.43	-0.43	-0.43	-0.43	-0.43	-0.43	0	-0.43	-0.43	-0.43	-0.43	-0.43	0.76	-0.43	-0.43	-0.43	-0.43	-0.43	0.93
	GO:1903428		1	2		-0.62	-0.62	-0.62	-0.62	0.27	-0.62	0.31	0.3	0.37	0.29	0.27	-0.62	0.29	0.32	-0.62	-0.62	-0.62	0.41	0.36	0.32	-0.62	-0.62	0.37	-0.62	-0.62	-0.62	-0.62	-0.62	-0.62	-0.62	-0.62	0	-0.62	-0.62	0.23	-0.62	-0.62	0.41	-0.62	-0.62	-0.62	0.45	0.26	-0.62
	GO:1904430		1	2		0.64	-0.5	-0.5	0.69	-0.5	-0.5	-0.5	0.5	-0.5	-0.5	0.47	-0.5	0.49	1.56	-0.5	-0.5	-0.5	-0.5	0.56	-0.5	-0.5	-0.5	-0.5	-0.5	-0.5	-0.5	-0.5	0.54	-0.5	-0.5	-0.5	0	0.64	-0.5	0.52	-0.5	-0.5	-0.5	-0.5	-0.5	-0.5	-0.5	1.43	-0.5
	GO:1904579		1	2		-0.65	-0.65	-0.65	-0.65	0.26	0.36	-0.65	-0.65	-0.65	-0.65	0.41	-0.65	-0.65	-0.65	1.48	-0.65	0.59	0.31	-0.65	-0.65	-0.65	0.34	0.36	-0.65	-0.65	0.31	-0.65	-0.65	0.34	-0.65	0.48	0	0.43	-0.65	0.22	-0.65	0.62	-0.65	-0.65	-0.65	-0.65	0.35	-0.65	0.38
	GO:1904808		1	2		-0.66	-0.66	-0.66	0.62	0.42	-0.66	0.46	-0.66	-0.66	-0.66	0.38	-0.66	-0.66	-0.66	-0.66	0.36	0.46	0.44	-0.66	-0.66	-0.66	-0.66	-0.66	-0.66	-0.66	-0.66	-0.66	-0.66	0.47	-0.66	0.45	0	-0.66	-0.66	0.27	0.42	-0.66	0.37	0.41	-0.66	-0.66	-0.66	0.3	-0.66
	GO:1905259		1	2		-0.46	-0.46	-0.46	-0.46	0.44	-0.46	0.47	0.47	0.54	0.45	0.44	-0.46	0.46	0.48	-0.46	-0.46	-0.46	0.58	0.52	0.49	-0.46	-0.46	0.54	-0.46	-0.46	-0.46	-0.46	-0.46	-0.46	-0.46	-0.46	0	-0.46	-0.46	0.39	-0.46	-0.46	0.57	-0.46	-0.46	-0.46	0.61	0.42	-0.46
	GO:1990189		1	2		-0.75	-0.75	0.57	-0.75	1.76	0.21	-0.75	-0.75	-0.75	0.38	1.57	-0.75	-0.75	0.41	0.38	0.51	-0.75	-0.75	0.3	0.42	0.25	-0.75	-0.75	-0.75	-0.75	0.25	0.26	0.27	-0.75	-0.75	0.44	0	-0.75	-0.75	0.38	0.3	-0.75	0.35	0.3	-0.75	0.33	-0.75	0.34	-0.75
	GO:1990226		1	2		-0.89	0.25	-0.89	0.36	0.2	0.15	-0.89	0.23	-0.89	0.06	0.35	-0.89	0.17	0.1	-0.89	0.08	0.24	0.1	-0.89	1.41	1.29	1.36	0.15	-0.89	0.12	0.19	0.1	0.21	0.28	0.11	-0.89	0	-0.89	0.23	0.19	0.14	-0.89	-0.89	0.14	-0.89	1.15	-0.89	-0.89	-0.89
	GO:1990404		1	2		-0.76	0.38	-0.76	-0.76	0.22	-0.76	-0.76	-0.76	-0.76	-0.76	-0.76	-0.76	-0.76	1.36	-0.76	1.23	-0.76	-0.76	-0.76	1.37	0.22	-0.76	-0.76	-0.76	0.26	0.23	0.28	-0.76	-0.76	-0.76	0.25	0	0.4	-0.76	0.33	0.42	-0.76	-0.76	-0.76	-0.76	0.19	-0.76	0.36	-0.76
	GO:1990535		1	2		0.53	-0.68	-0.68	-0.68	0.36	0.37	-0.68	0.4	-0.68	-0.68	-0.68	-0.68	-0.68	-0.68	0.36	-0.68	0.41	-0.68	-0.68	-0.68	-0.68	-0.68	-0.68	-0.68	-0.68	-0.68	0.52	-0.68	-0.68	-0.68	0.44	0	-0.68	-0.68	-0.68	-0.68	-0.68	-0.68	-0.68	0.59	0.34	-0.68	-0.68	-0.68
	GO:2000045	regulation of G1/S transition of mitotic cell cycle P	1	3		0.32	-0.5	0.26	-0.5	-0.5	-0.5	-0.5	-0.5	0.21	-0.5	0.55	-0.5	-0.5	-0.5	-0.5	-0.5	-0.5	-0.5	-0.5	-0.5	-0.5	-0.5	0.21	-0.5	0.26	0.17	-0.5	-0.5	-0.5	0.18	-0.5	0	-0.5	-0.5	0.11	-0.5	-0.5	-0.5	-0.5	-0.5	-0.5	-0.5	-0.5	0.56
	GO:2000117	negative regulation of cysteine-type endopeptidase activity P	1	2		-0.55	-0.55	-0.55	-0.55	-0.55	-0.55	0.51	-0.55	-0.55	0.49	0.58	0.52	-0.55	-0.55	0.49	-0.55	-0.55	-0.55	-0.55	-0.55	-0.55	-0.55	-0.55	0.58	-0.55	-0.55	-0.55	-0.55	-0.55	-0.55	-0.55	0	-0.55	-0.55	0.42	-0.55	-0.55	-0.55	-0.55	0.61	-0.55	-0.55	-0.55	-0.55
	GO:2001162	positive regulation of histone H3-K79 methylation P	1	2		0.28	-0.81	1.79	0.33	0.3	0.21	0.24	-0.81	-0.81	0.13	-0.81	0.34	0.28	0.52	-0.81	0.24	0.24	-0.81	0.42	-0.81	0.15	-0.81	-0.81	-0.81	-0.81	-0.81	0.17	-0.81	-0.81	0.27	-0.81	0	0.37	-0.81	0.39	0.3	0.27	1.44	-0.81	-0.81	-0.81	-0.81	1.47	-0.81
	GO:2001272	positive regulation of cysteine-type endopeptidase activity involved in execution phase of apoptosis P	1	2		-0.53	-0.53	-0.53	-0.53	0.35	0.45	-0.53	-0.53	-0.53	-0.53	0.54	-0.53	0.47	0.4	0.37	-0.53	-0.53	0.49	0.44	0.4	-0.53	-0.53	0.54	0.54	0.42	0.49	0.55	-0.53	-0.53	-0.53	-0.53	0	-0.53	-0.53	0.4	0.44	0.41	0.34	-0.53	0.56	0.33	0.58	-0.53	-0.53
Neural 1	GO:0048786	presynaptic active zone C	4	4		-0.66	-0.66	-0.66	-0.66	-0.07	-0.66	-0.66	-0.66	-0.66	-0.66	-0.66	-0.66	-0.66	-0.66	-0.66	0.04	-0.66	-0.66	-0.66	-0.66	-0.66	-0.66	0.87	-0.66	-0.66	-0.66	-0.66	-0.66	-0.66	0.7	-0.66	0	0.04	-0.66	0.64	-0.66	-0.66	-0.08	-0.66	-0.66	-0.08	-0.66	-0.66	-0.66
	GO:0048788	presynaptic cytoskeletal matrix assembled at active zones C	4	3		-0.67	-0.67	-0.67	-0.67	0.11	-0.67	-0.67	-0.67	-0.67	-0.67	-0.67	-0.67	-0.67	-0.67	-0.67	0.26	-0.67	-0.67	-0.67	-0.67	-0.67	-0.67	0.35	-0.67	-0.67	-0.67	-0.67	-0.67	-0.67	0.16	-0.67	0	0.25	-0.67	0.18	-0.67	-0.67	0.1	-0.67	-0.67	0.09	-0.67	-0.67	-0.67
	GO:0016358	dendrite development P	2	3		-1.34	-1.34	-1.34	0.61	0.31	-1.34	-0.5	-1.34	-0.48	-1.34	0.61	-0.5	-1.34	-0.53	-0.26	-0.31	-0.42	-1.34	-0.37	-0.49	-0.5	-0.47	-0.14	-0.23	0.53	0.32	0.55	-0.35	0.46	0.53	-0.35	0	-0.39	1.21	0.32	-0.37	-1.34	0.3	0.52	-1.34	-0.39	-0.33	0.21	0.44
	GO:0030073	insulin secretion P	2	2		-0.61	-0.61	-0.61	-0.61	0.57	-0.61	-0.61	-0.61	-0.61	-0.61	-0.61	-0.61	-0.61	-0.61	-0.61	-0.61	-0.61	-0.61	-0.61	-0.61	-0.61	-0.61	0.92	-0.61	-0.61	-0.61	-0.61	-0.61	-0.61	2.11	-0.61	0	0.78	-0.61	0.7	-0.61	-0.61	0.55	-0.61	-0.61	0.54	-0.61	-0.61	-0.61
	GO:0007274	neuromuscular synaptic transmission P	1	4		-0.75	-0.75	-0.75	-0.18	-0.24	-0.75	-0.75	-0.15	-0.23	-0.75	-0.19	-0.75	-0.75	-0.26	-0.75	-0.75	-0.75	-0.75	-0.75	-0.75	-0.75	-0.75	0.48	-0.75	-0.2	-0.26	-0.26	-0.75	-0.25	0.33	-0.75	0	-0.75	0.16	0.21	-0.75	-0.75	-0.29	-0.24	-0.75	-0.75	-0.75	-0.29	-0.23
	GO:0030506	ankyrin binding F	1	2		-1.06	-1.06	-1.06	0.37	1.35	-1.06	-1.06	-1.06	0.22	-1.06	0.33	-1.06	-1.06	0.15	-1.06	-1.06	0.12	-1.06	-1.06	0.14	-1.06	-1.06	-1.06	-1.06	0.31	0.15	1.37	0.16	0.2	1.62	-1.06	0	-1.06	-1.06	1.12	-1.06	-1.06	0.08	1.45	-1.06	0.05	-1.06	0.08	0.25
	GO:0031594	neuromuscular junction C	1	5		-0.75	-0.75	-0.75	-0.18	0.23	-0.75	-0.75	-0.75	0.25	-0.75	-0.19	-0.75	-0.75	-0.27	-0.75	-0.75	-0.3	-0.75	-0.75	-0.75	-0.75	-0.75	0.47	-0.75	-0.2	-0.27	-0.26	-0.75	-0.25	0.83	-0.75	0	-0.2	-0.75	0.21	-0.75	-0.75	0.17	-0.25	-0.75	-0.29	-0.75	-0.3	-0.23
Neural 2	GO:0007274	neuromuscular synaptic transmission P	10	13		-0.49	-0.7	-0.7	-0.33	-0.33	-0.32	-0.36	-0.5	-0.15	-0.7	-0.32	-0.36	-0.19	-0.38	-0.52	-0.49	-0.53	-0.49	-0.36	-0.5	-0.49	-0.33	-0.11	-0.7	-0.33	-0.38	-0.54	-0.26	-0.35	-0.21	-0.36	0	-0.51	0.05	0.1	-0.36	-0.33	-0.2	-0.37	-0.49	-0.38	-0.52	-0.4	-0.31
	GO:0031594	neuromuscular junction C	10	14		-0.45	-0.66	-0.66	-0.28	0.03	-0.45	-0.32	-0.66	0.05	-0.66	-0.28	-0.49	-0.32	-0.34	-0.48	-0.08	-0.37	-0.45	-0.46	-0.46	-0.31	-0.47	-0.07	-0.28	-0.28	-0.2	-0.33	-0.47	-0.31	-0.13	-0.5	0	-0.28	-0.47	0.18	-0.46	-0.46	0.13	-0.18	-0.45	-0.18	-0.48	-0.36	-0.27
	GO:0048786	presynaptic active zone C	10	8		-0.54	-0.54	-0.54	-0.54	-0.28	-0.54	-0.54	-0.29	-0.54	-0.54	-0.54	-0.26	-0.54	-0.54	-0.54	0.39	-0.54	-0.54	-0.54	-0.54	-0.54	-0.54	0.14	-0.54	-0.28	-0.54	-0.54	-0.12	-0.54	0.07	-0.28	0	-0.23	-0.11	0.04	-0.54	-0.54	-0.28	-0.54	-0.54	-0.05	-0.54	-0.54	-0.54
	GO:0007269	neurotransmitter secretion P	9	14		-0.52	-0.52	-0.52	-0.52	-0.38	-0.52	-0.38	-0.33	-0.52	-0.52	-0.41	0	-0.52	-0.52	-0.15	0	-0.36	-0.52	-0.39	-0.52	-0.23	-0.39	-0.2	-0.03	-0.39	-0.4	-0.52	-0.52	-0.52	-0.4	-0.4	0	-0.38	-0.28	-0.36	-0.52	-0.35	-0.39	-0.52	-0.39	-0.23	-0.38	-0.52	-0.52
	GO:0030424	axon C	9	34		-0.56	-0.56	-0.44	-0.33	-0.2	-0.37	-0.37	-0.33	-0.31	-0.51	-0.36	-0.28	-0.39	-0.5	-0.48	-0.33	-0.15	-0.51	-0.42	-0.38	-0.3	-0.25	-0.2	-0.33	-0.29	-0.43	-0.36	-0.42	-0.37	-0.07	-0.3	0	-0.42	-0.18	-0.25	-0.49	-0.42	-0.26	-0.34	-0.43	-0.32	-0.36	-0.31	-0.26
	GO:0045202	synapse C	9	29		-0.52	-0.52	-0.45	-0.52	-0.33	-0.39	-0.32	-0.29	-0.29	-0.46	-0.46	-0.28	-0.33	-0.52	-0.45	-0.13	-0.38	-0.52	-0.52	-0.39	-0.39	-0.25	-0.2	-0.36	-0.46	-0.46	-0.46	-0.41	-0.46	-0.28	-0.37	0	-0.44	-0.09	-0.23	-0.52	-0.31	-0.32	-0.46	-0.36	-0.28	-0.46	-0.36	-0.36
	GO:0048788	presynaptic cytoskeletal matrix assembled at active zones C	9	3		-0.67	-0.67	-0.67	-0.67	0.11	-0.67	-0.67	-0.67	-0.67	-0.67	-0.67	-0.67	-0.67	-0.67	-0.67	0.26	-0.67	-0.67	-0.67	-0.67	-0.67	-0.67	0.35	-0.67	-0.67	-0.67	-0.67	-0.67	-0.67	0.16	-0.67	0	0.25	-0.67	0.18	-0.67	-0.67	0.1	-0.67	-0.67	0.09	-0.67	-0.67	-0.67
	GO:0008021	synaptic vesicle C	8	18		-0.45	-0.45	-0.45	-0.45	-0.34	-0.32	-0.34	-0.3	-0.45	-0.32	-0.36	-0.16	-0.32	-0.45	-0.16	-0.04	-0.45	-0.45	-0.35	-0.45	-0.21	-0.21	-0.21	-0.06	-0.35	-0.36	-0.33	-0.45	-0.45	-0.36	-0.22	0	-0.34	-0.12	-0.32	-0.45	-0.32	-0.45	-0.45	-0.2	-0.22	-0.45	-0.45	-0.45
	GO:0016079	synaptic vesicle exocytosis P	8	8		-0.46	-0.46	-0.46	-0.46	-0.46	-0.18	-0.46	-0.13	-0.46	-0.46	-0.46	-0.23	-0.17	-0.46	-0.25	0.15	-0.46	-0.46	-0.24	-0.46	-0.46	0.07	0.11	0.41	-0.24	-0.46	-0.18	-0.46	-0.46	-0.14	-0.16	0	-0.22	-0.03	-0.17	-0.46	-0.46	-0.46	-0.46	-0.46	-0.46	-0.46	-0.46	-0.46
	GO:0016082	synaptic vesicle priming P	8	5		-0.37	-0.37	-0.37	-0.37	-0.37	-0.37	-0.37	-0.37	-0.37	-0.37	-0.37	0.36	-0.37	-0.37	-0.37	0.74	0.15	-0.37	-0.37	-0.37	-0.37	-0.37	-0.37	-0.37	-0.37	-0.37	-0.37	-0.37	-0.37	-0.37	-0.37	0	-0.37	0.4	-0.37	-0.37	0.16	-0.37	-0.37	-0.37	-0.37	-0.37	-0.37	-0.37
	GO:0017075	syntaxin-1 binding F	8	5		-0.42	-0.42	-0.42	-0.42	-0.42	-0.42	-0.42	-0.42	-0.42	-0.42	-0.42	0.32	-0.42	-0.42	-0.42	0.7	0.1	-0.42	-0.42	-0.42	-0.42	-0.42	0.19	0.71	-0.42	-0.42	-0.42	-0.42	-0.42	0.17	-0.42	0	-0.42	-0.42	0.11	-0.42	0.12	-0.42	-0.42	-0.42	-0.42	-0.42	-0.42	-0.42
	GO:0030073	insulin secretion P	8	4		-0.47	-0.47	-0.47	-0.47	0.11	-0.47	-0.47	-0.47	-0.47	-0.47	-0.47	-0.47	-0.47	-0.47	-0.47	-0.47	-0.47	-0.47	-0.47	-0.47	-0.47	-0.47	0.29	-0.47	-0.47	-0.47	-0.47	-0.47	-0.47	0.89	-0.47	0	0.22	0.5	0.18	-0.47	-0.47	0.11	-0.47	-0.47	0.1	-0.47	-0.47	-0.47
	GO:0040017	positive regulation of locomotion P	8	12		-0.4	-0.21	-0.39	-0.57	-0.57	-0.42	-0.37	-0.08	-0.04	-0.57	-0.41	-0.57	-0.14	-0.57	-0.57	-0.37	-0.16	-0.42	-0.41	-0.42	-0.42	-0.33	-0.19	-0.4	-0.57	-0.26	-0.57	-0.3	-0.57	-0.41	-0.41	0	-0.57	-0.57	-0.06	-0.57	-0.57	-0.09	-0.41	-0.38	-0.43	-0.25	-0.43	-0.57
	GO:0070032	synaptobrevin 2-SNAP-25-syntaxin-1a-complexin I complex C	8	2		-0.48	-0.48	-0.48	-0.48	-0.48	-0.48	-0.48	-0.48	-0.48	-0.48	-0.48	1.36	-0.48	-0.48	-0.48	-0.48	-0.48	-0.48	-0.48	-0.48	-0.48	-0.48	1.05	-0.48	-0.48	-0.48	-0.48	-0.48	-0.48	0.99	-0.48	0	-0.48	-0.48	0.83	-0.48	-0.48	-0.48	-0.48	-0.48	-0.48	-0.48	-0.48	-0.48
	GO:0007268	synaptic transmission P	7	13		-0.52	-0.52	-0.39	-0.52	-0.35	-0.52	-0.4	-0.52	-0.23	-0.4	-0.41	-0.39	-0.52	-0.52	-0.41	0.12	-0.37	-0.52	-0.4	-0.38	-0.38	-0.13	-0.22	-0.06	-0.22	-0.52	-0.52	-0.52	-0.52	-0.35	-0.34	0	-0.39	-0.01	-0.37	-0.52	-0.21	-0.52	-0.52	-0.52	-0.39	-0.4	-0.19	-0.35
	GO:0007271	synaptic transmission, cholinergic P	7	9		-0.42	-0.42	-0.42	-0.42	-0.19	-0.19	-0.12	-0.18	-0.1	-0.42	-0.42	-0.01	-0.42	-0.42	-0.01	-0.42	0.11	-0.42	-0.42	-0.42	-0.42	-0.42	-0.42	-0.42	-0.42	-0.42	-0.42	0.01	-0.42	-0.42	-0.17	0	-0.42	0.01	-0.14	-0.42	-0.12	-0.13	-0.42	-0.09	-0.2	-0.42	-0.42	-0.42
	GO:0043051	regulation of pharyngeal pumping P	7	7		-0.31	-0.3	-0.55	-0.24	-0.32	-0.34	-0.33	-0.55	-0.32	-0.55	-0.55	-0.35	-0.55	-0.35	-0.55	0.01	-0.31	-0.55	-0.55	-0.09	-0.55	-0.08	-0.27	0.02	-0.55	-0.55	-0.3	-0.3	-0.32	-0.26	-0.55	0	-0.55	-0.16	-0.11	-0.34	-0.34	-0.55	-0.3	-0.55	-0.32	-0.55	-0.1	-0.55
	GO:0043195	terminal button C	7	15		-0.48	-0.48	-0.48	-0.48	-0.35	-0.33	-0.48	-0.07	-0.17	-0.48	-0.29	-0.03	-0.33	-0.48	-0.37	0.11	-0.33	-0.48	-0.36	-0.48	-0.48	-0.21	-0.04	-0.04	-0.37	-0.48	-0.48	-0.48	-0.48	0.1	-0.19	0	-0.2	0.08	-0.33	-0.48	-0.18	-0.35	-0.48	-0.17	-0.35	-0.48	-0.14	-0.17
	GO:0061669		7	2		-0.32	-0.32	-0.32	-0.32	-0.32	-0.32	-0.32	-0.32	-0.32	-0.32	-0.32	-0.32	-0.32	-0.32	-0.32	2.46	-0.32	-0.32	-0.32	-0.32	-0.32	-0.32	-0.32	-0.32	-0.32	-0.32	-0.32	-0.32	-0.32	-0.32	-0.32	0	-0.32	1.61	-0.32	-0.32	-0.32	-0.32	-0.32	-0.32	-0.32	-0.32	-0.32	-0.32
	GO:0006816	calcium ion transport P	6	9		-0.51	-0.25	-0.51	-0.51	-0.28	-0.51	-0.51	-0.3	-0.29	-0.51	-0.29	-0.51	-0.51	-0.51	-0.51	-0.18	-0.27	-0.3	-0.29	-0.27	-0.51	-0.51	-0.27	-0.28	-0.51	-0.29	-0.27	0.1	-0.51	0.34	-0.51	0	-0.51	-0.17	-0.09	-0.51	-0.51	-0.51	-0.26	-0.51	-0.29	-0.06	-0.51	-0.15
	GO:0014069	postsynaptic density C	6	15		-0.49	-0.49	-0.63	-0.29	-0.2	-0.33	-0.35	-0.32	-0.01	-0.5	-0.29	-0.35	-0.52	-0.49	-0.44	-0.3	-0.47	-0.63	-0.46	-0.24	-0.48	-0.48	-0.29	-0.28	-0.17	-0.34	-0.18	-0.46	-0.31	0.17	-0.32	0	-0.3	-0.21	-0.34	-0.46	-0.47	-0.06	-0.3	-0.63	-0.21	-0.45	0.38	-0.15
	GO:0043025	neuronal cell body C	6	26		-0.56	-0.56	-0.45	-0.48	-0.21	-0.37	-0.33	-0.33	-0.31	-0.46	-0.31	-0.23	-0.51	-0.56	-0.43	-0.32	-0.31	-0.34	-0.36	-0.37	-0.3	-0.33	-0.18	-0.41	-0.37	-0.44	-0.41	-0.42	-0.25	0.03	-0.36	0	-0.41	-0.15	-0.31	-0.48	-0.39	-0.26	-0.26	-0.5	-0.05	-0.29	-0.26	-0.32
	GO:0050965	detection of temperature stimulus involved in sensory perception of pain P	6	5		-0.39	-0.39	-0.39	0.06	-0.03	-0.39	-0.39	-0.39	-0.39	-0.39	-0.39	-0.01	-0.39	-0.39	-0.39	-0.39	-0.39	-0.39	-0.39	-0.39	0.05	-0.39	-0.39	-0.39	-0.39	-0.39	-0.39	0.23	-0.39	-0.39	-0.39	0	-0.39	-0.39	-0.39	-0.39	-0.39	-0.39	-0.39	0.11	-0.39	-0.39	-0.39	-0.39
	GO:0004972	N-methyl-D-aspartate selective glutamate receptor activity F	5	2		-0.35	-0.35	-0.35	-0.35	-0.35	-0.35	-0.35	-0.35	-0.35	-0.35	-0.35	-0.35	-0.35	-0.35	-0.35	-0.35	-0.35	-0.35	-0.35	-0.35	-0.35	-0.35	-0.35	-0.35	-0.35	-0.35	-0.35	-0.35	-0.35	-0.35	-0.35	0	-0.35	-0.35	-0.35	-0.35	-0.35	-0.35	-0.35	-0.35	-0.35	-0.35	-0.35	-0.35
	GO:0005001	transmembrane receptor protein tyrosine phosphatase activity F	5	3		-0.33	-0.33	-0.33	-0.33	-0.33	-0.33	-0.33	-0.33	-0.33	-0.33	-0.33	-0.33	-0.33	-0.33	-0.33	-0.33	-0.33	-0.33	-0.33	-0.33	-0.33	-0.33	-0.33	-0.33	-0.33	-0.33	-0.33	-0.33	-0.33	-0.33	-0.33	0	-0.33	-0.33	-0.33	-0.33	-0.33	-0.33	-0.33	-0.33	-0.33	-0.33	-0.33	-0.33
	GO:0005886	plasma membrane C	5	63		-0.47	-0.51	-0.51	-0.38	-0.3	-0.39	-0.37	-0.34	-0.23	-0.55	-0.33	-0.31	-0.43	-0.38	-0.4	-0.23	-0.32	-0.46	-0.28	-0.4	-0.45	-0.32	-0.24	-0.41	-0.31	-0.34	-0.46	-0.3	-0.5	-0.36	-0.35	0	-0.48	-0.33	-0.26	-0.39	-0.4	-0.29	-0.4	-0.39	-0.33	-0.36	-0.27	-0.37
	GO:0017146	N-methyl-D-aspartate selective glutamate receptor complex C	5	2		-0.35	-0.35	-0.35	-0.35	-0.35	-0.35	-0.35	-0.35	-0.35	-0.35	-0.35	-0.35	-0.35	-0.35	-0.35	-0.35	-0.35	-0.35	-0.35	-0.35	-0.35	-0.35	-0.35	-0.35	-0.35	-0.35	-0.35	-0.35	-0.35	-0.35	-0.35	0	-0.35	-0.35	-0.35	-0.35	-0.35	-0.35	-0.35	-0.35	-0.35	-0.35	-0.35	-0.35
	GO:0030425	dendrite C	5	22		-0.5	-0.5	-0.5	-0.48	-0.05	-0.43	-0.5	-0.26	-0.3	-0.59	-0.47	-0.5	-0.44	-0.51	-0.47	-0.25	-0.04	-0.59	-0.29	-0.24	-0.41	-0.49	-0.08	-0.46	-0.29	-0.41	-0.3	-0.38	-0.31	0.09	-0.22	0	-0.38	-0.18	-0.21	-0.48	-0.49	-0.25	-0.3	-0.49	-0.08	-0.37	-0.11	-0.24
	GO:0035418	protein localization to synapse P	5	5		-0.04	-0.03	-0.52	-0.52	-0.05	-0.11	-0.52	-0.52	-0.07	-0.52	-0.52	-0.52	-0.52	-0.52	-0.52	-0.52	-0.52	-0.52	-0.52	-0.09	0.12	-0.52	-0.52	-0.52	-0.52	-0.52	-0.52	0.22	-0.52	-0.02	-0.52	0	0.03	-0.52	-0.52	-0.52	-0.52	-0.06	0.15	-0.52	-0.06	-0.52	-0.12	-0.52
	GO:0046928	regulation of neurotransmitter secretion P	5	4		-0.43	-0.43	-0.43	-0.43	-0.43	-0.43	0.26	-0.43	0.31	-0.43	-0.43	-0.43	-0.43	-0.43	-0.43	-0.43	-0.43	-0.43	-0.43	-0.43	-0.43	-0.43	0.34	0.98	-0.43	-0.43	-0.43	-0.43	-0.43	0.31	-0.43	0	-0.43	-0.43	0.85	-0.43	-0.43	0.22	-0.43	-0.43	-0.43	-0.43	-0.43	-0.43
	GO:0071709	membrane assembly P	5	2		-0.83	-0.83	-0.83	0.6	1.68	-0.83	-0.83	-0.83	0.46	-0.83	0.57	-0.83	-0.83	0.39	-0.83	-0.83	-0.83	-0.83	-0.83	-0.83	-0.83	-0.83	-0.83	-0.83	0.54	0.38	0.4	-0.83	0.43	0.4	-0.83	0	-0.83	-0.83	1.45	-0.83	-0.83	0.31	0.44	-0.83	-0.83	-0.83	0.31	0.48
	GO:0098839		5	2		-0.35	-0.35	-0.35	-0.35	-0.35	-0.35	-0.35	-0.35	-0.35	-0.35	-0.35	-0.35	-0.35	-0.35	-0.35	-0.35	-0.35	-0.35	-0.35	-0.35	-0.35	-0.35	-0.35	-0.35	-0.35	-0.35	-0.35	-0.35	-0.35	-0.35	-0.35	0	-0.35	-0.35	-0.35	-0.35	-0.35	-0.35	-0.35	-0.35	-0.35	-0.35	-0.35	-0.35
	GO:0001975	response to amphetamine P	4	3		-0.28	-0.28	-0.28	-0.28	-0.28	-0.28	-0.28	-0.28	-0.28	-0.28	-0.28	-0.28	-0.28	-0.28	-0.28	-0.28	-0.28	-0.28	-0.28	-0.28	-0.28	-0.28	-0.28	-0.28	-0.28	-0.28	-0.28	-0.28	-0.28	-0.28	-0.28	0	-0.28	-0.28	-0.28	-0.28	-0.28	-0.28	-0.28	-0.28	-0.28	-0.28	-0.28	-0.28
	GO:0004970	ionotropic glutamate receptor activity F	4	4		-0.38	-0.38	-0.38	-0.38	-0.38	-0.38	-0.38	-0.38	0.32	-0.38	-0.38	-0.38	-0.38	-0.38	-0.38	0.27	-0.38	-0.38	-0.38	-0.38	-0.38	-0.38	-0.38	-0.38	-0.38	-0.38	-0.38	-0.38	-0.38	0.35	-0.38	0	-0.38	0.64	-0.38	-0.38	0.29	-0.38	-0.38	-0.38	-0.38	-0.38	0.54	0.33
	GO:0005234	extracellular-glutamate-gated ion channel activity F	4	2		-0.37	-0.37	-0.37	-0.37	-0.37	-0.37	-0.37	-0.37	1.03	-0.37	-0.37	-0.37	-0.37	-0.37	-0.37	0.93	-0.37	-0.37	-0.37	-0.37	-0.37	-0.37	-0.37	-0.37	-0.37	-0.37	-0.37	-0.37	-0.37	1.1	-0.37	0	-0.37	-0.37	-0.37	-0.37	0.97	-0.37	-0.37	-0.37	-0.37	-0.37	-0.37	1.05
	GO:0007617	mating behavior P	4	6		-0.4	-0.4	-0.4	-0.4	-0.4	-0.4	-0.4	-0.4	-0.4	-0.4	-0.4	-0.4	-0.4	-0.4	-0.4	-0.4	-0.06	-0.4	-0.4	-0.4	-0.05	-0.04	0.13	-0.4	-0.4	-0.4	-0.4	-0.4	-0.4	-0.05	-0.4	0	-0.4	0.25	-0.09	-0.4	-0.4	-0.4	-0.4	-0.4	-0.4	-0.4	-0.4	-0.4
	GO:0008092	cytoskeletal protein binding F	4	10		-0.51	-0.71	-0.71	-0.34	0.16	-0.37	-0.38	-0.56	0	-0.71	-0.18	-0.04	-0.21	-0.39	-0.26	-0.19	-0.71	-0.15	-0.51	-0.16	-0.15	-0.18	-0.17	-0.71	-0.34	-0.03	-0.55	-0.52	-0.36	-0.55	-0.39	0	-0.52	-0.05	0.1	-0.51	-0.52	-0.08	-0.38	-0.01	-0.02	-0.53	-0.41	-0.14
	GO:0030506	ankyrin binding F	4	4		-0.92	-0.92	-0.92	-0.35	0.04	-0.92	-0.92	-0.92	-0.41	-0.92	-0.36	-0.49	-0.24	-0.43	-0.54	-0.92	-0.45	-0.92	-0.51	-0.44	-0.92	-0.52	-0.01	-0.47	0.03	-0.43	0.05	-0.43	-0.42	0.15	-0.92	0	-0.48	-0.92	0.58	-0.92	-0.92	-0.46	0.08	-0.92	0.17	-0.92	-0.47	-0.4
	GO:0035235	ionotropic glutamate receptor signaling pathway P	4	4		-0.4	-0.4	0.06	-0.4	-0.4	-0.4	0	-0.4	0.03	0	-0.01	-0.4	-0.4	-0.4	-0.4	-0.4	-0.4	-0.4	-0.4	-0.4	-0.4	0.02	-0.4	-0.4	-0.4	-0.4	-0.4	-0.4	-0.4	-0.4	-0.4	0	-0.4	0.42	-0.4	-0.4	-0.4	-0.4	-0.4	-0.4	-0.4	0.02	0.34	-0.4
	GO:0042734	presynaptic membrane C	4	6		-0.4	-0.4	-0.4	-0.4	-0.4	-0.4	-0.4	-0.4	0.07	-0.4	-0.4	0.22	-0.4	-0.4	-0.4	0.96	-0.4	-0.4	-0.4	-0.4	-0.4	-0.4	0.11	0.54	-0.4	-0.4	-0.4	-0.4	-0.4	0.09	-0.4	0	-0.4	-0.4	-0.4	-0.4	0.05	-0.4	-0.4	-0.4	-0.4	-0.4	-0.4	0.08
	GO:0043005	neuron projection C	4	21		-0.54	-0.54	-0.26	-0.54	-0.18	-0.46	-0.4	-0.38	-0.37	-0.26	-0.46	-0.33	-0.46	-0.54	-0.47	-0.21	-0.29	-0.3	-0.54	-0.45	-0.27	-0.24	-0.32	-0.33	-0.45	-0.46	-0.54	-0.54	-0.54	-0.32	-0.27	0	-0.43	0.01	-0.36	-0.54	-0.27	-0.3	-0.45	-0.54	-0.14	-0.46	-0.4	-0.4
	GO:0045211	postsynaptic membrane C	4	11		-0.47	-0.47	-0.47	-0.27	-0.28	-0.23	-0.29	-0.47	-0.03	-0.3	-0.47	-0.12	-0.31	-0.47	-0.47	0.16	-0.12	-0.47	-0.47	-0.47	-0.31	-0.47	-0.28	-0.26	-0.47	-0.31	-0.47	-0.47	-0.47	-0.05	-0.47	0	-0.47	-0.16	-0.29	-0.29	-0.26	0.05	-0.3	-0.47	-0.32	-0.47	0.19	-0.25
	GO:0048791	calcium ion-dependent exocytosis of neurotransmitter P	4	4		-0.35	-0.35	-0.35	-0.35	-0.35	-0.35	-0.35	-0.35	-0.35	-0.35	-0.35	0.57	-0.35	-0.35	-0.35	-0.35	-0.35	-0.35	-0.35	-0.35	-0.35	-0.35	-0.35	1.06	-0.35	-0.35	-0.35	-0.35	-0.35	-0.35	-0.35	0	-0.35	0.62	-0.35	-0.35	-0.35	-0.35	-0.35	-0.35	-0.35	-0.35	-0.35	-0.35
	GO:0050806	positive regulation of synaptic transmission P	4	5		-0.39	-0.39	-0.39	-0.39	-0.39	0.22	-0.39	-0.39	0.17	-0.39	-0.39	-0.39	-0.39	-0.39	-0.39	0.13	-0.39	-0.39	-0.39	-0.39	-0.39	-0.39	-0.39	0.73	-0.39	-0.39	-0.39	-0.39	-0.39	0.19	-0.39	0	-0.39	0.38	-0.39	-0.39	0.14	-0.39	-0.39	-0.39	-0.39	-0.39	0.15	0.17
	GO:0005245	voltage-gated calcium channel activity F	3	3		-0.53	-0.53	-0.53	-0.53	0.23	-0.53	-0.53	-0.53	-0.53	-0.53	-0.53	-0.53	-0.53	-0.53	-0.53	-0.53	0.26	-0.53	-0.53	0.27	-0.53	-0.53	-0.53	-0.53	-0.53	-0.53	0.28	1.52	-0.53	0.44	-0.53	0	-0.53	-0.53	0.19	-0.53	-0.53	-0.53	0.3	-0.53	0.21	-0.53	-0.53	-0.53
	GO:0008306	associative learning P	3	7		-0.39	-0.39	-0.39	-0.39	-0.39	0.05	-0.39	0.04	-0.39	-0.39	-0.39	0.14	-0.39	-0.39	-0.39	-0.39	-0.39	-0.39	-0.39	-0.39	-0.39	-0.39	-0.39	-0.39	-0.39	-0.39	-0.39	-0.39	-0.39	-0.39	-0.39	0	-0.39	0.2	-0.39	-0.39	-0.39	-0.39	-0.39	-0.39	-0.39	-0.39	0.53	-0.39
	GO:0008328	ionotropic glutamate receptor complex C	3	4		-0.38	-0.38	-0.38	-0.38	-0.38	-0.38	-0.38	-0.38	0.32	-0.38	-0.38	-0.38	-0.38	-0.38	-0.38	0.27	-0.38	-0.38	-0.38	-0.38	-0.38	-0.38	-0.38	-0.38	-0.38	-0.38	-0.38	-0.38	-0.38	0.35	-0.38	0	-0.38	0.64	-0.38	-0.38	0.29	-0.38	-0.38	-0.38	-0.38	-0.38	0.54	0.33
	GO:0035249	synaptic transmission, glutamatergic P	3	5		-0.35	-0.35	-0.35	-0.35	-0.35	-0.35	-0.35	-0.35	0.21	-0.35	-0.35	-0.35	-0.35	-0.35	-0.35	1.28	-0.35	-0.35	-0.35	-0.35	-0.35	-0.35	-0.35	-0.35	-0.35	-0.35	-0.35	-0.35	-0.35	0.24	-0.35	0	-0.35	0.46	-0.35	-0.35	0.18	-0.35	-0.35	-0.35	-0.35	-0.35	0.39	0.22
	GO:0000149	SNARE binding F	2	5		-0.43	-0.43	-0.43	-0.43	-0.43	-0.43	-0.43	-0.43	-0.43	-0.43	-0.43	0.3	-0.43	-0.43	-0.43	-0.43	0.09	-0.43	-0.43	-0.43	-0.43	-0.43	0.18	0.7	-0.43	-0.43	-0.43	-0.43	-0.43	0.16	-0.43	0	-0.43	-0.43	0.09	-0.43	0.1	-0.43	-0.43	-0.43	-0.43	-0.43	-0.43	-0.43
	GO:0009925	basal plasma membrane C	2	5		-0.48	-0.48	-0.48	-0.48	-0.07	-0.48	-0.48	-0.14	-0.48	-0.48	-0.48	-0.48	-0.14	-0.48	-0.48	-0.48	-0.13	-0.48	-0.48	-0.48	-0.13	-0.48	-0.48	-0.48	-0.48	-0.13	-0.48	-0.48	-0.48	-0.13	0.05	0	-0.48	-0.48	-0.09	-0.48	-0.48	0.34	-0.12	-0.48	0.47	-0.48	0.01	-0.48
	GO:0023041	neuronal signal transduction P	2	2		-0.37	-0.37	-0.37	1.22	-0.37	-0.37	-0.37	-0.37	-0.37	-0.37	-0.37	-0.37	-0.37	-0.37	-0.37	-0.37	-0.37	-0.37	-0.37	-0.37	-0.37	-0.37	-0.37	-0.37	-0.37	-0.37	-0.37	-0.37	-0.37	-0.37	-0.37	0	-0.37	-0.37	-0.37	-0.37	-0.37	1.11	-0.37	-0.37	-0.37	-0.37	-0.37	-0.37
	GO:0030315	T-tubule C	2	5		-0.65	-0.65	-0.32	-0.65	-0.02	-0.65	-0.37	-0.65	-0.34	-0.37	-0.38	-0.35	-0.65	-0.65	-0.38	-0.65	-0.35	-0.65	-0.36	-0.65	-0.65	-0.07	0.31	-0.02	-0.36	-0.32	-0.65	-0.65	-0.65	-0.65	-0.65	0	-0.34	-0.65	-0.31	-0.65	-0.65	-0.65	-0.65	-0.65	-0.11	-0.35	-0.65	-0.65
	GO:0030426	growth cone C	2	12		-0.65	-0.65	-0.65	-0.25	-0.21	-0.65	-0.15	-0.22	-0.31	-0.65	-0.34	-0.26	-0.65	-0.65	-0.16	-0.46	-0.48	-0.37	-0.47	-0.49	-0.31	-0.49	0.05	-0.44	-0.17	-0.34	-0.3	-0.31	-0.47	-0.3	-0.32	0	-0.3	-0.3	-0.32	-0.47	-0.65	-0.01	-0.46	-0.65	-0.2	-0.46	-0.5	-0.48
	GO:0030814	regulation of cAMP metabolic process P	2	2		-0.38	-0.38	-0.38	-0.38	-0.38	-0.38	-0.38	-0.38	-0.38	-0.38	-0.38	-0.38	-0.38	-0.38	-0.38	-0.38	-0.38	-0.38	-0.38	-0.38	-0.38	-0.38	-0.38	-0.38	-0.38	-0.38	-0.38	-0.38	-0.38	-0.38	-0.38	0	-0.38	-0.38	-0.38	-0.38	-0.38	-0.38	-0.38	-0.38	-0.38	-0.38	1.06	-0.38
	GO:0031340	positive regulation of vesicle fusion P	2	2		-0.32	-0.32	-0.32	-0.32	-0.32	-0.32	-0.32	-0.32	-0.32	-0.32	-0.32	-0.32	-0.32	-0.32	-0.32	-0.32	-0.32	-0.32	-0.32	-0.32	-0.32	-0.32	-0.32	2.5	-0.32	-0.32	-0.32	-0.32	-0.32	-0.32	-0.32	0	-0.32	-0.32	-0.32	-0.32	-0.32	-0.32	-0.32	-0.32	-0.32	-0.32	-0.32	-0.32
	GO:0032983	kainate selective glutamate receptor complex C	2	2		-0.41	-0.41	-0.41	-0.41	-0.41	-0.41	-0.41	-0.41	0.98	-0.41	-0.41	-0.41	-0.41	-0.41	-0.41	0.89	-0.41	-0.41	-0.41	-0.41	-0.41	-0.41	-0.41	-0.41	-0.41	-0.41	-0.41	-0.41	-0.41	1.05	-0.41	0	-0.41	1.63	-0.41	-0.41	0.93	-0.41	-0.41	-0.41	-0.41	-0.41	1.43	1
	GO:0042383	sarcolemma C	2	8		-0.63	-0.63	-0.42	-0.63	-0.19	-0.63	-0.2	-0.44	-0.17	-0.45	-0.45	-0.43	-0.44	-0.4	-0.45	-0.4	-0.22	-0.63	-0.44	-0.41	-0.44	-0.25	-0.21	-0.42	-0.44	-0.43	-0.41	-0.4	-0.63	-0.17	-0.63	0	-0.42	-0.63	0.01	-0.63	-0.63	-0.21	-0.2	-0.63	0.1	-0.43	-0.63	-0.63
	GO:0045170	spectrosome C	2	3		-0.36	-1.4	-1.4	0.48	0.44	-0.34	-0.62	-1.4	0.37	-1.4	0.53	-0.54	-0.39	0.2	-0.52	-0.35	-1.4	-0.35	-0.38	-0.41	-0.35	-0.47	-0.49	-1.4	0.48	0.2	-0.58	-0.44	0.38	-0.57	-0.59	0	-0.43	-0.43	0.3	-0.39	-0.42	0.26	0.27	-0.35	-0.39	-0.5	0.1	0.54
	GO:0048172	regulation of short-term neuronal synaptic plasticity P	2	4		-0.44	-0.44	-0.44	-0.44	-0.44	-0.44	0.24	-0.44	0.99	-0.44	-0.44	0.18	-0.44	-0.44	-0.44	1.6	-0.44	-0.44	-0.44	-0.44	-0.44	-0.44	-0.44	-0.44	-0.44	-0.44	-0.44	-0.44	-0.44	0.29	-0.44	0	-0.44	-0.44	0.18	-0.44	0.23	0.21	-0.44	-0.44	-0.44	-0.44	-0.44	0.27
	GO:0048787	presynaptic active zone membrane C	2	2		-0.46	-0.46	-0.46	-0.46	-0.46	-0.46	-0.46	-0.46	-0.46	-0.46	-0.46	1.38	-0.46	-0.46	-0.46	-0.46	0.85	-0.46	-0.46	-0.46	-0.46	-0.46	-0.46	-0.46	-0.46	-0.46	-0.46	-0.46	-0.46	-0.46	-0.46	0	-0.46	-0.46	-0.46	-0.46	0.88	-0.46	-0.46	-0.46	-0.46	-0.46	-0.46	-0.46
	GO:0048790	maintenance of presynaptic active zone structure P	2	4		-0.43	-1.21	-1.21	0.2	0.17	-0.41	-0.63	-1.21	0.12	-1.21	0.24	-0.57	-0.45	-0.01	-0.55	-0.43	-1.21	-0.42	-0.44	-0.47	-0.42	-0.51	0.24	-1.21	0.2	-0.01	-0.59	-0.49	0.12	-0.59	-0.61	0	-0.49	-0.48	0.07	-0.46	-0.47	0.03	0.04	-0.42	-0.45	-0.54	-0.09	0.24
	GO:0060076	excitatory synapse C	2	5		-0.55	-0.55	-0.55	-0.55	-0.55	-0.55	-0.55	-0.55	-0.55	-0.55	-0.19	-0.55	-0.55	-0.55	-0.18	-0.55	-0.55	-0.55	-0.55	-0.55	-0.55	-0.55	-0.55	0.58	-0.55	-0.17	-0.55	-0.55	-0.55	-0.16	-0.16	0	-0.55	0.36	-0.55	-0.55	-0.55	-0.55	-0.55	-0.14	-0.55	-0.55	-0.55	-0.55
	GO:0060136	embryonic process involved in female pregnancy P	2	2		-0.64	-0.64	0.62	-0.64	-0.64	-0.64	-0.64	-0.64	0.42	1.52	0.41	0.35	-0.64	-0.64	-0.64	0.46	-0.64	0.46	0.5	-0.64	0.47	0.39	0.42	0.65	-0.64	-0.64	-0.64	-0.64	1.55	0.38	0.5	0	-0.64	-0.64	1.28	-0.64	-0.64	0.46	-0.64	-0.64	-0.64	-0.64	-0.64	-0.64
	GO:0099525		2	2		-0.4	-0.4	-0.4	-0.4	-0.4	-0.4	-0.4	-0.4	-0.4	-0.4	-0.4	-0.4	-0.4	-0.4	-0.4	2.38	0.9	-0.4	-0.4	-0.4	-0.4	-0.4	-0.4	-0.4	-0.4	-0.4	-0.4	-0.4	-0.4	-0.4	-0.4	0	-0.4	-0.4	-0.4	-0.4	0.94	-0.4	-0.4	-0.4	-0.4	-0.4	-0.4	-0.4
	GO:1903561		2	7		-0.5	-0.55	-0.58	-0.53	-0.51	-0.49	-0.14	-0.6	-0.32	-0.61	-0.32	-0.34	-0.28	-0.12	0.17	-0.26	-0.58	-0.49	-0.07	-0.51	-0.49	-0.12	-0.1	-0.35	-0.08	-0.35	-0.81	-0.28	-0.53	-0.58	-0.57	0	-0.3	-0.11	-0.32	-0.51	-0.51	-0.54	-0.56	-0.49	-0.51	0.15	-0.22	-0.49
	GO:0001765	membrane raft assembly P	1	2		-0.83	0.25	-0.83	0.27	0.2	0.21	0.09	0.09	-0.83	-0.83	0.21	-0.83	-0.83	0.43	-0.83	1.34	0.19	0.11	-0.83	-0.83	-0.83	0.13	-0.83	-0.83	-0.83	0.11	0.11	-0.83	-0.83	0.12	0.12	0	-0.83	-0.83	-0.83	0.24	0.12	-0.83	0.24	0.18	-0.83	-0.83	0.19	0.27
	GO:0001967	suckling behavior P	1	3		-0.36	-0.36	-0.36	-0.36	-0.36	-0.36	-0.36	-0.36	-0.36	-0.36	-0.36	-0.36	-0.36	-0.36	-0.36	-0.36	-0.36	-0.36	-0.36	-0.36	-0.36	-0.36	0.69	-0.36	-0.36	-0.36	-0.36	-0.36	-0.36	-0.36	-0.36	0	-0.36	-0.36	-0.36	-0.36	-0.36	-0.36	-0.36	-0.36	-0.36	-0.36	-0.36	-0.36
	GO:0002042	cell migration involved in sprouting angiogenesis P	1	2		-0.58	-0.58	-0.58	1.11	-0.58	-0.58	0.84	-0.58	-0.58	-0.58	-0.58	-0.58	0.45	-0.58	-0.58	-0.58	0.47	-0.58	-0.58	-0.58	0.47	-0.58	-0.58	-0.58	-0.58	0.48	-0.58	-0.58	-0.58	-0.58	-0.58	0	-0.58	-0.58	-0.58	-0.58	-0.58	1.77	0.52	-0.58	0.4	-0.58	-0.58	-0.58
	GO:0005315	inorganic phosphate transmembrane transporter activity F	1	2		-0.46	-0.46	-0.46	-0.46	-0.46	-0.46	-0.46	-0.46	-0.46	-0.46	-0.46	-0.46	-0.46	-0.46	1.3	-0.46	-0.46	0.68	0.73	-0.46	-0.46	-0.46	0.74	-0.46	-0.46	-0.46	-0.46	-0.46	-0.46	-0.46	-0.46	0	-0.46	-0.46	1.19	-0.46	-0.46	-0.46	-0.46	-0.46	-0.46	-0.46	-0.46	-0.46
	GO:0005544	calcium-dependent phospholipid binding F	1	4		-0.47	-0.47	-0.47	-0.47	0.12	-0.47	-0.47	-0.47	-0.47	-0.47	-0.47	-0.47	-0.47	-0.47	-0.47	-0.47	-0.47	0.15	-0.47	-0.47	0.14	-0.47	-0.47	0.94	-0.47	-0.47	-0.47	-0.47	-0.47	0.16	-0.47	0	0.23	-0.47	-0.47	-0.47	-0.47	0.11	-0.47	-0.47	0.67	-0.47	-0.47	-0.47
	GO:0005865	striated muscle thin filament C	1	3		-1.02	-1.02	0.31	-1.02	-1.02	-1.02	-1.02	-1.02	-1.02	-1.02	-1.02	-1.02	0.11	-1.02	-1.02	-1.02	0.41	-1.02	-1.02	-1.02	-1.02	-1.02	-1.02	-1.02	-1.02	-1.02	-1.02	-1.02	-1.02	-1.02	-1.02	0	-1.02	-1.02	0.03	-1.02	-1.02	-1.02	-1.02	-1.02	0.06	-1.02	-1.02	-1.02
	GO:0005887	integral to plasma membrane C	1	19		-0.55	-0.44	-0.34	-0.55	-0.45	-0.42	-0.36	-0.37	-0.23	-0.47	-0.39	-0.55	-0.46	-0.45	-0.32	-0.34	0.03	-0.45	-0.55	-0.45	-0.46	-0.46	-0.34	-0.45	-0.55	-0.28	-0.45	-0.34	-0.55	-0.12	-0.28	0	-0.55	-0.55	-0.23	-0.55	-0.25	-0.37	-0.25	-0.35	-0.12	-0.25	-0.43	-0.43
	GO:0005891	voltage-gated calcium channel complex C	1	3		-0.57	-0.57	-0.57	-0.57	0.19	-0.57	-0.57	-0.57	-0.57	-0.57	-0.57	-0.57	-0.57	-0.57	-0.57	-0.57	0.22	-0.57	-0.57	0.23	-0.57	-0.57	-0.57	-0.57	-0.57	-0.57	0.24	1.48	-0.57	0.4	-0.57	0	-0.57	-0.57	0.15	-0.57	-0.57	-0.57	0.26	-0.57	0.17	-0.57	-0.57	-0.57
	GO:0006198	cAMP catabolic process P	1	2		-0.27	-0.27	-0.27	-0.27	-0.27	-0.27	-0.27	-0.27	-0.27	-0.27	-0.27	-0.27	-0.27	-0.27	-0.27	-0.27	-0.27	-0.27	-0.27	-0.27	-0.27	-0.27	-0.27	-0.27	-0.27	-0.27	-0.27	-0.27	-0.27	-0.27	-0.27	0	-0.27	-0.27	-0.27	-0.27	-0.27	-0.27	-0.27	-0.27	-0.27	-0.27	-0.27	-0.27
	GO:0006874	cellular calcium ion homeostasis P	1	8		-0.54	-0.22	-0.54	-0.54	-0.54	-0.54	-0.54	-0.54	-0.19	-0.54	-0.54	-0.54	-0.28	-0.54	-0.54	0.2	-0.28	-0.54	-0.54	-0.54	-0.28	-0.54	-0.23	-0.25	-0.54	0	-0.54	-0.54	-0.54	0.53	-0.54	0	-0.54	-0.11	-0.29	-0.54	-0.2	-0.29	-0.26	-0.54	-0.29	-0.25	-0.54	0.26
	GO:0006935	chemotaxis P	1	6		-0.03	-0.02	-0.01	-0.43	-0.43	-0.09	-0.43	-0.06	-0.05	-0.43	-0.43	-0.43	-0.43	-0.43	-0.43	-0.43	-0.43	-0.43	-0.43	-0.07	0.1	-0.43	-0.04	-0.43	-0.43	-0.43	-0.43	-0.43	0.34	-0.43	-0.05	0	-0.43	-0.43	-0.43	-0.43	-0.43	-0.08	0.13	0.01	-0.43	-0.43	-0.1	-0.43
	GO:0007026	negative regulation of microtubule depolymerization P	1	2		-0.79	-1.42	-1.42	0.31	0.62	-0.78	-0.45	-1.42	0.15	-1.42	0.35	-0.4	-0.81	-0.46	0.22	-0.17	-0.86	-0.79	-0.22	-0.31	0.31	-0.34	-0.15	-0.75	0.28	0.53	-0.28	-0.25	0.22	-0.29	-0.34	0	-0.27	0.28	0.16	-0.23	-0.83	0.1	0.19	-0.79	-0.24	-0.27	-0.04	0.29
	GO:0007186	G-protein coupled receptor signaling pathway P	1	8		-0.53	-0.53	-0.53	-0.53	0.08	-0.53	-0.25	-0.27	-0.17	0.02	-0.53	-0.24	-0.53	-0.27	-0.53	-0.53	-0.53	-0.53	-0.25	-0.53	-0.53	-0.11	-0.25	-0.2	0.21	-0.26	-0.53	-0.22	-0.53	-0.21	-0.15	0	-0.53	-0.53	-0.28	-0.53	-0.53	-0.23	-0.53	-0.53	-0.21	-0.53	0	-0.53
	GO:0007399	nervous system development P	1	9		-0.52	-0.52	-0.52	-0.29	-0.31	-0.27	-0.52	-0.52	-0.31	-0.52	-0.01	-0.52	-0.31	-0.32	-0.52	-0.26	-0.52	-0.52	-0.52	-0.32	-0.33	-0.1	-0.52	-0.52	-0.3	-0.32	-0.32	-0.52	-0.13	-0.32	-0.52	0	-0.52	-0.22	-0.16	-0.52	-0.52	0.05	-0.31	-0.52	-0.34	-0.1	0.03	-0.31
	GO:0007613	memory P	1	6		-0.56	-0.56	-0.23	-0.56	-0.56	-0.56	-0.27	-0.13	-0.25	-0.28	-0.28	-0.56	-0.28	-0.56	-0.56	-0.56	-0.56	-0.56	-0.56	-0.27	-0.56	-0.26	-0.26	-0.56	-0.56	-0.56	-0.27	-0.56	-0.56	-0.56	-0.56	0	-0.56	0.09	-0.56	-0.56	-0.56	-0.56	-0.56	-0.56	-0.56	-0.26	-0.29	-0.56
	GO:0007614	short-term memory P	1	6		-0.56	-0.56	-0.14	-0.56	-0.56	-0.56	-0.56	-0.19	-0.56	-0.56	-0.56	-0.56	-0.23	-0.56	-0.56	-0.56	-0.56	-0.56	-0.56	-0.22	-0.56	-0.56	1.22	-0.56	-0.56	-0.56	-0.22	-0.56	-0.56	-0.56	-0.18	0	-0.56	0.12	-0.56	-0.56	-0.56	-0.21	-0.56	-0.12	-0.56	-0.56	0.37	-0.56
	GO:0007616	long-term memory P	1	9		-0.46	-0.46	-0.46	-0.46	-0.46	-0.18	-0.46	-0.46	-0.46	-0.46	-0.46	-0.06	0.05	-0.46	-0.46	-0.46	-0.46	-0.46	-0.46	0.03	-0.2	0.12	0.12	-0.46	-0.46	-0.46	-0.24	-0.46	-0.46	-0.46	-0.16	0	-0.46	-0.46	-0.46	-0.46	-0.46	-0.23	-0.46	-0.46	-0.22	-0.21	-0.25	-0.46
	GO:0007626	locomotory behavior P	1	11		-0.53	-0.53	-0.2	-0.53	-0.53	-0.53	-0.03	-0.53	-0.14	-0.38	-0.38	0.08	-0.38	-0.53	-0.4	-0.53	-0.53	-0.39	-0.37	-0.53	-0.53	-0.37	-0.07	-0.1	-0.53	-0.53	-0.53	-0.53	-0.53	-0.38	-0.53	0	-0.53	0.11	-0.2	-0.37	-0.39	-0.18	-0.53	-0.53	-0.39	-0.37	-0.53	-0.53
	GO:0007631	feeding behavior P	1	4		-0.57	-0.57	-0.57	-0.57	0.24	-0.22	-0.21	-0.21	-0.57	-0.57	-0.57	-0.24	-0.57	-0.24	-0.57	-0.57	-0.21	-0.57	-0.57	-0.57	-0.57	0.76	-0.57	-0.57	-0.06	-0.57	-0.57	-0.57	-0.2	-0.57	0.31	0	-0.57	0.11	-0.21	-0.22	-0.23	-0.57	-0.57	-0.57	-0.24	-0.57	0.04	-0.57
	GO:0008091	spectrin C	1	2		-0.29	-1.85	-1.85	0.97	0.92	-0.25	-0.68	-1.85	0.81	-1.85	1.04	-0.56	-0.33	0.55	-0.52	-0.28	-1.85	-0.27	-0.31	-0.36	-0.27	-0.45	-0.48	-1.85	0.97	0.55	-0.62	-0.41	0.82	-0.61	-0.64	0	-0.4	-0.39	0.71	-0.34	-0.38	0.64	0.65	-0.27	-0.33	-0.5	0.4	1.06
	GO:0010960	magnesium ion homeostasis P	1	3		-0.43	-0.43	-0.43	-0.43	0.4	1.47	-0.43	-0.43	-0.43	-0.43	-0.43	0.56	-0.43	0.48	-0.43	0.63	-0.43	-0.43	-0.43	-0.43	-0.43	0.51	-0.43	-0.43	-0.43	-0.43	-0.43	-0.43	-0.43	-0.43	-0.43	0	-0.43	-0.43	0.36	-0.43	-0.43	-0.43	-0.43	-0.43	-0.43	-0.43	0.42	-0.43
	GO:0016021	integral to membrane C	1	22		-0.47	-0.47	-0.27	-0.47	-0.47	-0.36	-0.29	-0.38	-0.19	-0.39	-0.39	-0.47	-0.36	-0.37	-0.32	-0.26	-0.11	-0.37	-0.37	-0.47	-0.47	-0.27	-0.18	-0.24	-0.47	-0.47	-0.28	-0.37	-0.47	-0.47	-0.26	0	-0.47	-0.27	-0.23	-0.47	-0.38	-0.27	-0.47	-0.24	-0.31	-0.28	-0.47	-0.47
	GO:0016323	basolateral plasma membrane C	1	10		-0.52	-0.59	-0.58	-0.38	-0.04	-0.18	-0.14	-0.61	-0.18	-0.44	-0.24	-0.18	-0.37	-0.2	-0.39	-0.21	-0.27	-0.38	-0.52	-0.18	-0.34	0.12	-0.37	-0.55	-0.37	-0.44	-0.43	-0.36	-0.54	-0.21	-0.43	0	-0.53	-0.53	-0.21	-0.37	-0.39	-0.38	-0.23	-0.37	0.06	-0.4	-0.1	-0.36
	GO:0016328	lateral plasma membrane C	1	7		-0.43	-0.88	-0.88	-0.07	0.27	-0.42	-0.54	-0.88	-0.12	-0.88	-0.05	-0.51	-0.15	-0.19	-0.5	-0.43	-0.58	-0.43	-0.44	-0.11	0.21	-0.12	-0.49	-0.88	-0.07	0.11	-0.53	-0.47	-0.12	-0.52	-0.53	0	-0.46	-0.46	0.19	-0.45	-0.46	0.12	0.15	-0.43	0.16	-0.49	-0.23	-0.05
	GO:0016358	dendrite development P	1	2		-1.05	-1.05	-1.05	0.64	-0.06	-1.05	-0.55	-0.61	-0.54	-1.05	0.12	-0.1	-1.05	-0.57	-0.41	-0.44	-0.01	-1.05	-0.47	-0.54	-0.55	-0.53	-0.33	-0.39	0.53	-0.06	0.08	-0.46	0.02	0.07	0	0	-0.48	0.48	-0.05	0	-1.05	0.4	0.06	-1.05	-0.07	-0.45	-0.12	0.02
	GO:0022843	voltage-gated cation channel activity F	1	3		-0.33	-0.33	-0.33	-0.33	-0.33	-0.33	-0.33	-0.33	-0.33	-0.33	-0.33	-0.33	-0.33	-0.33	-0.33	-0.33	-0.33	-0.33	-0.33	-0.33	-0.33	-0.33	-0.33	-0.33	-0.33	-0.33	-0.33	-0.33	-0.33	-0.33	-0.33	0	-0.33	-0.33	-0.33	-0.33	-0.33	-0.33	-0.33	-0.33	-0.33	-0.33	-0.33	-0.33
	GO:0030018	Z disc C	1	10		-0.54	-0.82	-0.82	-0.57	0.23	-0.36	-0.61	-0.64	-0.58	-0.82	-0.55	-0.59	-0.24	-0.61	-0.58	-0.54	-0.61	-0.54	-0.55	-0.11	-0.32	-0.34	-0.15	-0.63	-0.56	-0.61	-0.6	-0.34	-0.57	-0.37	-0.6	0	-0.56	-0.56	0.14	-0.55	-0.56	-0.58	-0.18	-0.54	0.15	-0.39	-0.62	-0.53
	GO:0030027	lamellipodium C	1	10		-0.59	-0.44	-0.59	-0.44	-0.45	-0.45	-0.46	-0.01	-0.4	-0.59	-0.45	-0.16	-0.59	-0.42	-0.28	-0.14	-0.17	-0.32	-0.42	-0.43	-0.29	-0.15	-0.4	-0.59	-0.43	-0.46	-0.46	-0.59	-0.59	-0.18	-0.31	0	-0.59	-0.43	-0.46	-0.45	-0.46	-0.59	-0.45	-0.45	-0.3	-0.59	-0.14	-0.44
	GO:0030507	spectrin binding F	1	5		-0.33	-0.95	-0.95	-0.39	0.14	-0.31	-0.48	-0.53	-0.4	-0.95	-0.35	-0.44	0.05	-0.05	-0.42	-0.32	-0.95	-0.32	0.11	0.05	-0.32	-0.39	0.47	-0.95	-0.37	-0.48	-0.54	-0.38	-0.39	-0.95	-0.47	0	-0.37	-0.37	0.1	-0.35	-0.36	-0.41	-0.46	-0.32	-0.35	-0.41	-0.13	-0.31
	GO:0030856	regulation of epithelial cell differentiation P	1	3		-0.54	-0.54	-0.54	-0.54	-0.54	-0.54	-0.54	-0.54	-0.54	-0.54	-0.54	-0.54	-0.54	-0.54	-0.54	-0.54	-0.54	-0.54	-0.54	0.27	0.26	0.29	-0.54	-0.54	-0.54	-0.54	-0.54	-0.54	-0.54	-0.54	-0.54	0	-0.54	-0.54	-0.54	-0.54	-0.54	0.15	-0.54	-0.54	0.21	0.23	-0.54	-0.54
	GO:0031253	cell projection membrane C	1	4		-0.42	-0.42	-0.42	-0.42	-0.42	-0.42	-0.42	-0.42	-0.42	-0.42	-0.42	-0.42	-0.42	-0.42	-0.42	-0.42	-0.42	-0.42	-0.42	0.18	0.18	0.2	-0.42	-0.42	-0.42	-0.42	-0.42	-0.42	-0.42	-0.42	-0.42	0	-0.42	-0.42	-0.42	-0.42	-0.42	-0.42	-0.42	-0.42	1.08	-0.42	-0.42	-0.42
	GO:0033270	paranode region of axon C	1	3		-0.12	-1.16	-1.16	-0.24	0.66	-0.1	-0.38	-1.16	-0.25	-1.16	-0.17	-0.3	-0.15	-0.37	-0.28	-0.12	-1.16	-0.11	-0.14	-0.17	-0.11	-0.23	-0.25	-1.16	-0.2	-0.37	-1.16	-0.21	-0.23	-1.16	-0.36	0	-0.2	-0.19	0.59	-0.16	-0.18	-0.27	-0.34	-0.11	-0.15	-0.26	-0.42	-0.1
	GO:0034116	positive regulation of heterotypic cell-cell adhesion P	1	2		-0.47	-0.47	-0.47	-0.47	-0.47	-0.47	-0.47	-0.47	-0.47	-0.47	-0.47	-0.47	-0.47	0.79	-0.47	0.77	-0.47	-0.47	-0.47	-0.47	-0.47	-0.47	-0.47	-0.47	-0.47	-0.47	-0.47	-0.47	-0.47	-0.47	-0.47	0	-0.47	-0.47	-0.47	-0.47	-0.47	-0.47	-0.47	-0.47	-0.47	-0.47	-0.47	-0.47
	GO:0034220	ion transmembrane transport P	1	3		-0.42	-0.42	-0.42	-0.42	-0.42	-0.42	-0.42	0.1	0.14	-0.42	0.13	-0.42	-0.42	-0.42	0.5	-0.42	-0.42	0.11	0.13	-0.42	-0.42	-0.42	-0.42	-0.42	-0.42	-0.42	-0.42	0.55	-0.42	-0.42	-0.42	0	-0.42	-0.42	-0.42	-0.42	-0.42	-0.42	-0.42	-0.42	0.52	0.13	-0.42	-0.42
	GO:0034750	Scrib-APC-beta-catenin complex C	1	2		-0.49	-0.49	-0.49	-0.49	-0.49	-0.49	-0.49	-0.49	-0.49	-0.49	-0.49	-0.49	-0.49	-0.49	-0.49	-0.49	-0.49	-0.49	-0.49	0.73	0.71	0.75	-0.49	-0.49	-0.49	-0.49	-0.49	-0.49	-0.49	-0.49	-0.49	0	-0.49	-0.49	-0.49	-0.49	-0.49	-0.49	-0.49	-0.49	0.64	-0.49	-0.49	-0.49
	GO:0040011	locomotion P	1	10		-0.57	-0.57	-0.09	-0.57	-0.38	-0.57	-0.42	-0.57	-0.41	-0.42	-0.42	-0.38	-0.42	-0.57	-0.57	-0.57	-0.24	-0.57	-0.41	-0.57	-0.57	-0.21	-0.34	-0.57	-0.57	-0.57	-0.57	-0.29	-0.4	-0.42	-0.57	0	-0.57	-0.27	-0.09	-0.41	-0.57	-0.57	-0.57	-0.34	-0.43	-0.41	-0.57	-0.57
	GO:0040013	negative regulation of locomotion P	1	4		-0.5	-0.5	-0.5	-0.5	-0.5	-0.5	-0.5	0.02	-0.5	-0.5	-0.5	-0.5	-0.5	0.03	-0.5	-0.5	-0.5	-0.5	0.05	-0.5	-0.5	-0.5	0.8	-0.5	-0.5	-0.5	-0.5	-0.5	-0.5	-0.5	-0.5	0	-0.5	-0.5	-0.5	-0.5	-0.5	-0.5	-0.5	0.24	-0.5	-0.5	-0.5	-0.5
	GO:0042062	long-term strengthening of neuromuscular junction P	1	2		-0.29	-1.85	-1.85	0.97	0.92	-0.25	-0.68	-1.85	0.81	-1.85	1.04	-0.56	-0.33	0.55	-0.52	-0.28	-1.85	-0.27	-0.31	-0.36	-0.27	-0.45	-0.48	-1.85	0.97	0.55	-0.62	-0.41	0.82	-0.61	-0.64	0	-0.4	-0.39	0.71	-0.34	-0.38	0.64	0.65	-0.27	-0.33	-0.5	0.4	1.06
	GO:0043679	axon terminus C	1	4		-0.51	-0.51	-0.51	-0.51	-0.51	-0.51	-0.51	0.66	0.09	-0.19	-0.24	-0.23	-0.51	-0.51	-0.22	0.15	-0.51	-0.25	-0.24	-0.51	-0.18	-0.2	-0.16	-0.51	-0.51	-0.51	-0.51	-0.51	-0.51	-0.51	-0.22	0	-0.51	0.13	-0.51	-0.51	-0.17	-0.51	-0.51	-0.2	-0.51	-0.24	-0.51	-0.17
	GO:0045807	positive regulation of endocytosis P	1	6		-0.74	-0.38	-0.74	-0.37	-0.74	-0.74	-0.43	-0.74	-0.74	-0.74	-0.74	0.16	-0.17	-0.1	-0.47	-0.39	-0.1	-0.74	-0.45	-0.45	-0.44	-0.16	-0.14	-0.09	-0.46	-0.13	-0.45	-0.74	-0.74	-0.42	-0.74	0	-0.43	-0.74	-0.46	-0.11	-0.45	-0.13	-0.43	-0.74	-0.46	-0.42	-0.47	-0.74
	GO:0048149	behavioral response to ethanol P	1	6		-0.53	-0.53	-0.53	-0.05	-0.53	-0.53	-0.13	0.27	-0.24	-0.26	-0.53	-0.53	-0.53	-0.22	-0.26	-0.53	-0.23	-0.53	-0.53	-0.53	-0.53	-0.53	-0.53	-0.24	-0.53	-0.2	-0.53	-0.53	-0.53	-0.53	-0.53	0	-0.53	-0.53	-0.53	-0.53	-0.53	-0.15	-0.53	-0.53	-0.53	-0.53	-0.53	-0.53
	GO:0048169	regulation of long-term neuronal synaptic plasticity P	1	4		-0.4	-0.4	-0.4	-0.4	-0.4	-0.4	-0.4	-0.4	1.04	-0.4	-0.4	-0.4	-0.4	-0.4	-0.4	0.25	0.29	-0.4	-0.4	0.3	-0.4	-0.4	-0.4	-0.4	-0.4	-0.4	-0.4	-0.4	-0.4	0.33	-0.4	0	-0.4	-0.4	-0.4	-0.4	0.27	-0.4	-0.4	-0.4	-0.4	-0.4	-0.4	0.3
	GO:0051393	alpha-actinin binding F	1	3		-0.64	-0.64	-0.64	-0.64	0.11	-0.64	-0.64	-0.64	-0.64	-0.64	-0.64	-0.64	0.04	-0.64	-0.64	-0.64	0.85	-0.64	-0.64	0.16	0.05	-0.64	-0.64	-0.64	-0.64	0.06	0.16	0.17	-0.64	0.32	-0.64	0	-0.64	-0.64	0.08	-0.64	-0.64	0.02	0.92	-0.64	0.75	-0.64	-0.64	-0.64
	GO:0051480	cytosolic calcium ion homeostasis P	1	2		-0.81	0.47	-0.81	-0.81	-0.81	-0.81	-0.81	-0.81	-0.81	-0.81	-0.81	-0.81	-0.81	-0.81	-0.81	-0.81	-0.81	-0.81	-0.81	-0.81	-0.81	-0.81	-0.81	0.36	-0.81	0.3	-0.81	-0.81	-0.81	0.32	-0.81	0	-0.81	-0.81	0.19	-0.81	-0.81	-0.81	-0.81	-0.81	-0.81	0.34	-0.81	-0.81
	GO:0051924	regulation of calcium ion transport P	1	3		-0.65	-0.65	-0.65	-0.65	0.11	-0.65	-0.65	-0.65	-0.65	-0.65	-0.65	-0.65	-0.65	-0.65	-0.65	-0.65	0.14	-0.65	-0.65	0.15	-0.65	-0.65	0.17	-0.65	-0.65	-0.65	0.15	1.4	-0.65	0.31	-0.65	0	-0.65	-0.65	0.07	-0.65	-0.65	-0.65	0.18	-0.65	0.09	-0.65	-0.65	-0.65
	GO:0061343	cell adhesion involved in heart morphogenesis P	1	4		-0.66	-0.66	-0.66	-0.66	-0.14	-0.66	-0.66	-0.14	-0.66	-0.13	-0.66	-0.66	-0.66	-0.13	-0.66	-0.66	-0.66	-0.66	-0.11	-0.66	-0.66	-0.66	-0.1	-0.66	-0.66	-0.11	-0.66	-0.05	-0.66	-0.66	-0.66	0	-0.66	-0.66	-0.17	-0.66	-0.66	-0.66	-0.66	-0.66	-0.66	-0.66	-0.15	-0.66
	GO:0072659	protein localization in plasma membrane P	1	7		-0.53	-0.53	-0.53	-0.53	-0.17	-0.53	-0.53	-0.53	-0.21	-0.53	-0.53	-0.53	-0.53	-0.17	-0.53	-0.17	-0.15	-0.53	-0.53	-0.18	-0.18	-0.17	-0.53	-0.53	-0.53	-0.53	-0.53	-0.53	-0.53	-0.53	-0.53	0	-0.53	-0.53	-0.19	-0.53	-0.15	-0.53	-0.53	-0.53	-0.21	-0.53	-0.53	-0.53
	GO:0098794		1	4		-0.49	-0.49	-0.49	-0.49	-0.49	-0.49	-0.49	-0.49	-0.49	-0.49	-0.04	0.42	-0.49	-0.49	-0.04	-0.49	-0.49	-0.49	-0.49	-0.49	0.1	-0.49	-0.49	-0.49	-0.49	-0.02	-0.49	-0.49	-0.49	-0.01	-0.01	0	-0.49	-0.49	-0.49	-0.49	-0.49	0.02	-0.49	0.02	-0.49	0.07	-0.49	-0.49
	GO:0099590		1	2		-0.56	-0.56	-0.56	-0.56	-0.56	-0.56	-0.56	-0.56	-0.56	-0.56	0.34	1.27	-0.56	-0.56	0.35	-0.56	-0.56	-0.56	-0.56	-0.56	-0.56	-0.56	-0.56	-0.56	-0.56	0.38	-0.56	-0.56	-0.56	0.4	0.4	0	-0.56	-0.56	-0.56	-0.56	-0.56	-0.56	-0.56	0.46	-0.56	-0.56	-0.56	-0.56
	GO:1903861		1	4		-0.49	-0.49	-0.49	-0.49	-0.49	-0.49	-0.49	-0.49	0.2	-0.49	-0.49	0.2	-0.49	-0.49	-0.49	0.09	-0.49	-0.49	0.12	-0.49	-0.49	-0.49	0.2	0.92	-0.49	-0.49	-0.49	-0.49	-0.49	-0.49	-0.49	0	-0.49	1.08	-0.49	-0.49	-0.49	-0.49	-0.49	-0.49	-0.49	-0.49	0.12	-0.49
Muscle	GO:0005859	muscle myosin complex C	10	2		-1.42	-1.42	-1.42	-1.42	0.57	0.59	-1.42	0.65	0.8	-1.42	1.19	-1.42	0.28	1.09	-1.42	0.65	0.66	-1.42	-1.42	0.69	-1.42	-1.42	-1.42	-1.42	0.74	-1.42	0.7	0.92	-1.42	0.71	-1.42	0	-1.42	0.96	0.16	-1.42	0.92	-1.42	-1.42	-1.42	0.2	-1.42	-1.42	-1.42
	GO:0005862	muscle thin filament tropomyosin C	10	2		-1.47	-1.47	-1.47	-1.47	-1.47	-1.47	-1.47	-1.47	-1.47	-1.47	-1.47	-1.47	-1.47	-1.47	-1.47	-1.47	0.67	0.74	-1.47	-1.47	-1.47	-1.47	-1.47	-1.47	-1.47	-1.47	-1.47	-1.47	-1.47	-1.47	-1.47	0	-1.47	-1.47	-1.47	-1.47	-1.47	-1.47	-1.47	-1.47	-1.47	-1.47	-1.47	-1.47
	GO:0005863	striated muscle myosin thick filament C	10	3		-1.33	-1.33	-1.33	-1.33	-0.01	0	0.06	1.43	0.15	-1.33	0.41	-1.33	-1.33	1.75	-1.33	1.44	0.05	-1.33	-1.33	0.07	0.07	-1.33	-1.33	-1.33	0.1	-1.33	0.08	0.23	-1.33	0.09	-1.33	0	-1.33	1.71	-1.33	0.14	1.8	-0.01	0.14	0.19	-1.33	0.14	-0.01	0.18
	GO:0006936	muscle contraction P	10	7		-1.02	-1.02	-1.02	-1.02	-0.45	-0.45	-1.02	-0.43	-0.39	-1.02	-0.27	-1.02	-0.53	-0.3	-1.02	-0.43	0.18	-0.39	-1.02	-0.42	-1.02	-1.02	-1.02	-1.02	-0.4	-1.02	-0.41	-0.35	-1.02	-0.41	-1.02	0	-1.02	-0.34	0.07	-1.02	-0.35	-1.02	-1.02	-1.02	-0.56	-1.02	-1.02	-1.02
	GO:0006941	striated muscle contraction P	10	4		-1.13	-1.13	-1.13	-1.13	-0.14	-0.13	-1.13	-0.1	0.68	-1.13	0.17	-1.13	-0.28	0.12	-1.13	-0.1	-0.09	-1.13	-1.13	0.58	-1.13	-1.13	-1.13	-1.13	-0.05	-1.13	-0.07	0.04	-1.13	-0.07	-1.13	0	-1.13	0.8	-0.35	-1.13	0.04	-1.13	-1.13	-1.13	-0.32	-1.13	-0.52	-0.42
	GO:0008307	structural constituent of muscle F	10	8		-1	-1	-1	-1	-0.26	-0.5	-1	-0.49	-0.45	-1	-0.35	-1	-0.58	-0.37	-1	-0.48	0.05	-0.45	-1	-0.47	-1	-1	-0.73	-0.73	-0.46	-1	-0.47	-0.42	-1	-0.47	-1	0	-1	-0.41	-0.04	-1	0	-1	-1	-1	-0.6	-1	-1	-0.56
	GO:0048739	cardiac muscle fiber development P	10	2		-1.42	-1.42	-1.42	-1.42	0.57	0.59	-1.42	0.65	0.8	-1.42	1.19	-1.42	0.28	1.09	-1.42	0.65	0.66	-1.42	-1.42	0.69	-1.42	-1.42	-1.42	-1.42	0.74	-1.42	0.7	0.92	-1.42	0.71	-1.42	0	-1.42	0.96	0.16	-1.42	0.92	-1.42	-1.42	-1.42	0.2	-1.42	-1.42	-1.42
	GO:0003300	cardiac muscle hypertrophy P	9	2		-0.82	-0.82	-0.82	-0.82	-0.82	-0.82	-0.82	-0.82	-0.82	-0.82	-0.82	-0.82	0.88	-0.82	-0.82	-0.82	-0.82	-0.82	-0.82	-0.82	-0.82	-0.82	-0.82	-0.82	-0.82	-0.82	-0.82	-0.82	-0.82	-0.82	-0.82	0	-0.82	-0.82	0.76	-0.82	-0.82	-0.82	-0.82	-0.82	0.8	-0.82	-0.82	-0.82
	GO:0007522	visceral muscle development P	9	2		-1.13	-1.13	-1.13	-1.13	0.86	0.88	-1.13	0.94	1.09	-1.13	1.49	-1.13	-1.13	1.38	-1.13	0.94	0.95	-1.13	-1.13	0.98	-1.13	-1.13	-1.13	-1.13	1.03	-1.13	0.99	1.22	-1.13	1	-1.13	0	-1.13	1.25	-1.13	-1.13	1.21	-1.13	-1.13	-1.13	-1.13	-1.13	-1.13	-1.13
	GO:0030017	sarcomere C	9	9		-0.83	-0.83	-0.83	-0.83	-0.44	-0.83	-0.83	-0.83	-0.55	-0.83	-0.83	-0.55	-0.49	-0.34	-0.83	-0.83	-0.83	-0.18	-0.6	-0.36	-0.55	-0.83	-0.61	-0.61	-0.83	-0.63	-0.83	-0.83	-0.83	-0.83	-0.83	0	-0.83	-0.21	-0.33	-0.83	-0.83	-0.83	-0.83	-0.83	-0.5	-0.83	-0.32	-0.54
	GO:0030018	Z disc C	9	19		-0.74	-0.62	-0.74	-0.74	-0.06	-0.15	-0.3	0.09	-0.39	-0.45	-0.21	-0.55	-0.47	-0.5	-0.53	-0.32	-0.14	-0.64	-0.64	-0.05	-0.76	-0.43	-0.52	-0.41	-0.44	-0.54	-0.34	-0.43	-0.5	-0.15	-0.62	0	-0.62	-0.26	-0.08	-0.61	-0.25	-0.45	-0.53	-0.75	-0.4	-0.85	-0.23	-0.22
	GO:0051015	actin filament binding F	9	11		-0.92	-0.72	-0.92	-0.92	-0.58	-0.58	-0.72	-0.57	-0.37	-0.76	-0.33	-0.57	-0.63	-0.5	-0.92	-0.41	0.31	-0.55	-0.57	-0.57	-0.38	-0.57	-0.74	-0.75	-0.56	-0.92	-0.56	-0.53	-0.92	-0.22	-0.75	0	-0.74	-0.52	-0.19	-0.75	-0.34	-0.92	-0.75	-0.92	-0.48	-0.92	-0.75	-0.72
	GO:0060048	cardiac muscle contraction P	9	6		-0.83	-0.83	-0.51	-0.83	-0.26	-0.26	-0.55	-0.24	0.11	-0.55	0.19	-0.83	-0.35	-0.12	-0.83	-0.24	-0.24	-0.83	-0.83	-0.23	-0.83	-0.54	-0.48	-0.83	-0.22	-0.83	-0.23	-0.16	-0.83	-0.23	-0.83	0	-0.83	-0.15	-0.38	-0.83	-0.17	-0.83	-0.83	-0.83	-0.37	-0.53	-0.83	-0.83
	GO:0070296	sarcoplasmic reticulum calcium ion transport P	9	2		-0.77	-0.77	-0.77	-0.77	0.95	-0.77	-0.77	-0.77	-0.77	-0.77	-0.77	-0.77	-0.77	-0.77	0.97	-0.77	-0.77	-0.77	-0.77	-0.77	-0.77	-0.77	-0.77	-0.77	-0.77	-0.77	-0.77	-0.77	-0.77	-0.77	-0.77	0	-0.77	-0.77	-0.77	-0.77	-0.77	-0.77	-0.77	-0.77	-0.77	-0.77	-0.77	-0.77
	GO:0010882	regulation of cardiac muscle contraction by calcium ion signaling P	7	4		-0.62	-0.62	-0.62	-0.62	0.24	-0.62	-0.62	-0.62	-0.62	-0.62	-0.62	-0.62	-0.62	-0.62	0.25	-0.62	-0.62	-0.62	-0.62	-0.62	-0.62	-0.62	-0.62	-0.62	-0.62	-0.62	-0.62	-0.62	-0.62	-0.62	-0.62	0	-0.62	-0.62	-0.62	-0.62	-0.62	-0.62	-0.62	-0.62	-0.62	-0.62	-0.62	-0.62
	GO:0031674	I band C	7	4		-0.82	-0.82	-0.82	-0.1	-0.18	-0.82	-0.82	-0.82	-0.17	-0.82	-0.12	-0.82	0.03	-0.21	-0.82	-0.82	-0.82	-0.82	-0.82	-0.82	-0.82	-0.82	-0.82	-0.82	-0.13	-0.21	-0.2	-0.82	-0.19	-0.2	-0.82	0	-0.82	-0.82	0.52	-0.82	-0.82	-0.24	-0.18	-0.82	-0.01	-0.82	-0.25	-0.16
	GO:0002027	regulation of heart rate P	6	3		-1.03	-1.03	-1.03	-1.03	0.3	0.31	-1.03	0.35	0.45	-1.03	0.72	-1.03	-1.03	0.65	-1.03	0.35	0.36	-1.03	-1.03	0.38	-1.03	-1.03	-0.21	-1.03	0.41	-1.03	0.39	0.54	-1.03	0.39	-1.03	0	-1.03	0.56	-1.03	-1.03	0.53	-1.03	-1.03	-1.03	-1.03	-1.03	-1.03	-1.03
	GO:0005604	basement membrane C	6	6		-0.57	-0.57	-0.57	-0.57	-0.57	-0.57	-0.57	-0.57	-0.57	-0.57	-0.57	-0.57	-0.23	-0.57	-0.57	-0.57	-0.23	-0.57	-0.57	-0.57	-0.23	-0.57	-0.57	-0.57	-0.57	0.31	-0.57	-0.57	-0.57	-0.06	-0.57	0	-0.57	-0.57	-0.07	-0.57	-0.57	-0.24	-0.21	-0.57	-0.25	-0.05	-0.57	-0.57
	GO:0015629	actin cytoskeleton C	6	13		-0.75	-0.41	-0.75	-0.75	-0.46	-0.59	-0.26	-0.6	-0.4	-0.61	-0.62	-0.45	-0.75	-0.75	-0.56	-0.61	-0.24	-0.43	-0.3	-0.4	-0.43	-0.61	-0.21	-0.28	-0.75	-0.75	-0.57	-0.52	-0.75	-0.45	-0.61	0	-0.59	-0.53	-0.48	-0.6	-0.35	-0.56	-0.6	-0.75	-0.6	-0.75	-0.43	-0.13
	GO:0051481	reduction of cytosolic calcium ion concentration P	6	3		-0.73	-0.09	-0.16	-0.73	-0.73	-0.73	-0.23	-0.73	-0.19	-0.24	-0.24	-0.73	-0.73	-0.73	-0.73	-0.73	-0.73	-0.73	-0.73	-0.73	-0.73	-0.21	-0.11	-0.15	-0.73	-0.18	-0.73	-0.73	-0.73	-0.17	-0.73	0	-0.73	-0.73	-0.23	-0.73	-0.73	-0.73	-0.73	-0.73	-0.73	0.38	-0.73	-0.73
	GO:0071313	cellular response to caffeine P	6	2		-0.63	-0.63	-0.63	-0.63	-0.63	-0.63	-0.63	-0.63	-0.63	-0.63	-0.63	-0.63	-0.63	-0.63	-0.63	-0.63	-0.63	-0.63	-0.63	-0.63	-0.63	-0.63	0.59	-0.63	-0.63	-0.63	-0.63	-0.63	-0.63	-0.63	-0.63	0	-0.63	-0.63	-0.63	-0.63	-0.63	-0.63	-0.63	-0.63	-0.63	-0.63	-0.63	-0.63
	GO:0003401	axis elongation P	5	2		-0.47	-0.47	-0.47	-0.47	-0.47	-0.47	-0.47	-0.47	-0.47	-0.47	-0.47	-0.47	-0.47	-0.47	2.19	-0.47	-0.47	-0.47	-0.47	-0.47	1.01	-0.47	-0.47	-0.47	-0.47	-0.47	-0.47	-0.47	-0.47	-0.47	-0.47	0	1.2	-0.47	-0.47	-0.47	-0.47	-0.47	-0.47	-0.47	-0.47	-0.47	0.92	-0.47
	GO:0006874	cellular calcium ion homeostasis P	5	9		-0.66	-0.38	-0.66	-0.66	-0.28	-0.66	-0.66	-0.66	-0.35	-0.43	-0.44	-0.66	-0.43	-0.66	-0.27	-0.37	-0.19	-0.66	-0.66	-0.66	-0.43	-0.39	-0.39	-0.4	-0.66	0.06	-0.66	-0.66	-0.39	0.15	-0.66	0	-0.66	-0.66	-0.23	-0.66	-0.36	-0.44	-0.17	-0.66	-0.44	-0.4	-0.44	-0.34
	GO:0016529	sarcoplasmic reticulum C	5	6		-0.74	-0.74	-0.74	-0.74	0.25	-0.74	-0.74	-0.74	-0.74	-0.4	-0.4	-0.74	-0.74	-0.74	-0.16	-0.74	-0.39	0	-0.74	-0.74	-0.74	-0.34	-0.74	-0.74	-0.74	-0.39	-0.74	-0.74	-0.34	-0.38	-0.74	0	-0.74	-0.74	0.72	-0.74	-0.74	-0.74	-0.37	-0.74	-0.74	-0.74	-0.41	-0.74
	GO:0019135	deoxyhypusine monooxygenase activity F	5	2		-0.75	-0.75	-0.75	-0.75	-0.75	-0.75	-0.75	-0.75	-0.75	-0.75	-0.75	-0.75	0.31	-0.75	0.42	0.34	-0.75	-0.75	-0.75	0.34	-0.75	-0.75	-0.75	-0.75	-0.75	-0.75	0.35	-0.75	0.37	-0.75	1.58	0	-0.75	1.51	0.25	-0.75	-0.75	-0.75	-0.75	-0.75	-0.75	-0.75	0.28	0.53
	GO:0030239	myofibril assembly P	5	7		-0.88	-0.88	-0.88	-0.57	0.25	-0.3	-0.61	0.44	0.04	-0.88	0.12	-0.88	-0.39	-0.16	-0.88	-0.29	-0.28	-0.61	-0.88	0.17	-0.88	-0.88	-0.28	-0.29	0.01	-0.59	-0.27	-0.21	-0.88	0.3	-0.88	0	-0.58	-0.2	-0.43	-0.88	-0.21	-0.63	-0.88	-0.88	-0.41	-0.88	-0.63	-0.88
	GO:0005865	striated muscle thin filament C	4	3		-1.02	-1.02	0.31	-1.02	-1.02	-1.02	-1.02	-1.02	-1.02	-1.02	-1.02	-1.02	0.11	-1.02	-1.02	-1.02	0.41	-1.02	-1.02	-1.02	-1.02	-1.02	-1.02	-1.02	-1.02	-1.02	-1.02	-1.02	-1.02	-1.02	-1.02	0	-1.02	-1.02	0.03	-1.02	-1.02	-1.02	-1.02	-1.02	0.06	-1.02	-1.02	-1.02
	GO:0006096	glycolysis P	4	7		-0.87	-0.86	-0.87	-0.53	-0.59	0	-0.51	-0.01	-0.44	-0.56	-0.31	-0.61	-0.55	-0.87	0.08	-0.23	0.33	-0.27	-0.19	0.14	-1.19	-0.57	-0.57	-0.54	-0.59	-0.28	-0.32	-0.59	-0.49	-0.9	-0.23	0	-0.19	-0.1	-0.6	-0.49	-0.25	-0.02	-0.55	-0.88	-0.34	-1.19	0.61	0.2
	GO:0007520	myoblast fusion P	4	7		-0.65	-0.64	-0.65	-0.63	-0.09	-0.04	-0.29	-0.06	-0.62	-0.34	-0.09	-0.38	-0.32	-0.65	-0.27	-0.27	0	-0.35	-0.25	-0.32	-0.97	-0.35	0.14	-0.01	-0.66	-0.34	-0.68	0.08	-0.26	-0.68	-0.29	0	-0.28	-0.3	-0.62	-0.27	-0.31	-0.08	-0.33	-0.66	-0.38	-0.97	-0.04	0.02
	GO:0030241	skeletal muscle myosin thick filament assembly P	4	3		-1.27	-1.27	-1.27	-0.54	0.71	0.07	-0.66	0.11	0.87	-1.27	1.06	-1.27	-0.14	0.4	-1.27	0.11	0.12	-0.65	-1.27	0.14	-1.27	-1.27	-0.62	-0.62	0.81	-0.59	0.14	0.29	-1.27	0.78	-1.27	0	-0.57	0.31	-0.22	-1.27	0.29	-0.69	-1.27	-1.27	-0.19	-1.27	-0.69	-1.27
	GO:0031430	M band C	4	9		-0.88	-0.87	-0.87	-0.55	-0.15	-0.4	-0.59	-0.19	-0.25	-0.63	-0.13	-0.67	-0.01	-0.61	-0.58	-0.58	-0.14	-0.64	-0.88	-0.33	-0.89	-0.64	-0.62	-0.38	-0.58	-0.13	-0.63	-0.66	-0.3	-0.39	-0.6	0	-0.59	-0.27	-0.26	-0.58	-0.61	0.04	-0.1	-0.88	-0.09	-1.12	0.13	0.25
	GO:0061615		4	2		-0.93	-0.93	-0.93	-0.93	-0.93	-0.93	-0.93	-0.93	0.46	-0.93	-0.93	-0.93	-0.93	-0.93	-0.93	-0.93	-0.93	-0.93	0.46	0.39	-0.93	-0.93	-0.93	-0.93	-0.93	-0.93	-0.93	-0.93	-0.93	-0.93	-0.93	0	-0.93	0.56	-0.93	-0.93	-0.93	-0.93	-0.93	-0.93	-0.93	-0.93	0.3	0.49
	GO:0061621		4	2		-0.76	-0.76	-0.76	-0.76	-0.76	-0.76	-0.76	-0.76	-0.76	-0.76	-0.76	-0.76	-0.76	-0.76	0.32	0.19	0.19	-0.76	1.64	-0.76	-0.76	-0.76	-0.76	-0.76	-0.76	-0.76	0.31	-0.76	-0.76	-0.76	-0.76	0	-0.76	-0.76	0.11	-0.76	-0.76	-0.76	-0.76	-0.76	-0.76	-0.76	0.14	-0.76
	GO:0070061	fructose binding F	4	2		-0.93	-0.93	-0.93	-0.93	-0.93	-0.93	-0.93	-0.93	0.46	-0.93	-0.93	-0.93	-0.93	-0.93	-0.93	-0.93	-0.93	-0.93	0.46	0.39	-0.93	-0.93	-0.93	-0.93	-0.93	-0.93	-0.93	-0.93	-0.93	-0.93	-0.93	0	-0.93	0.56	-0.93	-0.93	-0.93	-0.93	-0.93	-0.93	-0.93	-0.93	0.3	0.49
	GO:0003779	actin binding F	3	12		-0.81	-0.81	-0.81	-0.42	-0.17	-0.81	-0.64	-0.81	-0.47	-0.68	-0.3	-0.31	-0.67	-0.65	-0.3	-0.32	-0.22	-0.51	-0.32	-0.64	0.11	-0.36	-0.35	-0.45	-0.44	-0.18	-0.43	-0.4	-0.45	-0.16	-0.48	0	-0.47	-0.27	-0.23	-0.48	-0.66	-0.35	-0.16	-0.81	-0.49	-0.61	-0.36	-0.45
	GO:0030016	myofibril C	3	5		-0.68	-0.66	-0.68	-0.66	0.5	0.12	-0.65	0.13	-0.24	-0.74	0.34	-0.69	0	-0.12	-0.7	0.17	0.16	-0.73	-1.13	0.16	-1.13	-1.13	-0.23	-0.27	-0.26	-0.67	0.12	0.22	-0.67	0.13	-0.68	0	-0.68	0.24	-0.5	-0.63	0.21	-0.71	-0.71	-0.7	-0.11	-1.13	-0.66	-0.66
	GO:0043931	ossification involved in bone maturation P	3	2		-0.65	-0.65	-0.65	0.44	0.32	-0.65	0.26	-0.65	0.33	-0.65	0.23	-0.65	-0.65	-0.65	-0.65	-0.65	-0.65	0.28	-0.65	-0.65	-0.65	-0.65	0.33	0.32	0.3	0.36	-0.65	-0.65	-0.65	0.29	-0.65	0	0.39	-0.65	-0.65	-0.65	-0.65	0.22	-0.65	-0.65	-0.65	-0.65	0.21	-0.65
	GO:0071709	membrane assembly P	3	2		-0.83	-0.83	-0.83	0.6	1.68	-0.83	-0.83	-0.83	0.46	-0.83	0.57	-0.83	-0.83	0.39	-0.83	-0.83	-0.83	-0.83	-0.83	-0.83	-0.83	-0.83	-0.83	-0.83	0.54	0.38	0.4	-0.83	0.43	0.4	-0.83	0	-0.83	-0.83	1.45	-0.83	-0.83	0.31	0.44	-0.83	-0.83	-0.83	0.31	0.48
	GO:0071711	basement membrane organization P	3	3		-0.73	-0.73	-0.73	-0.73	-0.73	-0.73	-0.73	-0.73	-0.73	-0.73	-0.73	-0.73	-0.04	-0.73	-0.73	-0.73	-0.03	-0.73	-0.73	-0.73	-0.03	-0.73	-0.73	-0.73	-0.73	-0.02	-0.73	-0.73	-0.73	0.3	-0.73	0	-0.73	-0.73	0.29	-0.73	-0.73	-0.07	0.01	-0.73	-0.07	0.33	-0.73	-0.73
	GO:1900042	positive regulation of interleukin-2 secretion P	3	2		-0.94	0.22	-0.94	0.49	0.33	-0.94	-0.94	-0.94	1.41	-0.94	0.46	0.06	-0.94	0.28	-0.94	-0.94	-0.94	-0.94	0.11	-0.94	-0.94	-0.94	0.12	-0.94	0.43	0.28	0.29	-0.94	0.32	0.3	-0.94	0	-0.94	-0.94	0.16	-0.94	-0.94	0.2	0.33	-0.94	0.09	-0.94	0.2	0.37
	GO:0003810	protein-glutamine gamma-glutamyltransferase activity F	2	2		-1.38	-1.38	-1.38	-0.1	-0.51	0.54	-1.38	-0.31	0.84	-0.32	-0.51	-1.38	-0.49	-1.38	0.81	-1.38	-1.38	-0.07	-0.24	-0.11	-0.19	-1.38	-1.38	-1.38	-0.44	-0.08	-1.38	-1.38	-1.38	-0.45	0.67	0	-1.38	-0.25	-1.38	-1.38	0.66	0.77	-0.24	-1.38	-0.01	-1.38	-1.38	-0.21
	GO:0004656	procollagen-proline 4-dioxygenase activity F	2	2		-1.07	-1.07	-1.07	0.22	-1.07	-0.02	-1.07	0.01	0.09	-0.01	-1.07	-1.07	-1.07	0.36	0.24	-1.07	0.35	0.25	0.07	0.2	1.54	-1.07	-1.07	-1.07	-1.07	0.24	-1.07	-1.07	-1.07	-1.07	0.05	0	-1.07	0.07	-1.07	-1.07	0.04	0.13	0.07	-1.07	0.3	-1.07	-1.07	0.11
	GO:0005615	extracellular space C	2	17		-0.93	-0.53	-0.74	-0.69	-0.55	-0.29	-0.38	-0.24	-0.46	-0.47	-0.33	-0.21	-0.56	-0.39	-0.01	-0.41	-0.31	-0.26	-0.33	-0.09	-0.53	-0.44	-0.68	-0.55	-0.58	-0.08	-0.76	-0.54	-0.87	-0.27	-0.41	0	-1.04	-0.28	-0.54	-0.52	-0.28	-0.01	-0.58	-0.43	-0.11	-0.7	-0.26	-0.3
	GO:0009041	uridylate kinase activity F	2	2		-0.71	-0.71	-0.71	-0.71	-0.71	-0.71	-0.71	-0.71	0.79	-0.71	-0.71	0.69	-0.71	-0.71	-0.71	-0.71	-0.71	-0.71	-0.71	-0.71	0.69	-0.71	-0.71	-0.71	-0.71	-0.71	-0.71	-0.71	-0.71	-0.71	-0.71	0	-0.71	0.89	-0.71	0.78	-0.71	-0.71	-0.71	-0.71	-0.71	-0.71	0.61	-0.71
	GO:0014704	intercalated disc C	2	5		-0.68	-0.68	-0.3	-0.68	0.31	-0.68	-0.34	-0.68	-0.32	-0.35	-0.35	-0.68	-0.33	-0.68	-0.09	-0.68	-0.33	-0.68	-0.68	-0.68	-0.33	-0.33	-0.27	-0.68	-0.68	-0.32	-0.68	-0.68	-0.68	-0.68	-0.68	0	-0.68	-0.68	-0.28	-0.68	-0.68	-0.35	-0.31	-0.68	-0.35	-0.32	-0.68	-0.68
	GO:0016222	procollagen-proline 4-dioxygenase complex C	2	2		-1.07	-1.07	-1.07	0.22	-1.07	-0.02	-1.07	0.01	0.09	-0.01	-1.07	-1.07	-1.07	0.36	0.24	-1.07	0.35	0.25	0.07	0.2	1.54	-1.07	-1.07	-1.07	-1.07	0.24	-1.07	-1.07	-1.07	-1.07	0.05	0	-1.07	0.07	-1.07	-1.07	0.04	0.13	0.07	-1.07	0.3	-1.07	-1.07	0.11
	GO:0018401	peptidyl-proline hydroxylation to 4-hydroxy-L-proline P	2	2		-1.07	-1.07	-1.07	0.22	-1.07	-0.02	-1.07	0.01	0.09	-0.01	-1.07	-1.07	-1.07	0.36	0.24	-1.07	0.35	0.25	0.07	0.2	1.54	-1.07	-1.07	-1.07	-1.07	0.24	-1.07	-1.07	-1.07	-1.07	0.05	0	-1.07	0.07	-1.07	-1.07	0.04	0.13	0.07	-1.07	0.3	-1.07	-1.07	0.11
	GO:0021943	formation of radial glial scaffolds P	2	2		-0.66	-0.66	-0.66	-0.66	-0.66	-0.66	-0.66	-0.66	-0.66	-0.66	-0.66	-0.66	0.37	-0.66	-0.66	-0.66	0.39	-0.66	-0.66	-0.66	0.39	-0.66	-0.66	-0.66	-0.66	0.4	-0.66	-0.66	-0.66	-0.66	-0.66	0	-0.66	-0.66	-0.66	-0.66	-0.66	0.33	0.44	-0.66	0.32	-0.66	-0.66	-0.66
	GO:0030036	actin cytoskeleton organization P	2	10		-0.69	-0.51	-0.69	-0.52	-0.37	-0.69	-0.55	-0.54	-0.18	-0.55	-0.41	-0.38	-0.3	-0.69	-0.31	-0.4	0.07	-0.55	-0.37	-0.54	-0.01	-0.38	0.07	-0.38	-0.35	-0.35	-0.35	-0.26	-0.54	-0.23	-0.54	0	-0.36	-0.35	-0.41	-0.54	-0.26	-0.21	-0.54	-0.69	-0.53	-0.52	-0.4	-0.42
	GO:0030835	negative regulation of actin filament depolymerization P	2	3		-0.92	-0.92	-0.92	-0.92	-0.92	-0.92	-0.14	-0.92	-0.92	-0.92	-0.92	-0.92	-0.92	-0.92	-0.02	-0.92	2.21	-0.92	-0.92	-0.92	-0.09	-0.92	-0.92	-0.92	-0.92	-0.92	-0.92	-0.92	-0.92	-0.92	-0.92	0	-0.92	-0.92	-0.27	-0.92	-0.92	-0.05	-0.92	-0.92	-0.92	-0.92	-0.92	-0.14
	GO:0031545	peptidyl-proline 4-dioxygenase activity F	2	2		-1.07	-1.07	-1.07	0.22	-1.07	-0.02	-1.07	0.01	0.09	-0.01	-1.07	-1.07	-1.07	0.36	0.24	-1.07	0.35	0.25	0.07	0.2	1.54	-1.07	-1.07	-1.07	-1.07	0.24	-1.07	-1.07	-1.07	-1.07	0.05	0	-1.07	0.07	-1.07	-1.07	0.04	0.13	0.07	-1.07	0.3	-1.07	-1.07	0.11
	GO:0043412	macromolecule modification P	2	2		-1.07	-1.07	-1.07	0.22	-1.07	-0.02	-1.07	0.01	0.09	-0.01	-1.07	-1.07	-1.07	0.36	0.24	-1.07	0.35	0.25	0.07	0.2	1.54	-1.07	-1.07	-1.07	-1.07	0.24	-1.07	-1.07	-1.07	-1.07	0.05	0	-1.07	0.07	-1.07	-1.07	0.04	0.13	0.07	-1.07	0.3	-1.07	-1.07	0.11
	GO:0045214	sarcomere organization P	2	7		-0.86	-0.86	-0.86	-0.86	0.11	-0.11	-0.58	-0.09	-0.31	-0.63	-0.21	-0.59	-0.18	-0.24	-0.3	-0.09	0.5	-0.86	-0.86	-0.34	-0.36	-0.62	-0.59	-0.59	-0.05	-0.6	-0.09	-0.28	-0.86	-0.09	-0.86	0	-0.86	-0.27	-0.25	-0.86	0.14	-0.03	-0.59	-0.86	0.03	-0.86	-0.62	-0.42
	GO:0051024	positive regulation of immunoglobulin secretion P	2	2		-1.73	-1.73	-1.73	-1.73	-0.47	-0.16	-0.08	-0.16	-1.73	-1.73	-0.33	-0.41	-0.43	-0.27	0.89	-0.78	0.54	-0.39	0.79	-1.73	-0.2	-1.73	-1.73	-1.73	-1.73	-0.4	0.8	-1.73	-0.35	-0.25	-1.73	0	-0.03	-0.35	0.6	-1.73	-1.73	-0.14	-0.04	-0.29	0.08	-1.73	0.62	-0.17
	GO:0080058	protein deglutathionylation P	2	2		-1.38	-1.38	-1.38	-0.1	-0.51	0.54	-1.38	-0.31	0.84	-0.32	-0.51	-1.38	-0.49	-1.38	0.81	-1.38	-1.38	-0.07	-0.24	-0.11	-0.19	-1.38	-1.38	-1.38	-0.44	-0.08	-1.38	-1.38	-1.38	-0.45	0.67	0	-1.38	-0.25	-1.38	-1.38	0.66	0.77	-0.24	-1.38	-0.01	-1.38	-1.38	-0.21
	GO:0001725	stress fiber C	1	7		-1.69	-0.85	-1.69	-0.84	-0.36	-0.31	-0.44	-0.06	0.16	-0.4	0.13	-0.49	-0.91	-0.14	-0.56	-0.02	0.54	-0.04	-0.33	-0.32	0.3	-0.32	-0.74	-0.32	-0.33	-0.8	-1.16	-0.16	-1.69	0.09	-0.7	0	-1	-0.2	-0.31	-0.6	-0.01	-0.62	-0.68	-0.76	-0.87	-0.75	-0.23	-0.5
	GO:0003402	planar cell polarity pathway involved in axis elongation P	1	2		-0.47	-0.47	-0.47	-0.47	-0.47	-0.47	-0.47	-0.47	-0.47	-0.47	-0.47	-0.47	-0.47	-0.47	2.19	-0.47	-0.47	-0.47	-0.47	-0.47	1.01	-0.47	-0.47	-0.47	-0.47	-0.47	-0.47	-0.47	-0.47	-0.47	-0.47	0	1.2	-0.47	-0.47	-0.47	-0.47	-0.47	-0.47	-0.47	-0.47	-0.47	0.92	-0.47
	GO:0004714	transmembrane receptor protein tyrosine kinase activity F	1	2		-0.58	-0.58	-0.58	-0.58	-0.58	-0.58	-0.58	-0.58	0.64	-0.58	-0.58	-0.58	-0.58	-0.58	0.64	-0.58	0.56	-0.58	-0.58	-0.58	-0.58	-0.58	-0.58	-0.58	-0.58	-0.58	-0.58	-0.58	-0.58	-0.58	-0.58	0	-0.58	-0.58	-0.58	-0.58	-0.58	-0.58	-0.58	-0.58	-0.58	-0.58	-0.58	-0.58
	GO:0004852	uroporphyrinogen-III synthase activity F	1	2		-0.59	-0.59	-0.59	-0.59	-0.59	0.44	-0.59	-0.59	-0.59	0.45	-0.59	0.47	-0.59	-0.59	-0.59	-0.59	0.47	-0.59	-0.59	-0.59	-0.59	0.6	-0.59	-0.59	-0.59	-0.59	0.58	-0.59	-0.59	0.59	-0.59	0	0.72	-0.59	-0.59	0.53	-0.59	-0.59	-0.59	-0.59	0.41	-0.59	-0.59	-0.59
	GO:0005388	calcium-transporting ATPase activity F	1	2		-0.89	0.39	-0.89	-0.89	0.83	-0.89	-0.89	-0.89	-0.89	-0.89	-0.89	-0.89	-0.89	-0.89	0.86	-0.89	-0.89	-0.89	-0.89	-0.89	-0.89	-0.89	-0.89	0.28	-0.89	0.21	-0.89	-0.89	-0.89	0.23	-0.89	0	-0.89	-0.89	0.11	-0.89	-0.89	-0.89	-0.89	-0.89	-0.89	0.26	-0.89	-0.89
	GO:0006094	gluconeogenesis P	1	4		-0.71	-0.69	-0.7	-0.68	-0.72	0.27	0.44	0.29	-0.63	-0.25	0.19	0.79	-0.08	-0.11	-0.02	-0.05	0.94	0.34	-0.05	-0.06	-0.23	0.4	-0.03	0.41	-0.15	-0.06	-0.21	-0.15	-0.03	-0.2	-0.71	0	-0.09	0.5	-0.82	0.44	0.3	0.68	-0.12	-0.73	0.37	-1.27	0.82	0.55
	GO:0006165	nucleoside diphosphate phosphorylation P	1	3		-0.82	-0.82	-0.12	-0.82	-0.82	-0.82	-0.05	-0.82	0.84	-0.82	-0.13	0.79	-0.82	-0.82	-0.22	-0.09	-0.82	-0.82	-0.18	-0.82	0.73	-0.82	-0.82	-0.82	-0.82	-0.82	-0.2	-0.82	-0.82	-0.82	-0.82	0	-0.06	0.24	-0.26	0.17	-0.82	-0.24	-0.82	-0.82	-0.82	-0.82	0.64	-0.15
	GO:0006816	calcium ion transport P	1	5		-0.7	-0.19	-0.7	-0.7	-0.02	-0.7	-0.7	-0.7	-0.7	-0.7	-0.7	-0.7	-0.7	-0.7	0	-0.7	-0.7	-0.7	-0.7	-0.7	-0.7	-0.7	-0.21	-0.24	-0.7	-0.26	-0.7	-0.7	-0.7	-0.25	-0.7	0	-0.7	-0.7	-0.3	-0.7	-0.7	-0.7	-0.7	-0.7	-0.7	-0.24	-0.7	-0.7
	GO:0007512	adult heart development P	1	2		-1.42	-1.42	-1.42	-1.42	0.57	0.59	-1.42	0.65	0.8	-1.42	1.19	-1.42	0.28	1.09	-1.42	0.65	0.66	-1.42	-1.42	0.69	-1.42	-1.42	-1.42	-1.42	0.74	-1.42	0.7	0.92	-1.42	0.71	-1.42	0	-1.42	0.96	0.16	-1.42	0.92	-1.42	-1.42	-1.42	0.2	-1.42	-1.42	-1.42
	GO:0007525	somatic muscle development P	1	5		-0.64	-0.63	-0.64	-0.62	-0.25	0.21	-0.14	0.18	-0.6	-0.21	0.14	-0.28	-0.19	-0.65	-0.12	-0.12	0.27	-0.22	-0.09	-0.18	-1.09	-0.22	-0.63	-0.18	-0.65	-0.21	-0.69	-0.25	-0.11	-0.69	-0.15	0	-0.12	-0.16	-0.61	-0.11	-0.17	0.15	-0.19	-0.66	-0.26	-1.09	0.21	0.29
	GO:0014898	cardiac muscle hypertrophy in response to stress P	1	3		-1.08	-1.08	-1.08	-1.08	1.39	0.26	-1.08	0.3	0.4	-1.08	0.66	-1.08	-1.08	0.59	0.08	0.3	0.3	-1.08	-1.08	0.32	-1.08	-1.08	-1.08	-1.08	0.36	-1.08	0.33	0.48	-1.08	0.34	-1.08	0	-1.08	0.5	-0.27	-1.08	0.48	-1.08	-1.08	-1.08	-1.08	-1.08	-1.08	-1.08
	GO:0016477	cell migration P	1	11		-0.65	-0.65	-0.34	-0.48	-0.5	-0.65	-0.51	-0.65	-0.31	-0.5	-0.37	-0.11	-0.49	-0.3	-0.09	-0.17	0.05	-0.33	-0.3	-0.65	-0.34	-0.49	-0.3	-0.34	-0.31	-0.33	-0.46	-0.46	-0.65	-0.18	-0.5	0	-0.15	-0.46	-0.51	-0.49	-0.3	-0.16	-0.17	-0.48	-0.5	-0.65	-0.22	-0.65
	GO:0030035	microspike assembly P	1	2		-0.83	0.33	-0.83	-0.83	-0.83	-0.83	-0.83	-0.83	0.23	0.11	0.09	1.22	-0.83	-0.83	-0.83	0.12	0.13	-0.83	1.23	-0.83	0.13	0.16	0.23	0.19	-0.83	-0.83	-0.83	-0.83	-0.83	0.15	0.16	0	0.26	-0.83	0.04	0.18	0.3	-0.83	0.18	-0.83	0.2	-0.83	0.17	-0.83
	GO:0030506	ankyrin binding F	1	3		-0.96	-0.96	-0.96	0	-0.11	-0.96	-0.96	-0.96	-0.1	-0.96	-0.02	-0.96	0.18	-0.14	-0.96	-0.96	-0.96	-0.96	-0.96	-0.96	-0.96	-0.96	-0.14	-0.96	-0.04	-0.14	-0.14	-0.96	-0.12	-0.13	-0.96	0	-0.96	-0.96	0.83	-0.96	-0.96	-0.19	-0.11	-0.96	0.12	-0.96	-0.2	-0.08
	GO:0030863	cortical cytoskeleton C	1	4		-2.51	-0.83	-2.51	-0.09	-0.21	-0.75	-0.6	-0.79	0.12	-0.39	0.07	-0.64	-0.95	-0.05	-0.97	-0.68	-0.74	0.79	-0.29	-0.82	-0.36	-0.26	-0.61	-0.28	-0.19	-0.12	-1.9	-0.63	-1.88	-0.42	-1.03	0	-2.51	-0.72	-0.14	-0.85	-0.89	0.2	-0.36	-0.66	-0.88	-0.63	-0.21	-0.07
	GO:0040011	locomotion P	1	8		-1.31	-0.7	-0.74	-0.69	0.09	-0.3	-0.43	-0.31	0.01	-0.36	0.03	-0.63	-0.74	-0.18	-0.55	-0.26	0.1	-0.51	-0.5	-0.31	-0.33	-0.3	-0.61	-0.5	-0.32	-0.66	-0.92	-0.2	-1.31	-0.38	-0.77	0	-1.31	-0.23	-0.02	-0.7	-0.29	-0.53	-0.76	-0.63	-0.71	-0.43	-0.68	-0.66
	GO:0043034	costamere C	1	4		-0.65	-0.65	-0.65	-0.65	-0.03	-0.65	-0.65	-0.14	-0.65	-0.65	-0.65	-0.65	-0.13	-0.65	-0.65	-0.65	-0.12	-0.65	-0.65	-0.65	-0.12	-0.65	-0.65	-0.65	-0.65	-0.12	-0.65	-0.65	-0.65	-0.12	-0.65	0	-0.65	-0.65	-0.06	-0.65	-0.65	-0.15	-0.1	-0.65	-0.16	-0.65	-0.65	-0.65
	GO:0048769	sarcomerogenesis P	1	2		-0.99	-0.99	-0.99	-0.99	-0.08	0.02	0.14	0.05	-0.99	-0.06	-0.99	0.11	0.71	-0.99	-0.06	0.05	-0.04	-0.99	-0.99	-0.99	-0.04	0	-0.99	-0.99	0.09	-0.99	-0.02	-0.99	-0.99	-0.02	-0.99	0	-0.99	-0.99	1.45	-0.99	-0.99	0.06	-0.99	-0.99	1.61	-0.99	0	-0.99
	GO:0051150	regulation of smooth muscle cell differentiation P	1	2		-0.67	-0.67	-0.67	-0.67	-0.67	-0.67	0.82	-0.67	-0.67	-0.67	-0.67	-0.67	-0.67	0.41	-0.67	0.3	-0.67	-0.67	-0.67	-0.67	-0.67	-0.67	-0.67	-0.67	-0.67	-0.67	0.6	-0.67	-0.67	-0.67	-0.67	0	0.44	-0.67	-0.67	0.94	-0.67	-0.67	0.35	0.39	-0.67	-0.67	1.43	-0.67
	GO:0055010	ventricular cardiac muscle tissue morphogenesis P	1	3		-1	-1	-1	-1	0.33	0.34	-1	0.38	0.48	-1	0.74	-1	-1	1.39	-1	1.03	0.39	-1	-1	0.41	-1	-1	-1	-1	0.44	-1	0.41	0.56	-1	0.42	-1	0	-0.26	0.58	-1	-1	0.56	-1	-0.31	-0.29	-1	-1	-0.38	-1
	GO:0060463	lung lobe morphogenesis P	1	2		-0.67	-0.67	-0.67	-0.67	-0.67	-0.67	0.82	-0.67	-0.67	-0.67	-0.67	-0.67	-0.67	0.41	-0.67	0.3	-0.67	-0.67	-0.67	-0.67	-0.67	-0.67	-0.67	-0.67	-0.67	-0.67	0.6	-0.67	-0.67	-0.67	-0.67	0	0.44	-0.67	-0.67	0.94	-0.67	-0.67	0.35	0.39	-0.67	-0.67	1.43	-0.67
Early epithelial progeny	GO:0051602	response to electrical stimulus P	5	2		-1.47	-1.47	-1.47	-1.47	-0.21	0.1	0.17	0.09	-1.47	-1.47	-0.08	-0.16	-0.18	-0.02	0.07	-1.47	-0.16	-0.14	0.04	-1.47	0.05	-1.47	0.1	-1.47	-1.47	-0.15	0	-1.47	-0.1	0	-1.47	0	0.22	-0.1	-0.02	-1.47	-1.47	0.11	0.21	-0.04	0.33	-1.47	-0.03	0.08
	GO:0035188	hatching P	4	2		-1.71	-1.71	-1.71	-1.71	0.48	-0.14	-0.06	-0.14	-1.71	-1.71	-0.31	-0.39	-0.41	-0.25	-0.17	-1.71	0.67	-0.37	-0.19	-0.73	0.78	-0.71	-1.71	-1.71	-1.71	-0.38	-0.24	-1.71	-0.34	0.85	-1.71	0	-0.01	-0.33	-0.25	-1.71	-1.71	-0.13	-0.03	-0.27	1.09	-1.71	-0.26	-0.15
	GO:2000778	positive regulation of interleukin-6 secretion P	3	2		-1.46	-0.99	-3.29	-1.05	0.11	0.53	0.56	0.44	-1.11	-0.96	0.34	0.3	0.25	0.25	0.55	-0.98	0.09	0.19	0.65	-1.02	0.49	-1.08	-1.11	-1.06	-1.1	0.22	0.47	-1.3	0.36	0.29	-1.03	0	0.73	0.4	0.47	-0.91	-0.99	0.68	0.6	0.5	0.8	-1.22	0.35	0.5
	GO:0005783	endoplasmic reticulum C	2	32		-0.58	-0.65	-0.65	-0.63	-0.23	-0.15	-0.42	-0.41	-0.46	-0.51	-0.24	-0.28	-0.26	-0.51	-0.22	-0.38	-0.3	-0.21	-0.32	-0.2	-0.33	-0.33	-0.58	-0.59	-0.54	-0.55	-0.52	-0.59	-0.62	-0.44	-0.43	0	-0.51	-0.47	-0.15	-0.68	-0.59	-0.08	-0.43	-0.44	0.04	-0.65	-0.21	-0.38
	GO:0005811	lipid particle C	2	17		-0.92	-0.86	-0.94	-0.51	-0.24	-0.2	-0.24	-0.42	-0.39	-0.44	-0.21	-0.18	-0.14	-0.48	0.02	-0.14	-0.21	-0.24	0.05	-0.23	-0.38	-0.12	-0.3	-0.47	-0.23	-0.37	-0.58	-0.37	-0.62	-0.63	-0.18	0	-0.38	-0.31	-0.23	-0.53	-0.41	0.26	-0.48	-0.34	0.02	-0.66	-0.33	-0.09
	GO:0030968	endoplasmic reticulum unfolded protein response P	2	7		-1.16	-1.4	-1.05	-0.47	-0.29	-0.22	-0.08	0.29	-0.72	-0.72	-0.2	-0.49	-0.78	-0.72	-0.42	-0.67	-0.44	0.05	0.06	-0.55	0.06	-1.01	-1.07	-0.99	-1.05	-0.5	-0.67	-1.02	-0.47	-0.45	-0.3	0	-0.36	-0.23	-0.2	-1.02	-0.81	0.18	0.16	0	0.65	-0.77	-0.52	-0.11
	GO:0003746	translation elongation factor activity F	1	4		-1.03	-0.15	-0.62	-0.11	0.17	0.13	-0.24	0.4	0.16	0.06	0.03	0.13	0.1	0.1	-0.2	0.14	0.37	-0.12	0.07	0.13	-0.17	0.11	-0.6	-1.03	-0.61	0.12	-0.71	-0.61	-0.68	-0.25	0.2	0	-0.69	-0.27	-0.1	-0.24	-0.27	0.5	-0.64	-0.23	0.38	-0.31	0.03	-0.2
	GO:0005791	rough endoplasmic reticulum C	1	6		-0.44	-0.58	-1.44	-0.56	-0.66	0.46	-0.89	-0.39	-0.34	-0.31	-0.4	-0.63	-0.59	-0.92	0.19	-0.86	-0.43	0.03	-0.23	-0.32	0.23	-0.14	-0.89	-0.37	-0.38	-0.02	-0.63	-0.94	-0.05	-0.65	-0.05	0	-0.56	-0.58	-0.17	-0.84	-0.05	0.27	-0.1	-0.85	0.24	-0.67	-0.22	-0.33
	GO:0005853	eukaryotic translation elongation factor 1 complex C	1	2		-1.89	0.76	-0.67	0.86	0.66	0.71	0.47	0.41	-0.45	0.38	0.43	0.69	0.62	0.57	0.61	0.66	0.32	0.85	0.47	0.61	0.69	0.54	-0.6	-1.89	-0.63	0.49	-1.89	-0.64	-1.89	-0.53	0.75	0	-1.89	-0.56	0.02	-0.61	-0.64	0.74	-0.72	0.5	0.4	-0.72	0.31	0.59
	GO:0006414	translational elongation P	1	4		-1.03	-0.15	-0.62	-0.11	0.17	0.13	-0.24	0.4	0.16	0.06	0.03	0.13	0.1	0.1	-0.2	0.14	0.37	-0.12	0.07	0.13	-0.17	0.11	-0.6	-1.03	-0.61	0.12	-0.71	-0.61	-0.68	-0.25	0.2	0	-0.69	-0.27	-0.1	-0.24	-0.27	0.5	-0.64	-0.23	0.38	-0.31	0.03	-0.2
	GO:0006617	SRP-dependent cotranslational protein targeting to membrane, signal sequence recognition P	1	2		-0.69	-0.69	-0.69	-0.69	-0.69	-0.69	-0.69	-0.69	-0.69	-0.69	-0.69	0.42	-0.69	-0.69	0.29	-0.69	-0.69	0.43	-0.69	-0.69	-0.69	-0.69	-0.69	-0.69	-0.69	-0.69	-0.69	-0.69	-0.69	-0.69	-0.69	0	0.46	-0.69	-0.69	-0.69	-0.69	0.36	-0.69	-0.69	-0.69	-0.69	0.49	-0.69
	GO:0006986	response to unfolded protein P	1	4		-0.74	-0.51	-1.66	0.1	-0.11	0.04	-0.06	-0.09	-0.04	0.73	-0.07	0.05	0.08	-0.01	0.13	0.14	-0.02	-0.59	0.12	-0.02	0.04	0.01	-0.04	-0.02	0	0.03	0.68	-0.16	0.05	-0.61	0.6	0	0.14	0.11	0.08	0.13	0	0.17	-0.04	0.06	0.06	-0.1	-0.09	0.83
	GO:0008097	5S rRNA binding F	1	3		0.16	0.28	-0.55	-0.55	0.05	0.11	0.07	0.17	0.18	0.06	0.05	0.14	0.06	0.14	0.06	0.13	0.17	0.2	0.2	0.18	0.14	0.16	0.18	-0.55	0.1	0.08	0.15	0.09	-0.55	-0.55	0.15	0	0.22	0.24	0.08	-0.55	0.09	0.14	-0.55	-0.55	0.18	-0.55	0.14	0.25
	GO:0008363	larval chitin-based cuticle development P	1	3		-0.87	-0.87	-0.87	-0.87	0.38	-0.26	-0.87	-0.87	-0.87	-0.28	0.44	-0.87	-0.28	-0.87	0.4	1.3	-0.21	-0.23	-0.24	-0.26	-0.87	-0.87	-0.87	-0.87	-0.25	-0.26	-0.87	-0.87	-0.87	-0.25	-0.87	0	-0.87	-0.87	-0.2	-0.87	-0.87	-0.2	-0.87	-0.21	0.35	-0.87	-0.87	-0.22
	GO:0010970	microtubule-based transport P	1	2		0.86	-0.61	-0.61	-0.61	-0.61	1.64	-0.61	-0.61	-0.61	-0.61	-0.61	-0.61	-0.61	-0.61	-0.61	-0.61	-0.61	-0.61	0.48	-0.61	-0.61	-0.61	-0.61	0.49	-0.61	-0.61	0.71	-0.61	-0.61	-0.61	-0.61	0	-0.61	-0.61	-0.61	-0.61	-0.61	-0.61	-0.61	-0.61	-0.61	0.48	-0.61	-0.61
	GO:0012505	endomembrane system C	1	16		-0.64	-0.73	-0.77	-0.76	-0.46	-0.33	-0.54	-0.51	-0.21	-0.47	-0.25	-0.5	-0.35	-0.57	-0.32	-0.47	-0.37	-0.21	-0.55	-0.4	-0.42	-0.62	-0.65	-0.7	-0.58	-0.57	-0.5	-0.64	-0.57	-0.62	-0.29	0	-0.4	-0.57	-0.33	-0.7	-0.51	-0.1	-0.43	-0.57	-0.18	-0.57	-0.24	-0.62
	GO:0032836	glomerular basement membrane development P	1	2		-0.95	0.25	-0.95	0.26	0.13	0.04	0.07	-0.95	0.14	-0.95	-0.95	0.28	0.06	-0.95	1.41	-0.95	0.07	0.25	-0.95	-0.95	0.31	0.27	0.3	0.14	-0.95	-0.95	0.09	0.26	-0.95	-0.95	0.11	0	0.21	0.12	-0.02	-0.95	0.26	0.02	-0.95	-0.95	0.29	-0.95	-0.95	-0.95
	GO:0034663	endoplasmic reticulum chaperone complex C	1	4		-0.91	-1.52	-1.52	-0.05	-0.36	0.13	-0.18	-0.29	0.23	-0.41	0.29	-0.93	-1.52	-1.52	0.14	-0.12	-0.28	-0.32	-0.3	-0.44	-0.3	-0.88	-0.95	-1.52	-1.01	-0.87	-0.52	-0.91	-0.96	-0.36	0.15	0	-1.01	0.13	0.13	-0.95	-0.18	0.91	-0.22	-1.52	0.39	-0.9	-1.52	-0.3
	GO:0046598	positive regulation of viral entry into host cell P	1	2		-0.4	-0.37	-1.5	-0.21	-1.5	0.48	-1.5	0.54	0.69	-0.44	-1.5	-0.53	-1.5	-1.5	0.75	-1.5	-1.5	-0.19	-0.36	-0.23	0.81	-1.5	-1.5	-0.47	-1.5	0.94	-1.5	-1.5	-0.39	-1.5	-0.38	0	-1.5	-0.37	-1.5	-1.5	-0.39	0.71	0.66	-1.5	0.87	-1.5	-0.58	-0.32
	GO:0051015	actin filament binding F	1	9		-0.51	-0.5	-0.65	-0.35	-0.39	-0.38	-0.52	-0.35	-0.2	-0.52	-0.65	-0.35	-0.14	-0.65	-0.07	-0.34	-0.39	-0.5	-0.51	-0.13	-0.22	-0.36	-0.22	-0.51	-0.38	-0.65	-0.39	-0.5	-0.65	-0.52	-0.38	0	-0.5	-0.52	-0.42	-0.65	-0.5	-0.28	-0.36	-0.65	-0.36	-0.38	-0.26	-0.65
	GO:0061617		1	2		-0.84	-0.84	-0.84	-0.84	-0.84	0.04	-0.84	0.15	-0.84	0.05	0.18	0.16	0.14	0.22	0.04	0.06	-0.84	0.08	-0.84	0.23	0.07	-0.84	0.13	-0.84	0.1	-0.84	0.23	0.24	-0.84	-0.84	0.24	0	0.19	-0.84	-0.84	0.12	0.09	1.11	-0.84	0.15	0.15	-0.84	0.16	0.15
	GO:0070971	endoplasmic reticulum exit site C	1	5		-0.8	-0.8	-0.8	-0.8	-0.05	-0.43	-0.4	-0.35	-0.35	-0.44	-0.01	-0.8	-0.44	-0.8	0.79	-0.02	-0.4	-0.41	-0.41	-0.43	-0.8	-0.8	-0.32	-0.32	-0.42	-0.43	-0.8	-0.39	-0.8	-0.42	-0.8	0	-0.28	-0.8	-0.39	-0.8	-0.8	0	-0.8	-0.4	-0.06	-0.38	-0.8	-0.4
	GO:0071568	UFM1 conjugating enzyme activity F	1	2		-0.73	-0.73	-0.73	-0.73	-0.73	-0.73	-0.73	-0.73	0.37	-0.73	0.26	0.46	1.36	-0.73	-0.73	-0.73	-0.73	-0.73	-0.73	-0.73	-0.73	-0.73	-0.73	-0.73	0.4	-0.73	-0.73	-0.73	-0.73	-0.73	-0.73	0	-0.73	-0.73	0.17	-0.73	-0.73	-0.73	0.31	-0.73	-0.73	-0.73	1.18	-0.73
	GO:0090114	COPII-coated vesicle budding P	1	3		-0.04	-0.79	-0.79	-0.79	-0.18	-0.17	-0.79	-0.79	-0.04	-0.79	-0.17	-0.79	-0.79	-0.79	-0.1	-0.09	-0.79	-0.14	-0.79	-0.79	-0.79	0	-0.79	-0.79	-0.1	-0.79	-0.79	-0.79	-0.79	-0.79	-0.79	0	0.08	-0.79	-0.79	-0.09	-0.79	-0.12	-0.79	-0.07	-0.19	-0.79	-0.16	-0.79
Cluster 11	GO:0000053	argininosuccinate metabolic process P	6	2		0.65	-0.56	-0.56	-0.56	-0.56	-0.56	1.44	-0.56	-0.56	-0.56	0.47	-0.56	-0.56	-0.56	-0.56	-0.56	0.51	-0.56	-0.56	-0.56	-0.56	-0.56	-0.56	-0.56	-0.56	-0.56	-0.56	-0.56	-0.56	-0.56	-0.56	0	0.66	-0.56	-0.56	-0.56	-0.56	-0.56	-0.56	-0.56	-0.56	-0.56	-0.56	-0.56
	GO:0001951	intestinal D-glucose absorption P	4	2		0.59	-0.54	-0.54	0.64	-0.54	-0.54	-0.54	-0.54	-0.54	-0.54	-0.54	-0.54	0.44	-0.54	-0.54	-0.54	-0.54	-0.54	-0.54	0.47	-0.54	-0.54	-0.54	-0.54	0.49	-0.54	-0.54	-0.54	-0.54	-0.54	-0.54	0	-0.54	-0.54	-0.54	-0.54	-0.54	-0.54	0.51	-0.54	-0.54	0.51	-0.54	-0.54
	GO:0032532	regulation of microvillus length P	4	2		0.59	-0.54	-0.54	0.64	-0.54	-0.54	-0.54	-0.54	-0.54	-0.54	-0.54	-0.54	0.44	-0.54	-0.54	-0.54	-0.54	-0.54	-0.54	0.47	-0.54	-0.54	-0.54	-0.54	0.49	-0.54	-0.54	-0.54	-0.54	-0.54	-0.54	0	-0.54	-0.54	-0.54	-0.54	-0.54	-0.54	0.51	-0.54	-0.54	0.51	-0.54	-0.54
	GO:0035727	lysophosphatidic acid binding F	4	2		0.59	-0.54	-0.54	0.64	-0.54	-0.54	-0.54	-0.54	-0.54	-0.54	-0.54	-0.54	0.44	-0.54	-0.54	-0.54	-0.54	-0.54	-0.54	0.47	-0.54	-0.54	-0.54	-0.54	0.49	-0.54	-0.54	-0.54	-0.54	-0.54	-0.54	0	-0.54	-0.54	-0.54	-0.54	-0.54	-0.54	0.51	-0.54	-0.54	0.51	-0.54	-0.54
	GO:0051693	actin filament capping P	4	2		0.59	-0.54	-0.54	0.64	-0.54	-0.54	-0.54	-0.54	-0.54	-0.54	-0.54	-0.54	0.44	-0.54	-0.54	-0.54	-0.54	-0.54	-0.54	0.47	-0.54	-0.54	-0.54	-0.54	0.49	-0.54	-0.54	-0.54	-0.54	-0.54	-0.54	0	-0.54	-0.54	-0.54	-0.54	-0.54	-0.54	0.51	-0.54	-0.54	0.51	-0.54	-0.54
	GO:0071499	cellular response to laminar fluid shear stress P	4	2		-1.46	-1.46	-1.46	-1.46	-0.2	0.11	2.19	0.11	-1.46	-1.46	-0.06	-0.14	-0.16	0	0.08	-1.46	-0.14	-0.12	0.06	-1.46	0.07	-1.46	-1.46	-1.46	-1.46	-0.13	0.01	-1.46	-0.08	0.02	-1.46	0	0.24	-0.08	0	-1.46	-1.46	0.13	0.23	-0.02	0.35	-1.46	-0.01	0.1
	GO:1902896		4	2		0.59	-0.54	-0.54	0.64	-0.54	-0.54	-0.54	-0.54	-0.54	-0.54	-0.54	-0.54	0.44	-0.54	-0.54	-0.54	-0.54	-0.54	-0.54	0.47	-0.54	-0.54	-0.54	-0.54	0.49	-0.54	-0.54	-0.54	-0.54	-0.54	-0.54	0	-0.54	-0.54	-0.54	-0.54	-0.54	-0.54	0.51	-0.54	-0.54	0.51	-0.54	-0.54
	GO:2000392	regulation of lamellipodium morphogenesis P	4	2		0.59	-0.54	-0.54	0.64	-0.54	-0.54	-0.54	-0.54	-0.54	-0.54	-0.54	-0.54	0.44	-0.54	-0.54	-0.54	-0.54	-0.54	-0.54	0.47	-0.54	-0.54	-0.54	-0.54	0.49	-0.54	-0.54	-0.54	-0.54	-0.54	-0.54	0	-0.54	-0.54	-0.54	-0.54	-0.54	-0.54	0.51	-0.54	-0.54	0.51	-0.54	-0.54
	GO:0051014	actin filament severing P	2	3		0.13	-0.62	-0.62	0.17	-0.62	-0.62	-0.62	-0.62	-0.62	-0.62	-0.62	-0.62	0.03	-0.62	-0.62	0.13	-0.62	-0.62	-0.62	0.05	-0.62	-0.62	-0.62	-0.62	0.07	-0.62	-0.62	-0.62	-0.62	-0.62	-0.62	0	-0.62	-0.62	-0.62	-0.62	-0.62	-0.62	0.08	-0.62	-0.62	0.08	-0.62	-0.62
	GO:2000778	positive regulation of interleukin-6 secretion P	2	2		-1.46	-0.99	-3.29	-1.05	0.11	0.53	0.56	0.44	-1.11	-0.96	0.34	0.3	0.25	0.25	0.55	-0.98	0.09	0.19	0.65	-1.02	0.49	-1.08	-1.11	-1.06	-1.1	0.22	0.47	-1.3	0.36	0.29	-1.03	0	0.73	0.4	0.47	-0.91	-0.99	0.68	0.6	0.5	0.8	-1.22	0.35	0.5
	GO:0000050	urea cycle P	1	3		0.29	-0.53	-0.53	-0.53	-0.53	-0.53	0.81	-0.53	-0.53	-0.53	0.16	-0.53	-0.53	-0.53	-0.53	-0.53	0.19	-0.53	-0.53	-0.53	-0.53	-0.53	-0.53	-0.53	-0.53	-0.53	-0.53	-0.53	-0.53	-0.53	-0.53	0	0.29	-0.53	-0.53	-0.53	-0.53	-0.53	-0.53	-0.53	-0.53	-0.53	-0.53	-0.53
	GO:0005791	rough endoplasmic reticulum C	1	6		-0.57	-0.4	-1.55	-0.37	-0.51	0.63	-0.81	-0.15	-0.09	-0.04	-0.8	-0.47	-0.42	-0.85	-0.03	-0.78	-0.86	0.01	0.06	-0.37	-0.02	-0.46	-0.82	-0.46	-0.46	-0.01	-0.78	-0.89	-0.07	-0.85	-0.42	0	-0.38	-0.4	-0.46	-0.76	0.75	0.38	-0.09	-0.76	0.68	-0.86	-0.51	-0.41
	GO:0016459	myosin complex C	1	3		-0.15	-0.12	-0.92	-0.11	-0.19	-0.26	0.44	-0.24	-0.19	-0.92	-0.92	-0.1	-0.24	-0.92	-0.18	-0.04	-0.23	-0.12	-0.92	-0.92	-0.08	-0.1	-0.08	-0.19	-0.92	-0.23	-0.22	-0.11	-0.21	-0.92	0.48	0	-0.14	0.5	-0.29	-0.92	-0.11	-0.27	-0.92	-0.92	0.55	-0.92	-0.92	-0.92
	GO:0035188	hatching P	1	2		-1.71	-1.71	-1.71	-1.71	0.48	-0.14	-0.06	-0.14	-1.71	-1.71	-0.31	-0.39	-0.41	-0.25	-0.17	-1.71	0.67	-0.37	-0.19	-0.73	0.78	-0.71	-1.71	-1.71	-1.71	-0.38	-0.24	-1.71	-0.34	0.85	-1.71	0	-0.01	-0.33	-0.25	-1.71	-1.71	-0.13	-0.03	-0.27	1.09	-1.71	-0.26	-0.15
	GO:0046598	positive regulation of viral entry into host cell P	1	2		-0.4	-0.37	-1.5	-0.21	-1.5	0.48	-1.5	0.54	0.69	-0.44	-1.5	-0.53	-1.5	-1.5	0.75	-1.5	-1.5	-0.19	-0.36	-0.23	0.81	-1.5	-1.5	-0.47	-1.5	0.94	-1.5	-1.5	-0.39	-1.5	-0.38	0	-1.5	-0.37	-1.5	-1.5	-0.39	0.71	0.66	-1.5	0.87	-1.5	-0.58	-0.32
Gut	GO:0004197	cysteine-type endopeptidase activity F	10	6		-0.23	-0.2	-1.04	-0.19	-0.16	-0.35	-1.04	0.14	-1.04	-0.65	-1.04	-1.04	-0.59	-1.04	0.73	0.03	-1.04	-0.68	-1.04	-0.31	-0.53	-1.04	-0.33	-0.33	-0.62	-1.04	-1.04	-1.04	-1.04	-1.04	-0.3	0	-0.23	-1.04	0.23	-1.04	-0.68	0.56	-1.04	-0.6	-0.41	-1.04	0.75	-1.04
	GO:0005764	lysosome C	10	17		-0.51	-0.5	-0.78	-0.5	-0.49	-0.55	-0.67	-0.37	-0.78	-0.43	-0.78	-0.34	-0.47	-0.56	0.15	-0.43	-0.35	-0.58	-0.67	-0.54	-0.41	-0.67	-0.19	-0.42	-0.26	-0.78	-0.78	-0.78	-0.78	-0.65	-0.53	0	-0.38	-0.67	-0.36	-0.78	-0.78	0.11	-0.66	-0.51	-0.04	-0.78	-0.09	-0.78
	GO:0051603	proteolysis involved in cellular protein catabolic process P	10	6		-0.21	-0.18	-1.02	-0.17	-0.14	-0.33	-0.58	-0.2	-1.02	-0.63	-1.02	-1.02	-0.57	-1.02	0.4	-0.31	-1.02	-1.02	-1.02	-0.29	-0.51	-1.02	-0.31	-0.31	-0.6	-1.02	-1.02	-1.02	-1.02	-1.02	-0.28	0	-0.21	-1.02	0.24	-1.02	-1.02	0.58	-1.02	-0.58	-0.39	-1.02	0.4	-1.02
	GO:0005615	extracellular space C	8	14		-1.03	-0.54	-1.38	-0.52	-0.4	-0.44	-0.71	-0.37	-0.81	-0.46	-0.4	-0.44	-0.4	-0.85	0.28	-0.55	-0.49	-0.35	-0.61	-0.45	0.17	-0.23	-0.17	-0.29	-0.39	-0.53	-1.38	-0.71	-1.24	-0.31	-0.29	0	-1.03	-0.87	-0.31	-0.77	-0.78	0.43	-0.44	-0.51	0.22	-0.84	-0.13	-0.87
	GO:0008234	cysteine-type peptidase activity F	8	4		-0.76	-0.76	-0.76	-0.76	0.56	-0.76	-0.76	-0.23	-0.76	-0.17	-0.76	-0.76	-0.08	-0.76	-0.24	-0.23	-0.76	-0.22	-0.76	-0.76	0.01	-0.76	-0.76	-0.76	-0.13	-0.76	-0.76	-0.76	-0.76	-0.76	-0.76	0	-0.76	-0.76	-0.76	-0.76	-0.21	0.62	-0.76	-0.1	-0.76	-0.76	-0.2	-0.76
	GO:0035988	chondrocyte proliferation P	6	2		-0.43	-0.43	-0.43	-0.43	-0.43	-0.43	1.89	-0.43	-0.43	1.85	-0.43	-0.43	-0.43	-0.43	-0.43	-0.43	-0.43	-0.43	-0.43	-0.43	-0.43	-0.43	-0.43	-0.43	0.92	-0.43	-0.43	-0.43	-0.43	-0.43	-0.43	0	-0.43	-0.43	-0.43	-0.43	-0.43	-0.43	-0.43	-0.43	-0.43	-0.43	-0.43	-0.43
	GO:0004497	monooxygenase activity F	4	3		-0.23	-0.23	-0.23	-0.23	1.68	-0.23	-0.23	-0.23	-0.23	-0.23	-0.23	-0.23	-0.23	-0.23	-0.23	-0.23	-0.23	-0.23	-0.23	-0.23	-0.23	-0.23	-0.23	-0.23	-0.23	-0.23	-0.23	-0.23	-0.23	-0.23	-0.23	0	-0.23	-0.23	-0.23	-0.23	-0.23	-0.23	-0.23	-0.23	-0.23	-0.23	-0.23	-0.23
	GO:0006508	proteolysis P	4	6		-0.72	-0.72	-0.72	-0.72	-0.3	-0.72	-0.34	-0.08	-0.72	-0.72	-0.72	-0.72	-0.33	-0.72	0.14	-0.41	-0.72	-0.41	-0.72	-0.72	-0.28	-0.72	-0.1	-0.11	-0.72	-0.72	-0.72	-0.72	-0.72	-0.37	-0.72	0	-0.72	-0.72	-0.19	-0.72	-0.4	0.07	-0.72	-0.72	0.14	-0.72	0.14	-0.72
	GO:0019369	arachidonic acid metabolic process P	4	3		-0.28	-0.28	-0.28	-0.28	1.63	-0.28	-0.28	-0.28	-0.28	-0.28	-0.28	-0.28	-0.28	-0.28	0.87	-0.28	-0.28	-0.28	-0.28	-0.28	-0.28	-0.28	-0.28	-0.28	-0.28	-0.28	-0.28	-0.28	-0.28	-0.28	-0.28	0	-0.28	-0.28	-0.28	-0.28	-0.28	-0.28	-0.28	-0.28	-0.28	-0.28	-0.28	-0.28
	GO:0048102	autophagic cell death P	4	5		-0.89	-0.89	-0.89	-0.89	0.17	-0.89	-0.89	0.01	-0.89	-0.41	-0.89	-0.89	-0.89	-0.89	0.31	-0.46	-0.89	-0.45	-0.89	-0.89	-0.27	-0.89	-0.03	-0.03	-0.38	-0.89	-0.89	-0.89	-0.89	-0.4	-0.89	0	-0.89	-0.89	-0.15	-0.89	-0.45	-0.31	-0.89	-0.36	0.31	-0.89	0.32	-0.89
	GO:0003958	NADPH-hemoprotein reductase activity F	3	3		-0.36	-0.36	-0.36	-0.36	1.54	-0.36	-0.36	-0.36	-0.36	-0.36	-0.36	-0.36	0.34	-0.36	-0.36	-0.36	-0.36	0.36	-0.36	-0.36	-0.36	-0.36	-0.36	-0.36	0.37	-0.36	-0.36	-0.36	-0.36	-0.36	-0.36	0	-0.36	-0.36	-0.36	-0.36	-0.36	-0.36	-0.36	0.41	-0.36	-0.36	-0.36	-0.36
	GO:0004190	aspartic-type endopeptidase activity F	3	2		-0.76	-0.76	-0.76	-0.76	-0.76	-0.76	-0.76	1.47	-0.76	-0.76	-0.76	-0.76	-0.76	-0.76	0.28	0.3	-0.76	0.32	-0.76	-0.76	-0.76	-0.76	-0.76	-0.76	-0.76	-0.76	-0.76	-0.76	-0.76	0.45	-0.76	0	-0.76	-0.76	-0.76	-0.76	0.34	-0.76	-0.76	-0.76	0.35	-0.76	0.35	-0.76
	GO:0031983	vesicle lumen C	3	2		0.76	0.84	-1.68	0.87	-1.68	0.4	-1.68	0.8	-1.68	-1.68	0.58	-1.68	-1.68	-1.68	0.63	0.47	-1.68	-1.68	-1.68	0.5	0.67	0.75	0.82	-1.68	-1.68	0.69	-1.68	-1.68	-1.68	0.72	2.95	0	0.77	-1.68	0.29	-1.68	-1.68	0.36	0.78	-1.68	0.52	-1.68	0.69	-1.68
	GO:0035071	salivary gland cell autophagic cell death P	3	5		-0.89	-0.89	-0.89	-0.89	0.17	-0.89	-0.89	0.01	-0.89	-0.41	-0.89	-0.89	-0.89	-0.89	0.31	-0.46	-0.89	-0.45	-0.89	-0.89	-0.27	-0.89	-0.03	-0.03	-0.38	-0.89	-0.89	-0.89	-0.89	-0.4	-0.89	0	-0.89	-0.89	-0.15	-0.89	-0.45	-0.31	-0.89	-0.36	0.31	-0.89	0.32	-0.89
	GO:0042718	yolk granule C	3	2		0.76	0.84	-1.68	0.87	-1.68	0.4	-1.68	0.8	-1.68	-1.68	0.58	-1.68	-1.68	-1.68	0.63	0.47	-1.68	-1.68	-1.68	0.5	0.67	0.75	0.82	-1.68	-1.68	0.69	-1.68	-1.68	-1.68	0.72	2.95	0	0.77	-1.68	0.29	-1.68	-1.68	0.36	0.78	-1.68	0.52	-1.68	0.69	-1.68
	GO:0001523	retinoid metabolic process P	2	2		-0.23	-0.23	-0.23	-0.23	2.62	-0.23	-0.23	-0.23	-0.23	-0.23	-0.23	-0.23	-0.23	-0.23	-0.23	-0.23	-0.23	-0.23	-0.23	-0.23	-0.23	-0.23	-0.23	-0.23	-0.23	-0.23	-0.23	-0.23	-0.23	-0.23	-0.23	0	-0.23	-0.23	-0.23	-0.23	-0.23	-0.23	-0.23	-0.23	-0.23	-0.23	-0.23	-0.23
	GO:0008202	steroid metabolic process P	2	2		-0.23	-0.23	-0.23	-0.23	2.62	-0.23	-0.23	-0.23	-0.23	-0.23	-0.23	-0.23	-0.23	-0.23	-0.23	-0.23	-0.23	-0.23	-0.23	-0.23	-0.23	-0.23	-0.23	-0.23	-0.23	-0.23	-0.23	-0.23	-0.23	-0.23	-0.23	0	-0.23	-0.23	-0.23	-0.23	-0.23	-0.23	-0.23	-0.23	-0.23	-0.23	-0.23	-0.23
	GO:0008392	arachidonic acid epoxygenase activity F	2	2		-0.23	-0.23	-0.23	-0.23	2.62	-0.23	-0.23	-0.23	-0.23	-0.23	-0.23	-0.23	-0.23	-0.23	-0.23	-0.23	-0.23	-0.23	-0.23	-0.23	-0.23	-0.23	-0.23	-0.23	-0.23	-0.23	-0.23	-0.23	-0.23	-0.23	-0.23	0	-0.23	-0.23	-0.23	-0.23	-0.23	-0.23	-0.23	-0.23	-0.23	-0.23	-0.23	-0.23
	GO:0008395	steroid hydroxylase activity F	2	2		-0.23	-0.23	-0.23	-0.23	2.62	-0.23	-0.23	-0.23	-0.23	-0.23	-0.23	-0.23	-0.23	-0.23	-0.23	-0.23	-0.23	-0.23	-0.23	-0.23	-0.23	-0.23	-0.23	-0.23	-0.23	-0.23	-0.23	-0.23	-0.23	-0.23	-0.23	0	-0.23	-0.23	-0.23	-0.23	-0.23	-0.23	-0.23	-0.23	-0.23	-0.23	-0.23	-0.23
	GO:0008404	arachidonic acid 14,15-epoxygenase activity F	2	2		-0.23	-0.23	-0.23	-0.23	2.62	-0.23	-0.23	-0.23	-0.23	-0.23	-0.23	-0.23	-0.23	-0.23	-0.23	-0.23	-0.23	-0.23	-0.23	-0.23	-0.23	-0.23	-0.23	-0.23	-0.23	-0.23	-0.23	-0.23	-0.23	-0.23	-0.23	0	-0.23	-0.23	-0.23	-0.23	-0.23	-0.23	-0.23	-0.23	-0.23	-0.23	-0.23	-0.23
	GO:0008405	arachidonic acid 11,12-epoxygenase activity F	2	2		-0.23	-0.23	-0.23	-0.23	2.62	-0.23	-0.23	-0.23	-0.23	-0.23	-0.23	-0.23	-0.23	-0.23	-0.23	-0.23	-0.23	-0.23	-0.23	-0.23	-0.23	-0.23	-0.23	-0.23	-0.23	-0.23	-0.23	-0.23	-0.23	-0.23	-0.23	0	-0.23	-0.23	-0.23	-0.23	-0.23	-0.23	-0.23	-0.23	-0.23	-0.23	-0.23	-0.23
	GO:0016712	oxidoreductase activity, acting on paired donors, with incorporation or reduction of molecular oxygen, reduced flavin or flavoprotein as one donor, and incorporation of one atom of oxygen F	2	2		-0.23	-0.23	-0.23	-0.23	2.62	-0.23	-0.23	-0.23	-0.23	-0.23	-0.23	-0.23	-0.23	-0.23	-0.23	-0.23	-0.23	-0.23	-0.23	-0.23	-0.23	-0.23	-0.23	-0.23	-0.23	-0.23	-0.23	-0.23	-0.23	-0.23	-0.23	0	-0.23	-0.23	-0.23	-0.23	-0.23	-0.23	-0.23	-0.23	-0.23	-0.23	-0.23	-0.23
	GO:0016787	hydrolase activity F	2	3		-0.67	-0.67	-0.67	-0.67	-0.67	-0.67	-0.67	0.11	-0.67	-0.67	-0.67	-0.67	0.98	-0.67	0.27	-0.67	-0.67	0.05	-0.67	-0.67	-0.67	-0.67	-0.67	-0.67	0.07	-0.67	-0.67	-0.67	-0.67	0.14	-0.67	0	-0.67	-0.67	-0.67	-0.67	-0.67	0.24	-0.67	0.11	0.07	-0.67	-0.67	-0.67
	GO:0018931	naphthalene metabolic process P	2	2		-0.23	-0.23	-0.23	-0.23	2.62	-0.23	-0.23	-0.23	-0.23	-0.23	-0.23	-0.23	-0.23	-0.23	-0.23	-0.23	-0.23	-0.23	-0.23	-0.23	-0.23	-0.23	-0.23	-0.23	-0.23	-0.23	-0.23	-0.23	-0.23	-0.23	-0.23	0	-0.23	-0.23	-0.23	-0.23	-0.23	-0.23	-0.23	-0.23	-0.23	-0.23	-0.23	-0.23
	GO:0018979	trichloroethylene metabolic process P	2	2		-0.23	-0.23	-0.23	-0.23	2.62	-0.23	-0.23	-0.23	-0.23	-0.23	-0.23	-0.23	-0.23	-0.23	-0.23	-0.23	-0.23	-0.23	-0.23	-0.23	-0.23	-0.23	-0.23	-0.23	-0.23	-0.23	-0.23	-0.23	-0.23	-0.23	-0.23	0	-0.23	-0.23	-0.23	-0.23	-0.23	-0.23	-0.23	-0.23	-0.23	-0.23	-0.23	-0.23
	GO:0019373	epoxygenase P450 pathway P	2	2		-0.23	-0.23	-0.23	-0.23	2.62	-0.23	-0.23	-0.23	-0.23	-0.23	-0.23	-0.23	-0.23	-0.23	-0.23	-0.23	-0.23	-0.23	-0.23	-0.23	-0.23	-0.23	-0.23	-0.23	-0.23	-0.23	-0.23	-0.23	-0.23	-0.23	-0.23	0	-0.23	-0.23	-0.23	-0.23	-0.23	-0.23	-0.23	-0.23	-0.23	-0.23	-0.23	-0.23
	GO:0042180	cellular ketone metabolic process P	2	2		-0.23	-0.23	-0.23	-0.23	2.62	-0.23	-0.23	-0.23	-0.23	-0.23	-0.23	-0.23	-0.23	-0.23	-0.23	-0.23	-0.23	-0.23	-0.23	-0.23	-0.23	-0.23	-0.23	-0.23	-0.23	-0.23	-0.23	-0.23	-0.23	-0.23	-0.23	0	-0.23	-0.23	-0.23	-0.23	-0.23	-0.23	-0.23	-0.23	-0.23	-0.23	-0.23	-0.23
	GO:0042738	exogenous drug catabolic process P	2	2		-0.23	-0.23	-0.23	-0.23	2.62	-0.23	-0.23	-0.23	-0.23	-0.23	-0.23	-0.23	-0.23	-0.23	-0.23	-0.23	-0.23	-0.23	-0.23	-0.23	-0.23	-0.23	-0.23	-0.23	-0.23	-0.23	-0.23	-0.23	-0.23	-0.23	-0.23	0	-0.23	-0.23	-0.23	-0.23	-0.23	-0.23	-0.23	-0.23	-0.23	-0.23	-0.23	-0.23
	GO:0043651	linoleic acid metabolic process P	2	2		-0.23	-0.23	-0.23	-0.23	2.62	-0.23	-0.23	-0.23	-0.23	-0.23	-0.23	-0.23	-0.23	-0.23	-0.23	-0.23	-0.23	-0.23	-0.23	-0.23	-0.23	-0.23	-0.23	-0.23	-0.23	-0.23	-0.23	-0.23	-0.23	-0.23	-0.23	0	-0.23	-0.23	-0.23	-0.23	-0.23	-0.23	-0.23	-0.23	-0.23	-0.23	-0.23	-0.23
	GO:0045169	fusome C	2	4		-1.11	-1.11	-1.11	-1.11	0.04	-1.11	-1.11	-1.11	-0.48	-0.52	-1.11	-0.14	-1.11	-1.11	1.3	-1.11	-0.23	-0.22	-1.11	-1.11	0.51	-1.11	-0.04	-0.04	-0.48	-0.52	-1.11	-1.11	-1.11	-1.11	-1.11	0	-1.11	-0.5	-0.19	-1.11	-1.11	-1.11	-1.11	-0.45	0.66	-1.11	-0.16	-1.11
	GO:0071614	linoleic acid epoxygenase activity F	2	2		-0.23	-0.23	-0.23	-0.23	2.62	-0.23	-0.23	-0.23	-0.23	-0.23	-0.23	-0.23	-0.23	-0.23	-0.23	-0.23	-0.23	-0.23	-0.23	-0.23	-0.23	-0.23	-0.23	-0.23	-0.23	-0.23	-0.23	-0.23	-0.23	-0.23	-0.23	0	-0.23	-0.23	-0.23	-0.23	-0.23	-0.23	-0.23	-0.23	-0.23	-0.23	-0.23	-0.23
	GO:0045476	nurse cell apoptotic process P	1	2		-0.76	-0.76	-0.76	-0.76	-0.76	-0.76	-0.76	1.47	-0.76	-0.76	-0.76	-0.76	-0.76	-0.76	0.28	0.3	-0.76	0.32	-0.76	-0.76	-0.76	-0.76	-0.76	-0.76	-0.76	-0.76	-0.76	-0.76	-0.76	0.45	-0.76	0	-0.76	-0.76	-0.76	-0.76	0.34	-0.76	-0.76	-0.76	0.35	-0.76	0.35	-0.76
	GO:0070062	extracellular vesicular exosome C	1	26		-0.9	-0.61	-0.9	-0.45	-0.14	-0.35	-0.24	-0.4	-0.36	-0.34	-0.34	-0.27	-0.21	-0.46	-0.16	-0.6	-0.36	-0.14	-0.21	-0.4	-0.05	-0.16	-0.19	-0.27	-0.39	-0.44	-0.76	-0.46	-0.78	-0.42	-0.43	0	-0.76	-0.54	-0.4	-0.63	-0.47	0.04	-0.4	-0.37	-0.01	-0.66	-0.48	-0.6
	GO:0071310	cellular response to organic substance P	1	2		-1.1	-1.1	-1.1	-1.1	-1.1	-1.1	-1.1	-0.04	-1.1	-1.1	-1.1	0.84	-1.1	-1.1	1.65	-0.04	0.66	1.77	-1.1	-1.1	0.66	-1.1	-1.1	-1.1	-1.1	-1.1	-1.1	-1.1	-1.1	-1.1	-1.1	0	-1.1	-1.1	-1.1	-1.1	-0.01	-1.1	-1.1	-1.1	0.55	-1.1	0.01	-1.1
	GO:0071803	positive regulation of podosome assembly P	1	2		-0.49	-0.49	-0.49	-0.49	-0.49	-0.49	-0.49	0.81	-0.49	-0.49	-0.49	-0.49	-0.49	-0.49	0.67	-0.49	-0.49	-0.49	-0.49	-0.49	-0.49	-0.49	-0.49	-0.49	-0.49	-0.49	-0.49	-0.49	-0.49	-0.49	-0.49	0	-0.49	-0.49	-0.49	-0.49	-0.49	0.85	-0.49	-0.49	-0.49	-0.49	-0.49	-0.49
Cathepsin+ a	GO:0030984	kininogen binding F	4	2		-0.9	-0.9	-0.9	-0.9	0.57	-0.9	-0.9	-0.9	-0.9	-0.9	-0.9	-0.9	-0.9	1.11	-0.9	-0.9	-0.9	-0.9	-0.9	-0.9	0.63	-0.9	-0.9	-0.9	-0.9	-0.9	-0.9	-0.9	-0.9	-0.9	-0.9	0	-0.9	-0.9	-0.9	-0.9	-0.9	0.55	-0.9	-0.9	-0.9	-0.9	-0.9	-0.9
	GO:0046697	decidualization P	4	2		-0.9	-0.9	-0.9	-0.9	0.57	-0.9	-0.9	-0.9	-0.9	-0.9	-0.9	-0.9	-0.9	1.11	-0.9	-0.9	-0.9	-0.9	-0.9	-0.9	0.63	-0.9	-0.9	-0.9	-0.9	-0.9	-0.9	-0.9	-0.9	-0.9	-0.9	0	-0.9	-0.9	-0.9	-0.9	-0.9	0.55	-0.9	-0.9	-0.9	-0.9	-0.9	-0.9
	GO:0051603	proteolysis involved in cellular protein catabolic process P	2	4		-0.75	-0.75	-0.75	-0.75	0.31	-0.33	-0.22	-0.75	-0.75	-0.27	-0.75	-0.75	-0.75	0.06	-0.75	-0.75	-0.75	-0.75	-0.75	-0.75	-0.13	-0.75	-0.75	-0.75	-0.24	-0.75	-0.75	-0.75	-0.75	-0.3	-0.75	0	-0.75	-0.75	-0.75	-0.75	-0.75	-0.16	-0.75	-0.22	-0.75	-0.75	-0.75	-0.75
	GO:1990837		2	2		-0.49	-0.49	0.77	-0.49	-0.49	-0.49	2.01	-0.49	-0.49	-0.49	-0.49	0.62	-0.49	-0.49	-0.49	-0.49	-0.49	-0.49	0.67	-0.49	-0.49	-0.49	0.86	-0.49	-0.49	-0.49	-0.49	-0.49	-0.49	-0.49	-0.49	0	-0.49	-0.49	-0.49	-0.49	-0.49	0.56	-0.49	-0.49	-0.49	-0.49	-0.49	-0.49
	GO:0006572	tyrosine catabolic process P	1	2		-0.31	-0.31	-0.31	-0.31	-0.31	-0.31	-0.31	-0.31	-0.31	-0.31	-0.31	-0.31	-0.31	-0.31	-0.31	-0.31	-0.31	-0.31	-0.31	-0.31	-0.31	-0.31	-0.31	-0.31	-0.31	-0.31	-0.31	-0.31	-0.31	-0.31	-0.31	0	-0.31	-0.31	-0.31	-0.31	-0.31	-0.31	-0.31	-0.31	-0.31	-0.31	-0.31	-0.31
	GO:0009897	external side of plasma membrane C	1	4		-1.44	-0.75	-0.64	-1.44	-0.04	-0.57	0.08	-0.68	0.15	-1.44	-0.7	-0.55	-0.68	0.98	-0.65	-0.55	-0.63	-0.6	-0.57	-0.66	0.28	0.06	-0.7	-0.52	-0.65	-0.74	-0.54	0.03	-0.6	-0.55	-0.65	0	-0.51	-0.57	-0.61	-0.59	-1.44	0.21	-0.64	-0.61	-0.52	-0.6	-0.71	-0.61
	GO:0048085	adult chitin-containing cuticle pigmentation P	1	2		-0.27	-0.27	-0.27	-0.27	-0.27	-0.27	-0.27	-0.27	2.31	-0.27	-0.27	-0.27	-0.27	-0.27	-0.27	-0.27	-0.27	-0.27	-0.27	-0.27	-0.27	-0.27	-0.27	-0.27	-0.27	-0.27	-0.27	-0.27	-0.27	-0.27	-0.27	0	-0.27	-0.27	-0.27	-0.27	-0.27	-0.27	-0.27	-0.27	-0.27	-0.27	-0.27	2.19
Parapharyngeal	GO:0007599	hemostasis P	2	2		-2.63	-2.63	2.5	0.1	-0.59	-0.52	2.21	-0.52	-0.08	-2.63	1.94	-2.63	1.83	-0.48	-2.63	-2.63	2.24	1.74	-0.33	-0.26	-2.63	-2.63	1.97	-2.63	-0.15	1.94	-2.63	-0.38	1.87	-0.39	2.14	0	-0.15	-2.63	-0.21	-2.63	2.01	-0.34	-0.33	-2.63	1.41	-2.63	1.99	-2.63
	GO:0035006	melanization defense response P	2	2		-2.63	-2.63	2.5	0.1	-0.59	-0.52	2.21	-0.52	-0.08	-2.63	1.94	-2.63	1.83	-0.48	-2.63	-2.63	2.24	1.74	-0.33	-0.26	-2.63	-2.63	1.97	-2.63	-0.15	1.94	-2.63	-0.38	1.87	-0.39	2.14	0	-0.15	-2.63	-0.21	-2.63	2.01	-0.34	-0.33	-2.63	1.41	-2.63	1.99	-2.63
	GO:0036122	BMP binding F	2	2		-2.63	-2.63	2.5	0.1	-0.59	-0.52	2.21	-0.52	-0.08	-2.63	1.94	-2.63	1.83	-0.48	-2.63	-2.63	2.24	1.74	-0.33	-0.26	-2.63	-2.63	1.97	-2.63	-0.15	1.94	-2.63	-0.38	1.87	-0.39	2.14	0	-0.15	-2.63	-0.21	-2.63	2.01	-0.34	-0.33	-2.63	1.41	-2.63	1.99	-2.63
	GO:0042381	hemolymph coagulation P	2	2		-2.63	-2.63	2.5	0.1	-0.59	-0.52	2.21	-0.52	-0.08	-2.63	1.94	-2.63	1.83	-0.48	-2.63	-2.63	2.24	1.74	-0.33	-0.26	-2.63	-2.63	1.97	-2.63	-0.15	1.94	-2.63	-0.38	1.87	-0.39	2.14	0	-0.15	-2.63	-0.21	-2.63	2.01	-0.34	-0.33	-2.63	1.41	-2.63	1.99	-2.63
	GO:0043395	heparan sulfate proteoglycan binding F	2	2		-2.63	-2.63	2.5	0.1	-0.59	-0.52	2.21	-0.52	-0.08	-2.63	1.94	-2.63	1.83	-0.48	-2.63	-2.63	2.24	1.74	-0.33	-0.26	-2.63	-2.63	1.97	-2.63	-0.15	1.94	-2.63	-0.38	1.87	-0.39	2.14	0	-0.15	-2.63	-0.21	-2.63	2.01	-0.34	-0.33	-2.63	1.41	-2.63	1.99	-2.63
	GO:0070700	BMP receptor binding F	2	2		-2.63	-2.63	2.5	0.1	-0.59	-0.52	2.21	-0.52	-0.08	-2.63	1.94	-2.63	1.83	-0.48	-2.63	-2.63	2.24	1.74	-0.33	-0.26	-2.63	-2.63	1.97	-2.63	-0.15	1.94	-2.63	-0.38	1.87	-0.39	2.14	0	-0.15	-2.63	-0.21	-2.63	2.01	-0.34	-0.33	-2.63	1.41	-2.63	1.99	-2.63
	GO:0005788	endoplasmic reticulum lumen C	1	3		-1.09	-1.09	-1.09	0.01	-0.11	-0.36	-0.17	-0.17	-1.09	-1.09	-0.11	-1.09	-1.09	-1.09	0.66	-0.07	-0.16	-1.09	-1.09	0.73	-1.09	-1.09	-1.09	-1.09	0.78	0.72	-1.09	1.04	-1.09	-1.09	0.76	0	-1.09	-1.09	0.54	-1.09	-0.05	-0.12	-0.12	-1.09	-0.13	-1.09	-0.38	-1.09
	GO:0030506	ankyrin binding F	1	2		-1.06	-1.06	-1.06	0.37	1.35	-1.06	-1.06	-1.06	0.22	-1.06	0.33	-1.06	-1.06	0.15	-1.06	-1.06	0.12	-1.06	-1.06	0.14	-1.06	-1.06	-1.06	-1.06	0.31	0.15	1.37	0.16	0.2	1.62	-1.06	0	-1.06	-1.06	1.12	-1.06	-1.06	0.08	1.45	-1.06	0.05	-1.06	0.08	0.25
	GO:0034663	endoplasmic reticulum chaperone complex C	1	2		-1.65	-1.65	-1.65	1.28	-0.18	-0.61	-0.26	0.81	-0.5	-0.59	-0.17	-1.65	-1.65	-1.65	-0.35	-0.13	-0.26	-0.34	-0.51	-0.39	-0.46	-1.65	-1.65	-1.65	-1.65	-0.35	-1.65	-1.65	-1.65	-1.65	-0.54	0	-1.65	-0.52	-0.24	-1.65	1.02	1	0.95	-1.65	1.16	-1.65	-1.65	-0.48
	GO:0035371	microtubule plus end C	1	3		-0.62	-0.62	-0.62	-0.62	0.13	0.05	-0.62	-0.62	0.22	-0.62	0.62	-0.62	-0.62	-0.62	0.14	-0.62	-0.62	-0.62	0.11	0.68	0.37	-0.62	-0.62	0.11	-0.62	0.17	-0.62	-0.62	-0.62	-0.62	-0.62	0	-0.62	0.2	-0.62	-0.62	-0.62	-0.62	-0.62	-0.62	-0.62	0.11	-0.62	-0.62
	GO:0045169	fusome C	1	4		-0.72	-0.7	-1.26	0.09	-0.06	-0.27	-1.26	-0.25	1.1	-0.74	-0.57	-0.78	-1.26	-0.66	0.43	-1.26	-1.26	-0.61	-0.69	-0.63	0.63	-1.26	-1.26	-0.75	-0.58	1.15	-0.65	-1.26	-0.08	-0.65	-0.71	0	-1.26	-0.08	-0.71	-1.26	-0.71	0.41	0.45	-1.26	-0.08	-1.26	-0.24	-0.02
	GO:0046598	positive regulation of viral entry into host cell P	1	2		-0.4	-0.37	-1.5	-0.21	-1.5	0.48	-1.5	0.54	0.69	-0.44	-1.5	-0.53	-1.5	-1.5	0.75	-1.5	-1.5	-0.19	-0.36	-0.23	0.81	-1.5	-1.5	-0.47	-1.5	0.94	-1.5	-1.5	-0.39	-1.5	-0.38	0	-1.5	-0.37	-1.5	-1.5	-0.39	0.71	0.66	-1.5	0.87	-1.5	-0.58	-0.32
Cathepsin+ b	GO:0005764	lysosome C	5	10		-0.7	-0.7	-0.7	-0.7	-0.09	-0.7	-0.7	-0.49	-0.46	-0.28	-0.7	-0.35	-0.22	-0.15	0	-0.7	-0.18	-0.37	-0.7	-0.31	-0.38	-0.7	-0.7	-0.7	-0.47	-0.23	-0.7	-0.7	-0.7	-0.48	-0.7	0	-0.7	-0.45	-0.7	-0.7	-0.7	-0.06	-0.7	-0.04	-0.01	-0.7	-0.51	-0.7
	GO:0016314	phosphatidylinositol-3,4,5-trisphosphate 3-phosphatase activity F	2	2		-0.27	-0.27	-0.27	-0.27	-0.27	-0.27	-0.27	-0.27	-0.27	-0.27	-0.27	-0.27	-0.27	-0.27	-0.27	-0.27	-0.27	-0.27	-0.27	-0.27	-0.27	-0.27	-0.27	-0.27	-0.27	-0.27	-0.27	-0.27	-0.27	-0.27	-0.27	0	-0.27	-0.27	-0.27	-0.27	-0.27	-0.27	-0.27	-0.27	-0.27	-0.27	-0.27	-0.27
	GO:0051603	proteolysis involved in cellular protein catabolic process P	2	4		-0.7	-0.7	-0.7	-0.7	-0.12	-0.7	-0.04	-0.7	-0.7	-0.11	-0.7	-0.7	-0.02	0.31	-0.7	-0.7	-0.7	-0.7	-0.7	-0.7	-0.7	-0.7	-0.7	-0.7	-0.07	-0.7	-0.7	-0.7	-0.7	-0.7	-0.7	0	-0.7	-0.7	-0.7	-0.7	-0.7	-0.05	-0.7	-0.04	-0.7	-0.7	-0.7	-0.7
	GO:0060736	prostate gland growth P	2	2		-0.91	-0.91	-0.91	-0.91	-0.91	-0.91	-0.91	-0.91	-0.91	-0.91	-0.91	1.03	-0.91	-0.91	0.81	-0.91	0.86	0.88	-0.91	-0.91	0.86	-0.91	-0.91	-0.91	-0.91	-0.91	-0.91	-0.91	-0.91	-0.91	-0.91	0	-0.91	-0.91	-0.91	-0.91	-0.91	-0.91	-0.91	-0.91	0.75	-0.91	-0.91	-0.91
	GO:0005615	extracellular space C	1	15		-1.14	-0.68	-0.99	-0.86	-0.32	-0.39	-0.44	-0.29	-0.19	-0.48	-0.5	-0.25	-0.26	-0.39	-0.03	-0.57	-0.42	-0.21	-0.15	-0.05	-0.19	-0.5	-0.55	-0.38	-0.54	-0.36	-0.83	-0.51	-0.89	-0.42	-0.45	0	-1.04	-0.33	-0.27	-0.62	-0.69	0.07	-0.58	-0.43	-0.08	-0.57	-0.42	-0.5
[truncated: 670 more columns]
