# Supplementary material for: Comparative transcriptomic analyses and single-cell RNA sequencing of the freshwater planarian Schmidtea mediterranea identify major cell types and pathway conservation
Source: Genome Biol. 2018 Aug 24;19:124. doi: 10.1186/s13059-018-1498-x (PMC6109357; doi:10.1186/s13059-018-1498-x)
Supplement: Supplementary file 6 — Distribution of significantly upregulated/downregulated enzymes in the clusters. Table indicating pathways displaying patterns of significantly upregulated or downregulated enzymes. (XLSX 25 kb) [file 13059_2018_1498_MOESM6_ESM.xlsx]

## Sheet: Sheet1
Additional file 6: Distribution of significantly upregulated / downregulated enzymes in the clusters
Superpathway	KEGG pathway	Total annotated ECs		Cluster 1					Cathepsin+ a					Cathepsin+ b					Cluster 11					Epi.prog					Gut					Muscle					Neoblast					Neural2					Para
				pval	EC-UP	EC-DOWN	FC-UP	FC-DOWN	pval	EC-UP	EC-DOWN	FC-UP	FC-DOWN	pval	EC-UP	EC-DOWN	FC-UP	FC-DOWN	pval	EC-UP	EC-DOWN	FC-UP	FC-DOWN	pval	EC-UP	EC-DOWN	FC-UP	FC-DOWN	pval	EC-UP	EC-DOWN	FC-UP	FC-DOWN	pval	EC-UP	EC-DOWN	FC-UP	FC-DOWN	pval	EC-UP	EC-DOWN	FC-UP	FC-DOWN	pval	EC-UP	EC-DOWN	FC-UP	FC-DOWN	pval
Aminoacid metabolism	Alanine, aspartate and glutamate metabolism	14		0	2	6	6.56	-6.75	0	0	5		-5.93	0	0	7		-6.7	3	3	4	7.61	-6.53	2	3	4	6.91	-5.02	0	0	2		-3.5	0	2	6	4.33	-6.98	0	6	3	6.76	-4.65	0	2	6	5.57	-7.78	1
	Arginine and proline metabolism	17		0	0	10		-7.48	0	0	8		-6.76	0	0	9		-7.95	0	4	2	7.76	-9.3	0	3	7	6.69	-7.39	0	1	3	3.85	-4.36	0	2	6	8.78	-8.08	0	5	8	5.4	-5.65	0	1	6	8.21	-8.78	8
	Cysteine and methionine metabolism	13		0	1	6	1.55	-4.5	1	1	5	4.78	-4.58	0	0	5		-4.73	1	0	3		-4.46	0	1	8	2.88	-5.19	0	0	3		-4.19	0	4	2	4.46	-2.74	2	8	2	4.49	-6.54	0	3	0	5.85		0
	Glycine, serine and threonine metabolism	13		0	1	3	4.23	-7.37	0	0	0			1	0	2		-5.95	1	0	2		-7.88	0	2	4	5.07	-5.46	0	0	2		-7.59	0	1	1	5.58	-7.92	0	5	1	7.09	-1.88	0	1	1	8.89	-7.92	0
	Phenylalanine metabolism	5		0	0	2		-6.21	1	1	2	8.81	-7.03	0	1	2	9.14	-6.63	0	0	1		-8.86	0	0	2		-6.47	0	0	0			0	1	1	4.34	-8.73	1	2	1	5.49	-8.73	0	0	1		-8.59	0
	Tryptophan metabolism	12		0	0	0			0	0	2		-8.04	0	1	3	9.14	-6.25	0	0	2		-5.92	1	0	3		-3.8	0	0	0			0	0	1		-2.95	0	5	0	6.44		0	0	4		-8.44	0
	Tyrosine metabolism	6		1	0	4		-7.25	4	3	1	8.59	-3.89	0	0	4		-7.84	0	0	2		-9.19	0	0	4		-7.79	0	0	1		-5.23	0	1	3	4.34	-9.13	0	3	3	5.77	-4.45	0	0	2		-9.36	0
	Valine, leucine and isoleucine degradation	17		0	0	3		-4.37	0	2	2	9.05	-8.29	0	1	4	9.14	-8.19	0	0	5		-7.64	0	1	4	7.71	-3.09	0	0	1		-1.8	0	1	2	1.41	-7.38	1	12	1	6.98	-1.42	0	1	10	8.14	-7.9	0
Carbohydrate metabolism	Amino sugar and nucleotide sugar metabolism	21		0	0	4		-4.88	0	1	1	8.99	-7.46	0	0	4		-6.5	1	0	2		-6.46	0	2	6	7.79	-5.86	0	2	2	6.48	-9.47	0	3	2	4.56	-5.5	0	6	2	6.87	-1.67	0	1	1	9.19	-5.2	0
	Butanoate metabolism	6		0	1	1	8.4	-6.85	0	1	1	9.13	-8.6	1	2	2	9.2	-8.09	0	0	1		-8.99	0	1	2	8.24	-4.04	0	1	0	3.73		0	0	0			1	5	0	7.77		0	0	5		-8.59	0
	Citrate cycle	15		1	2	3	2.95	-3.08	0	2	1	4.57	-2.81	0	1	3	9.69	-5.3	1	1	1	9.32	-2.85	0	2	3	4.24	-4.43	0	1	3	1.37	-4.48	1	4	4	4.33	-2.38	0	9	1	4.32	-4.13	0	1	1	4.4	-1.28	0
	Galactose metabolism	10		0	0	2		-6.2	0	1	0	8.99		0	1	2	8.53	-6.2	1	0	1		-7.71	0	1	4	8.1	-6.02	0	0	1		-8.18	1	3	0	6.16		0	4	1	7.07	-5.16	1	2	0	8.89		0
	Glycolysis / Gluconeogenesis	21		0	1	13	2.82	-6.08	0	0	1		-2.21	0	2	9	5.19	-6.1	0	2	3	5.68	-4.09	0	6	13	5.91	-2.83	0	1	4	2.68	-4.18	5	13	3	3.91	-3.48	0	13	9	5.65	-2.18	1	5	0	5.87		0
	Glyoxylate and dicarboxylate metabolism	10		1	2	4	2.89	-3.22	0	2	0	8.11		0	0	2		-4.86	1	1	2	4.68	-8.06	2	4	4	4.19	-2.27	0	1	3	1.37	-3.28	0	2	3	1.61	-3.34	0	4	2	6.17	-3.35	0	0	4		-7.61	0
	Inositol phosphate metabolism	9		0	0	4		-2.89	0	0	2		-3.38	0	1	1	3.07	-3.54	1	0	2		-4.25	0	0	4		-2.9	0	0	2		-2.52	0	2	1	1.71	-4.07	0	4	1	3.73	-2.25	1	2	0	3.85		0
	Pentose phosphate pathway	15		0	1	4	2.82	-5.61	0	0	1		-7.18	0	1	1	8.53	-4.68	0	0	0			0	1	6	3.03	-4.47	0	1	3	8.53	-9.16	1	3	2	5.22	-3.31	0	6	2	6	-3.42	0	1	2	8.6	-5.59	0
	Pyruvate metabolism	14		1	2	4	2.95	-4.26	0	2	3	4.57	-4.01	0	1	5	1.85	-5	0	0	3		-3.82	0	3	3	5.3	-3.22	0	1	4	2.68	-3.36	0	5	6	3.31	-3.08	0	10	2	4.99	-3.81	0	2	1	3.22	-9.16	0
	Starch and sucrose metabolism	10		0	0	3		-2.71	1	1	0	8.99		0	0	3		-7.26	0	0	1		-7.71	0	1	4	8.1	-5.47	0	0	0			2	4	0	5.44		0	3	2	7.01	-1.84	0	1	0	9.19		0
Lipid metabolism	Fatty acid biosynthesis	3		0	1	0	1.72		0	0	3		-4.21	0	1	1	2.02	-7.25	1	0	2		-3.51	0	1	1	1.68	-1.48	0	0	1		-4.14	0	0	2		-2.35	2	3	0	4.78		0	1	0	1.82		0
	Glycerolipid metabolism	6		0	0	4		-3.18	0	0	3		-2.53	0	0	3		-3.54	1	0	4		-2.8	0	0	3		-2.79	2	1	3	6.23	-2.93	0	1	3	1.31	-3.88	0	4	1	3.04	-3.15	0	1	2	1.82	-3.9	0
	Glycerophospholipid metabolism	12		0	0	5		-4.54	0	0	5		-4.44	0	0	3		-5.86	1	1	2	3.85	-2.74	0	0	4		-4.27	0	1	2	10.19	-2.35	0	1	2	1.31	-3.92	0	4	1	4.91	-3.73	1	2	1	4.49	-3.9	0
	Sphingolipid metabolism	6		1	0	1		-2.68	0	0	1		-2.29	0	0	1		-5.57	0	1	1	9.16	-1.97	0	1	0	3.28		0	0	2		-7.15	0	0	1		-5.31	0	1	1	2.79	-9.16	0	1	0	4.28		0
	Synthesis and degradation of ketone bodies	3		1	0	1		-6.85	0	0	0			0	0	1		-7.18	0	0	0			0	0	2		-4.04	0	0	0			0	0	0			1	2	0	6.8		0	0	2		-8.17	0
Nucleotide metabolism	Purine metabolism	35		0	2	19	4.03	-4.63	0	2	13	1.36	-4.66	0	1	18	1.85	-6.35	0	1	10	8.06	-4.8	0	3	21	7.07	-4.93	0	0	8		-4.53	0	7	7	3.21	-6.58	4	25	5	5.64	-2.7	4	9	10	5.7	-4.79	0
	Pyrimidine metabolism	24		0	8	8	6.65	-5.65	0	2	8	3.04	-6.09	0	2	13	6.7	-7.22	1	2	9	7	-7.68	0	5	15	7	-5.8	0	0	5		-5.22	2	4	9	7.07	-7.27	7	21	3	6.55	-3.56	0	0	15		-6.76	0
Energy metabolism	Carbon fixation in photosynthetic organisms	11		0	2	5	2.19	-3.37	0	1	2	4.78	-5.54	0	0	3		-4.75	2	2	1	5.68	-5.79	1	3	6	2.46	-2.99	0	0	2		-6.58	5	6	3	3.07	-2.32	0	7	2	5.5	-1.2	0	1	1	4.7	-7.15	0
	Methane metabolism	13		0	3	6	2.87	-6.74	0	1	1	4.78	-2.21	1	1	3	8.53	-5.49	0	0	2		-7.07	0	5	4	5.17	-3	0	1	4	2.68	-6.77	1	4	4	4.85	-3.23	0	7	4	5.39	-2.94	0	2	1	8.74	-7.92	0
	Oxidative phosphorylation	7		3	0	3		-2.38	0	0	1		-1.9	0	1	1	3.21	-5.78	1	2	1	5.5	-1.04	0	0	1		-1.95	2	1	4	2.76	-4.7	0	0	2		-2.71	1	6	0	2.96		1	2	4	1.71	-1.83	0
	Sulfur metabolism	3		0	0	2		-6.09	0	0	1		-3.11	0	0	2		-6.63	0	0	0			1	2	1	5.91	-3.46	0	0	1		-5.04	0	0	2		-6.47	1	2	0	5.66		0	0	1		-3.54	4
Glycan biosynthesis and metabolism	N-Glycan biosynthesis	7		0	0	5		-5.16	0	0	0			0	0	2		-7.18	0	1	2	1.19	-7.2	0	1	2	1.89	-7.01	0	0	0			0	0	3		-7.22	1	4	0	6.76		0	0	2		-4.6	0
	Other glycan degradation	4		1	0	2		-6.35	0	0	1		-10.57	0	0	1		-5.2	0	0	2		-7.84	0	0	2		-7.5	3	2	1	7.03	-4.02	0	0	2		-5.83	0	1	2	3.46	-6	0	0	2		-7.84	0
Metabolism of cofactors and vitamins	Folate biosynthesis	6		0	0	1		-11.46	0	0	1		-11.5	1	1	0	10.41		0	0	2		-9.37	0	0	2		-9.21	0	0	1		-5.63	0	0	2		-5.08	0	1	1	7.4	-11.07	0	0	1		-11.3	0
	One carbon pool by folate	11		0	2	3	6.65	-6.07	0	0	0			0	0	3		-6.34	0	0	3		-7.86	1	4	7	6.71	-6.81	0	0	1		-7.53	0	0	7		-7.69	3	10	0	7.34		0	1	4	9	-7.81	0
	Pantothenate and CoA biosynthesis	4		0	0	1		-3.44	0	0	4		-6.86	0	0	1		-3.47	0	0	1		-3.47	0	0	1		-3.37	0	1	0	2.93		0	0	1		-3.46	1	3	1	7.91	-3.31	0	1	1	8.14	-3.47	0
[truncated: 5 more columns]
