# Supplementary material for: Comparative transcriptomic analyses and single-cell RNA sequencing of the freshwater planarian Schmidtea mediterranea identify major cell types and pathway conservation
Source: Genome Biol. 2018 Aug 24;19:124. doi: 10.1186/s13059-018-1498-x (PMC6109357; doi:10.1186/s13059-018-1498-x)
Supplement: Supplementary file 7 — Comparison of cluster markers identified in this study with results of Wurtzel et al. [26]. Table comparing cell-type markers identified in this study with those of a previously published study. (XLSX 9 kb) [file 13059_2018_1498_MOESM7_ESM.xlsx]

## Sheet: Additional_file_7
Additional file 7: Comparison of cluster markers identified in this study with Wurtzel et. al, Developmental Cell, 2015
Cluster from our Study	Cluster from Wurtzel et.al.	Common markers		Markers in our study	Markers in Wurtzel et. al
				Our study	Wurtzel et. al.
Toronto_C11	wurtzel_epi-elm	105		133	962
Toronto_C11	wurtzel_epi-el	88		125	460
Toronto_C11	wurtzel_epipro-l	86		125	355
Toronto_Neural2	wurtzel_Neural_cn	67		74	784
Toronto_Neural2	wurtzel_Neural_n	57		74	606
Toronto_Neural2	wurtzel_Neural_c	8		74
Toronto_Muscle	wurtzel_Muscle	109		122	577
Toronto_Neoblast	wurtzel_Neoblast	87		94	962
Toronto_Epiprogenitors	wurtzel_epi-elm	24		78	962
Toronto_Epiprogenitors	wurtzel_epi-eI	20		78	460
